# Supplementary material for: Plasmodesmal closure elicits stress responses
Source: EMBO Rep. 2026 May 2;27(12):3231–51. doi: 10.1038/s44319-026-00789-2 (PMC13303860; doi:10.1038/s44319-026-00789-2)
Supplement: Supplementary file 3 — Dataset EV1 [file 44319_2026_789_MOESM3_ESM.xlsx]

## Sheet: Dataset EV1
12 h	24 h	48 h	72 h
AT1G07725	AT3G29250	AT5G44420	AT1G30720
AT5G09430	AT1G43160	AT1G73810	AT1G30730
AT3G02240	AT3G55970		AT4G02330
AT1G66390	AT5G24640
AT3G13432	AT4G25930
AT4G16820	AT4G12735
AT3G49570	AT2G02990
AT5G24040	AT2G03230
AT1G59950	AT4G20970
AT1G66700	AT2G15490
AT2G03130	AT1G67810
AT5G09470	AT1G75040
AT4G21490	AT5G55450
AT1G05880	AT3G57260
AT4G20970
AT1G75830
AT2G33270
AT4G35380
AT4G24110
AT4G30280
AT4G23700
AT3G43250
AT4G37390
AT5G54450
AT3G29250
AT5G16080
AT5G09570
AT2G04040
AT3G21080
AT2G20720
AT4G18990
AT2G29740
AT2G46995
AT3G61090
AT5G27140
AT2G30750
AT5G51060
AT4G25810
AT5G64750
AT1G17180
AT5G67080
AT5G11140
AT1G44608
AT5G01380
AT3G21520
AT4G28460
AT4G33070
AT4G05018
AT5G54550
AT4G15610
AT1G53540
AT5G17330
AT5G12020
AT1G69930
AT2G36790
AT2G18190
AT2G32020
AT5G22140
AT2G32190
AT2G47000
AT2G04050
AT2G22470
AT4G37030
AT1G61415
AT2G36750
AT3G25655
AT4G37900
AT4G21120
AT2G20800
AT3G46660
AT2G28110
AT3G52748
AT4G12470
AT1G02520
AT4G24000
AT1G07160
ATMG01200
AT5G51440
AT5G05340
AT2G07698
AT4G08770
AT1G67980
AT3G26820
AT2G16060
AT3G47780
AT5G62480
AT2G17740
AT1G68390
AT5G02490
AT3G57380
AT2G35980
AT5G24640
AT2G30395
AT1G65970
ATMG01190
AT2G45570
AT1G15870
AT5G42380
AT5G44380
AT1G66570
AT4G04610
AT2G40340
AT5G52940
AT3G25250
AT3G63380
AT5G54100
AT1G73965
AT1G32350
AT2G21640
AT5G44390
AT4G25930
AT5G44990
AT1G01480
AT2G18193
AT3G58150
AT2G38240
AT2G38340
AT1G53625
AT2G03230
AT5G41680
AT3G19970
AT5G60730
AT1G21310
AT2G04070
AT2G34500
AT5G67310
AT3G49540
AT1G57630
AT1G71530
AT3G01600
AT4G03320
AT5G54560
AT3G46080
AT5G12420
AT1G05680
AT2G26150
AT2G36800
AT4G27970
ATMG00516
AT1G17170
AT3G12580
AT1G68620
AT5G40690
AT2G41730
AT5G12030
AT4G08555
AT4G12735
AT3G14700
AT2G29110
AT5G37490
AT5G13210
AT5G58840
AT1G50400
AT1G03660
AT5G18270
AT4G25200
AT4G19810
AT3G25900
AT2G27389
AT2G35930
AT1G23550
AT3G50970
AT3G13600
AT2G15490
AT1G48980
AT2G35570
AT1G57650
AT3G46230
AT3G04120
AT4G18360
AT1G42980
AT4G11470
AT1G51890
AT4G04490
AT3G22370
AT2G03760
AT4G22758
AT1G71000
AT5G38900
AT4G18430
AT1G20350
AT1G27020
AT1G36622
AT4G28140
AT3G20860
AT3G09440
AT3G03060
AT1G24095
AT1G61410
ATMG00160
AT1G69880
AT2G32030
AT5G14730
AT3G53230
AT2G38823
AT1G76680
AT5G12880
AT2G40740
AT1G10585
AT1G56060
AT2G43510
AT1G69790
AT4G11170
AT1G13340
AT3G28580
AT5G13080
AT5G25260
AT1G07180
AT4G37990
AT5G52930
AT2G38250
AT1G76650
AT4G39610
AT5G49700
AT4G39670
AT4G12490
AT3G28210
AT1G07400
AT2G32200
AT3G22850
AT1G10370
AT3G25597
AT5G52640
AT3G50930
AT3G50260
AT1G28390
AT2G41380
AT5G03890
AT1G51380
AT3G09270
ATMG00990
AT2G22880
AT5G59820
AT1G59860
AT5G66480
AT5G01550
AT2G46140
AT1G65610
AT5G10520
AT4G17670
AT1G13480
AT3G23250
AT3G55620
AT3G54530
AT4G27940
AT4G12480
AT5G15090
AT1G76600
AT2G35480
AT4G21390
AT1G21550
AT3G10930
AT1G14870
AT3G55970
AT1G02920
AT1G15415
AT5G64310
AT5G51190
AT1G64625
AT1G61810
AT5G02780
AT5G05600
AT5G55150
AT2G26560
AT5G48410
AT4G17260
AT2G18690
AT3G48850
AT1G32870
ATMG00980
AT3G25760
AT2G29350
AT1G26410
AT3G26830
AT1G17380
AT3G09520
AT2G02010
AT1G66090
AT5G19550
AT2G43720
AT2G37430
AT1G02470
AT2G32210
AT5G56350
AT1G67810
AT1G30700
AT5G12930
AT1G74870
AT5G43420
AT1G21390
AT4G05020
AT5G20960
AT4G36010
AT1G61120
AT5G48570
AT5G57560
AT1G70440
AT2G47190
AT5G27420
AT1G05340
AT1G02930
AT1G26380
AT2G40180
AT1G61560
ATMG00650
AT2G40330
AT2G07675
AT2G29440
AT5G55450
AT1G19960
AT3G22235
AT3G22231
AT5G54610
AT5G55460
AT5G09290
AT3G56400
AT3G48080
AT2G34940
AT3G23120
AT3G01080
AT2G14560
AT3G57240
AT2G34430
AT1G14880
AT1G02450
AT4G14390
AT5G03350
AT3G61900

## Sheet: Dataset EV1 legend
Dataset EV1: Background response to estradiol: differentially regulated genes in response to estradiol treatment shared across all genotypes
