# Supplementary material for: Plasmodesmal closure elicits stress responses
Source: EMBO Rep. 2026 May 2;27(12):3231–51. doi: 10.1038/s44319-026-00789-2 (PMC13303860; doi:10.1038/s44319-026-00789-2)
Supplement: Supplementary file 4 — Dataset EV2 [file 44319_2026_789_MOESM4_ESM.xlsx]

## Sheet: Dataset EV2
48h_icals_only	48h_plug_only	72h_icals_only
AT5G13000	AT2G32680	AT3G10320
AT2G11810	AT4G23220	AT5G13000
AT1G09240	AT1G35710	AT2G41010
AT1G29490	AT4G14365	AT3G50770
AT3G46090	AT3G25010	AT4G19420
	AT1G75040	AT1G66160
	AT3G57260	AT5G13170
	AT2G34940	AT5G01100
	AT5G10760	AT1G56660
	AT5G60900	AT2G44500
	AT1G35230	AT1G27020
	AT2G26440	AT3G01290
	AT1G30900	AT2G27080
	AT1G09080	AT1G15380
	AT5G55450	AT4G25810
	AT5G44568	AT5G39520
	AT4G11890	AT1G09950
	AT3G23120	AT4G30270
	AT3G48650	AT1G35140
	AT4G14370	AT4G28900
	AT1G34420	AT5G03360
	AT5G25250	AT4G25580
	AT2G18660	AT4G37240
	AT4G00700	AT2G17660
	AT4G11000	AT1G21910
	AT5G25260	AT1G14520
	AT1G58225	AT1G06475
	AT4G23140	AT2G35290
		AT1G77640
		AT1G08630
		AT1G22480
		AT4G01360
		AT1G12610

## Sheet: Dataset EV2 legend
Dataset EV2: Genes differentially expressed in category specified, identified by a likelihood ratio test analysis
