# Supplementary material for: Plasmodesmal closure elicits stress responses
Source: EMBO Rep. 2026 May 2;27(12):3231–51. doi: 10.1038/s44319-026-00789-2 (PMC13303860; doi:10.1038/s44319-026-00789-2)
Supplement: Supplementary file 5 — Dataset EV3 [file 44319_2026_789_MOESM5_ESM.xlsx]

## Sheet: Dataset EV3
	genes	padj	cluster	cluster of interest
1	AT1G01100	0.0328077	NA
2	AT1G01140	0.0324365	NA
3	AT1G01170	0.0256537	NA
4	AT1G01240	0.0276164	NA
5	AT1G01340	0.0087898	NA
6	AT1G01480	0.000848639	3
7	AT1G01500	0.00792448	NA
8	AT1G01650	0.00493051	NA
9	AT1G01660	0.000936886	NA
10	AT1G01680	0.0318744	3
11	AT1G01840	0.00500027	5
12	AT1G01920	0.0143071	NA
13	AT1G01950	0.010963	NA
14	AT1G02170	0.0114977	NA
15	AT1G02260	0.006038	NA
16	AT1G02280	0.00756362	NA
17	AT1G02290	0.00486232	NA
18	AT1G02400	0.00344407	NA
19	AT1G02405	0.0350028	NA
20	AT1G02410	0.0140531	NA
21	AT1G02470	0.00580047	3
22	AT1G02520	0.00104648	3
23	AT1G02580	0.00337734	3
24	AT1G02750	8.06e-05	NA
25	AT1G02780	0.0265971	NA
26	AT1G02816	0.000717956	NA
27	AT1G02920	0.00162048	3
28	AT1G02930	0.00300334	3
29	AT1G02960	0.0310682	NA
30	AT1G03110	0.0150521	NA
31	AT1G03270	0.012802	NA
32	AT1G03280	0.0230596	NA
33	AT1G03340	0.0243176	NA
34	AT1G03360	0.0359911	NA
35	AT1G03457	0.0287241	NA
36	AT1G03620	0.0226235	NA
37	AT1G03660	0.00166299	3
38	AT1G03860	0.0214089	NA
39	AT1G03935	0.0124838	NA
40	AT1G03940	0.000912052	NA
41	AT1G03950	0.0260482	NA
42	AT1G03990	0.0195378	NA
43	AT1G04080	0.00033603	NA
44	AT1G04120	0.00123563	NA
45	AT1G04170	0.00975146	NA
46	AT1G04240	0.0028479	NA
47	AT1G04270	0.0141546	NA
48	AT1G04280	0.00657045	NA
49	AT1G04430	0.00268811	NA
50	AT1G04480	0.00876024	NA
51	AT1G04710	0.0328142	NA
52	AT1G04770	0.00463002	NA
53	AT1G04810	0.0105406	NA
54	AT1G04900	0.0180026	NA
55	AT1G05030	0.0258026	NA
56	AT1G05060	0.00265429	NA
57	AT1G05120	0.00486232	NA
58	AT1G05300	0.0145661	NA
59	AT1G05340	0.00375171	3
60	AT1G05385	0.0465178	NA
61	AT1G05575	0.019055	NA
62	AT1G05590	0.0358269	NA
63	AT1G05620	0.00389426	NA
64	AT1G05675	0.0327999	NA
65	AT1G05680	0.00173959	3
66	AT1G05710	0.0401509	NA
67	AT1G05730	0.0184792	NA
68	AT1G05780	0.0095172	NA
69	AT1G05850	0.00138374	NA
70	AT1G05870	0.0415708	NA
71	AT1G05880	0.0213919	3
72	AT1G05940	0.0357546	NA
73	AT1G06160	0.00139384	NA
74	AT1G06180	0.0238104	NA
75	AT1G06190	0.00692829	NA
76	AT1G06530	0.014258	NA
77	AT1G06560	0.0173868	NA
78	AT1G06640	0.0100441	NA
79	AT1G06720	0.0275181	NA
80	AT1G06760	0.0045562	NA
81	AT1G06800	0.0151623	NA
82	AT1G06890	0.0108593	NA
83	AT1G06950	0.0371111	NA
84	AT1G07010	0.0185602	NA
85	AT1G07128	1.25e-05	NA
86	AT1G07135	0.0226235	3
87	AT1G07160	0.0104869	3
88	AT1G07180	0.000255033	NA
89	AT1G07290	0.0307969	NA
90	AT1G07370	0.027425	NA
91	AT1G07400	0.00486232	3
92	AT1G07530	0.00372575	NA
93	AT1G07615	0.0151615	NA
94	AT1G07620	0.0298077	NA
95	AT1G07650	0.0497215	NA
96	AT1G07660	0.0289256	NA
97	AT1G07700	0.0229273	NA
98	AT1G07720	0.0240414	NA
99	AT1G07770	0.0197388	NA
100	AT1G07780	0.0451803	NA
101	AT1G07820	0.00846102	NA
102	AT1G07890	0.00193156	NA
103	AT1G07920	0.00468578	NA
104	AT1G07930	0.0102475	NA
105	AT1G07980	0.013719	NA
106	AT1G08010	0.0319195	NA
107	AT1G08110	0.0315599	NA
108	AT1G08190	0.0315506	NA
109	AT1G08220	0.0445028	NA
110	AT1G08360	0.0230657	NA
111	AT1G08410	0.0137137	NA
112	AT1G08450	0.0102436	NA
113	AT1G08510	0.0422442	NA
114	AT1G08530	0.0297462	NA
115	AT1G08600	0.0149304	NA
116	AT1G08800	0.0488654	NA
117	AT1G08830	0.0287793	NA
118	AT1G08880	0.0361295	NA
119	AT1G08890	0.0046026	NA
120	AT1G08920	0.00193967	NA
121	AT1G08940	0.00523165	NA
122	AT1G08960	0.0134821	NA
123	AT1G09070	0.0210212	NA
124	AT1G09160	0.027382	NA
125	AT1G09200	0.0033247	NA
126	AT1G09300	0.0183635	NA
127	AT1G09310	0.0351766	NA
128	AT1G09340	0.0291859	NA
129	AT1G09415	0.00224772	NA
130	AT1G09421	0.030646	6	X
131	AT1G09440	0.0120235	NA
132	AT1G09480	0.0405466	NA
133	AT1G09500	0.006038	NA
134	AT1G09530	0.0402311	NA
135	AT1G09560	0.020837	NA
136	AT1G09620	0.0308354	NA
137	AT1G09640	0.0261364	NA
138	AT1G09690	0.0382095	NA
139	AT1G09840	0.00195107	NA
140	AT1G09910	0.024682	NA
141	AT1G09932	0.00916241	3
142	AT1G09940	0.000690466	NA
143	AT1G09980	0.00649531	NA
144	AT1G10000	0.0142591	NA
145	AT1G10020	0.012694	NA
146	AT1G10090	0.0105271	NA
147	AT1G10130	0.00238356	NA
148	AT1G10140	0.00642899	NA
149	AT1G10170	0.000107992	3
150	AT1G10180	0.00185126	NA
151	AT1G10220	0.0219849	3
152	AT1G10370	0.0111011	4
153	AT1G10410	0.00806424	NA
154	AT1G10460	0.0452311	NA
155	AT1G10470	0.0136698	NA
156	AT1G10490	0.0310695	NA
157	AT1G10522	0.027257	NA
158	AT1G10550	0.0104588	NA
159	AT1G10585	0.00909038	4
160	AT1G10670	0.00317262	NA
161	AT1G10730	0.0264213	NA
162	AT1G10970	0.0252779	NA
163	AT1G11060	0.0237761	NA
164	AT1G11100	0.00656221	3
165	AT1G11330	0.000687021	NA
166	AT1G11350	0.0250691	NA
167	AT1G11790	0.0209718	NA
168	AT1G11900	0.0341222	NA
169	AT1G11960	0.0229086	NA
170	AT1G12090	0.00578235	NA
171	AT1G12120	0.000633879	NA
172	AT1G12200	0.00372575	NA
173	AT1G12240	0.00989835	NA
174	AT1G12330	1.76e-05	NA
175	AT1G12370	0.0441558	NA
176	AT1G12380	0.000829313	NA
177	AT1G12770	0.00743262	NA
178	AT1G12780	0.0465079	NA
179	AT1G12920	0.00819745	NA
180	AT1G12990	0.00395825	NA
181	AT1G13030	0.0126551	NA
182	AT1G13040	0.00684324	NA
183	AT1G13145	0.0353025	NA
184	AT1G13150	0.0416495	NA
185	AT1G13170	0.000469493	NA
186	AT1G13245	0.0280943	NA
187	AT1G13280	0.039385	NA
188	AT1G13340	0.000875007	3
189	AT1G13360	0.0171855	NA
190	AT1G13390	0.0245178	NA
191	AT1G13410	0.0251729	NA
192	AT1G13470	0.000944711	NA
193	AT1G13480	0.0029173	3
194	AT1G13520	0.0318458	3
195	AT1G13790	0.0106981	NA
196	AT1G13860	0.000219906	NA
197	AT1G13900	0.00196614	NA
198	AT1G13910	0.0362779	NA
199	AT1G13940	0.000227877	NA
200	AT1G14060	0.0116723	NA
201	AT1G14200	0.0245081	NA
202	AT1G14230	0.0476609	NA
203	AT1G14300	0.0058717	NA
204	AT1G14320	0.00294813	NA
205	AT1G14380	0.0136849	NA
206	AT1G14410	0.0405466	NA
207	AT1G14460	0.0231861	NA
208	AT1G14470	0.00870941	NA
209	AT1G14480	0.0300557	NA
210	AT1G14520	0.0149052	NA
211	AT1G14670	0.0440256	NA
212	AT1G14685	0.0432941	NA
213	AT1G14770	0.0145971	NA
214	AT1G14780	0.00362249	NA
215	AT1G14790	0.0423661	NA
216	AT1G14810	0.0222963	NA
217	AT1G14850	0.0124731	NA
218	AT1G14870	0.0021757	3
219	AT1G14900	0.0364573	NA
220	AT1G14920	0.00266179	NA
221	AT1G14980	0.00916241	NA
222	AT1G15030	0.0140531	NA
223	AT1G15125	3.93e-06	NA
224	AT1G15290	0.00876024	NA
225	AT1G15390	0.0338871	NA
226	AT1G15415	3.72e-05	3
227	AT1G15420	0.00392752	NA
228	AT1G15440	0.00827407	NA
229	AT1G15480	0.0127705	NA
230	AT1G15490	0.00219079	NA
231	AT1G15520	0.0447024	3
232	AT1G15530	0.00350455	NA
233	AT1G15670	0.0498489	NA
234	AT1G15860	0.0228036	NA
235	AT1G15870	0.000567836	3
236	AT1G15930	0.00193967	NA
237	AT1G15970	0.0238074	NA
238	AT1G16030	0.0236461	NA
239	AT1G16300	0.00758995	NA
240	AT1G16340	0.0217809	NA
241	AT1G16420	0.0237702	NA
242	AT1G16500	0.0127705	NA
243	AT1G16650	0.0477936	NA
244	AT1G16680	0.00196071	NA
245	AT1G16710	0.0340044	NA
246	AT1G16780	0.0233462	NA
247	AT1G16810	0.0158375	NA
248	AT1G16860	0.00586782	NA
249	AT1G16920	0.0190329	NA
250	AT1G17020	0.00162048	NA
251	AT1G17147	0.0307969	NA
252	AT1G17170	0.00187232	3
253	AT1G17180	0.000536706	3
254	AT1G17290	0.00563264	NA
255	AT1G17380	0.00952778	NA
256	AT1G17430	0.0221514	NA
257	AT1G17440	0.0333397	NA
258	AT1G17460	1.13e-06	NA
259	AT1G17490	0.0108063	NA
260	AT1G17510	0.0131373	NA
261	AT1G17550	0.00205455	NA
262	AT1G17560	0.0151238	NA
263	AT1G17590	0.0166617	NA
264	AT1G17745	0.000622741	NA
265	AT1G17840	0.00481919	NA
266	AT1G17860	0.00965775	NA
267	AT1G17880	0.0167836	NA
268	AT1G17940	0.00157372	NA
269	AT1G18070	0.0220378	NA
270	AT1G18080	0.00477489	NA
271	AT1G18210	0.0284089	NA
272	AT1G18415	0.00354801	NA
273	AT1G18485	0.00300834	NA
274	AT1G18540	0.0197388	NA
275	AT1G18640	0.0414332	NA
276	AT1G18650	0.0229547	NA
277	AT1G18690	0.0354133	NA
278	AT1G18710	0.0441227	NA
279	AT1G18810	0.0018972	NA
280	AT1G18840	0.0408995	NA
281	AT1G18850	0.00203829	NA
282	AT1G18900	0.00518507	NA
283	AT1G18910	0.0409048	NA
284	AT1G18980	0.00711007	3
285	AT1G19020	0.0466038	NA
286	AT1G19040	0.000246708	1	X
287	AT1G19050	0.00444623	NA
288	AT1G19180	0.0272522	NA
289	AT1G19350	0.00588462	NA
290	AT1G19430	0.0143037	NA
291	AT1G19600	0.0214497	NA
292	AT1G19610	0.000869586	3
293	AT1G19650	0.00775878	NA
294	AT1G19690	0.00537635	NA
295	AT1G19710	0.0498199	NA
296	AT1G19835	0.0220378	NA
297	AT1G20090	4.23e-05	NA
298	AT1G20160	0.0295033	NA
299	AT1G20200	0.0499424	NA
300	AT1G20270	0.0209904	NA
301	AT1G20330	0.000877181	NA
302	AT1G20350	0.00193511	3
303	AT1G20440	0.0104631	NA
304	AT1G20450	0.00136493	NA
305	AT1G20460	0.0444144	NA
306	AT1G20950	0.0167049	NA
307	AT1G21000	0.000385128	NA
308	AT1G21050	0.049898	NA
309	AT1G21070	0.00805156	NA
310	AT1G21100	0.00620084	NA
311	AT1G21120	0.0424094	NA
312	AT1G21210	0.00726055	NA
313	AT1G21270	0.0058596	NA
314	AT1G21310	0.00372575	4
315	AT1G21390	0.00457953	3
316	AT1G21450	0.01291	NA
317	AT1G21550	0.00902304	3
318	AT1G21560	0.0240291	NA
319	AT1G21640	0.00252531	NA
320	AT1G21730	0.0149304	NA
321	AT1G21750	0.00585983	NA
322	AT1G21840	0.00726055	NA
323	AT1G21920	0.00268337	NA
324	AT1G21980	0.017834	NA
325	AT1G22030	0.0361879	NA
326	AT1G22060	0.0010895	NA
327	AT1G22270	0.0428958	NA
328	AT1G22330	0.00010104	NA
329	AT1G22400	0.0108147	NA
330	AT1G22530	0.000965026	NA
331	AT1G22570	0.0236639	NA
332	AT1G22690	0.032257	NA
333	AT1G22740	0.0483431	NA
334	AT1G22780	0.0172345	NA
335	AT1G22860	0.0374309	NA
336	AT1G22890	0.0309124	NA
337	AT1G22985	0.00557742	NA
338	AT1G23080	0.00367101	NA
339	AT1G23090	0.00734993	NA
340	AT1G23100	0.00268337	NA
341	AT1G23130	0.0450611	NA
342	AT1G23280	0.0254407	NA
343	AT1G23360	0.0491861	NA
344	AT1G23440	0.0224615	NA
345	AT1G23450	0.00458145	NA
346	AT1G23550	0.00255218	3
347	AT1G23710	0.00631518	NA
348	AT1G23800	0.00386356	NA
349	AT1G24020	0.0188941	NA
350	AT1G24090	0.000435621	3
351	AT1G24095	0.00163109	3
352	AT1G24100	0.0437703	NA
353	AT1G24140	0.020568	3
354	AT1G24170	0.00414454	NA
355	AT1G24450	0.0167836	NA
356	AT1G24470	0.026122	NA
357	AT1G24530	0.00490476	NA
358	AT1G24764	0.0412247	NA
359	AT1G25175	0.0226054	1	X
360	AT1G25220	0.00820326	NA
361	AT1G25375	0.0055417	NA
362	AT1G25390	0.0167917	NA
363	AT1G25400	0.0150025	NA
364	AT1G25450	0.0022827	NA
365	AT1G25500	0.00134928	NA
366	AT1G25520	0.0243638	NA
367	AT1G25570	0.00729534	NA
368	AT1G25580	0.0406381	NA
369	AT1G26120	0.0384128	NA
370	AT1G26190	0.0205128	NA
371	AT1G26208	0.023107	NA
372	AT1G26210	0.000542868	NA
373	AT1G26230	0.0125535	NA
374	AT1G26270	0.0109142	NA
375	AT1G26380	0.0173524	3
376	AT1G26410	0.00741367	3
377	AT1G26420	0.00706568	3
378	AT1G26620	0.0166748	NA
379	AT1G26630	0.0497215	NA
380	AT1G26650	0.00657045	NA
381	AT1G26665	0.0397318	NA
382	AT1G26730	0.0327988	NA
383	AT1G26740	0.0335457	NA
384	AT1G26800	0.0476923	NA
385	AT1G26945	0.0361444	NA
386	AT1G27000	0.0156545	NA
387	AT1G27020	0.000520173	3
388	AT1G27030	0.0389824	NA
389	AT1G27060	0.0134953	NA
390	AT1G27110	0.0101429	NA
391	AT1G27200	0.00439737	NA
392	AT1G27210	0.0258179	NA
393	AT1G27360	0.0168157	NA
394	AT1G27400	0.0168788	NA
395	AT1G27460	0.00326299	NA
396	AT1G27470	0.00825409	NA
397	AT1G27730	0.000139209	NA
398	AT1G27840	0.0190756	NA
399	AT1G27940	0.0414332	NA
400	AT1G28110	0.00975146	NA
401	AT1G28190	0.0248126	NA
402	AT1G28210	0.0033247	NA
403	AT1G28230	0.0453981	NA
404	AT1G28340	0.0354938	NA
405	AT1G28390	0.00263312	3
406	AT1G28440	0.00806913	NA
407	AT1G29030	0.00774375	NA
408	AT1G29050	0.000978077	3
409	AT1G29120	0.0212632	NA
410	AT1G29150	0.0434389	NA
411	AT1G29280	0.0052526	NA
412	AT1G29290	0.0475537	3
413	AT1G29320	0.0157647	NA
414	AT1G29590	0.0307969	NA
415	AT1G29690	0.0166524	NA
416	AT1G29790	0.0125221	NA
417	AT1G29880	0.0219831	NA
418	AT1G29910	0.00367962	NA
419	AT1G29930	0.00993425	NA
420	AT1G29940	0.0179365	NA
421	AT1G29950	0.0450247	NA
422	AT1G29960	0.0419076	NA
423	AT1G29980	0.00396274	NA
424	AT1G30170	0.046578	3
425	AT1G30210	0.00119089	NA
426	AT1G30230	0.0239015	NA
427	AT1G30250	0.0260027	NA
428	AT1G30330	0.00205799	NA
429	AT1G30400	0.00447331	NA
430	AT1G30420	0.0480837	NA
431	AT1G30440	0.00898734	NA
432	AT1G30490	0.00548746	NA
433	AT1G30570	0.0240605	NA
434	AT1G30580	0.042887	NA
435	AT1G30620	0.0123211	NA
436	AT1G30680	0.0052149	NA
437	AT1G30700	0.0105554	3
438	AT1G30720	0.00392312	NA
439	AT1G30730	0.00501469	NA
440	AT1G30755	0.00656221	NA
441	AT1G30890	0.0250063	NA
442	AT1G30900	0.0223568	NA
443	AT1G30910	0.0292541	NA
444	AT1G30960	0.00723163	NA
445	AT1G31230	0.0107841	NA
446	AT1G31360	0.0385093	NA
447	AT1G31420	0.0164944	NA
448	AT1G31660	0.0452333	NA
449	AT1G31850	0.00371861	NA
450	AT1G31880	0.000161461	NA
451	AT1G31930	0.0454758	NA
452	AT1G32080	0.0095172	NA
453	AT1G32200	0.000839731	NA
454	AT1G32230	0.00324807	NA
455	AT1G32260	0.0427617	NA
456	AT1G32350	0.0022177	3
457	AT1G32520	0.000178818	NA
458	AT1G32530	0.000693197	NA
459	AT1G32540	0.00117951	NA
460	AT1G32580	0.0183971	NA
461	AT1G32583	0.0335355	NA
462	AT1G32860	0.0427356	NA
463	AT1G32870	0.00249698	NA
464	AT1G32920	0.00218725	NA
465	AT1G32928	0.00890836	NA
466	AT1G32940	0.00578096	NA
467	AT1G32950	0.0241636	3
468	AT1G32960	0.0178194	3
469	AT1G33030	0.00734699	3
470	AT1G33110	2.75e-05	NA
471	AT1G33120	0.0146065	NA
472	AT1G33140	0.0280546	NA
473	AT1G33360	0.00271965	NA
474	AT1G33410	0.00657491	NA
475	AT1G33470	0.030098	NA
476	AT1G33590	0.0276995	NA
477	AT1G33600	0.0163861	NA
478	AT1G33780	0.0136794	NA
479	AT1G33960	0.0454312	NA
480	AT1G34000	0.0322781	NA
481	AT1G34020	0.0452333	NA
482	AT1G34030	0.0302969	NA
483	AT1G34110	0.00385581	NA
484	AT1G34130	0.000825541	NA
485	AT1G34160	0.0242041	NA
486	AT1G34180	0.00817283	NA
487	AT1G34220	0.00734699	NA
488	AT1G34260	0.0102429	NA
489	AT1G34370	0.00183427	NA
490	AT1G34430	0.00402346	NA
491	AT1G34470	0.0175177	NA
492	AT1G34550	0.0174559	NA
493	AT1G35210	0.025158	NA
494	AT1G35230	0.000673243	NA
495	AT1G35670	0.00969787	NA
496	AT1G35720	0.0450611	NA
497	AT1G36370	0.00691862	NA
498	AT1G36622	0.00275983	3
499	AT1G36732	0.0105045	NA
500	AT1G38131	0.0403828	NA
501	AT1G42440	0.00447331	NA
502	AT1G42970	0.0102819	NA
503	AT1G42980	0.0181688	3
504	AT1G42990	0.00656221	NA
505	AT1G43160	0.0187175	4
506	AT1G43170	0.0183635	NA
507	AT1G43560	0.00245251	NA
508	AT1G43580	0.0157447	NA
509	AT1G43886	0.00681139	NA
510	AT1G43910	0.0022334	NA
511	AT1G44350	0.00124369	NA
512	AT1G44608	0.00233421	4
513	AT1G44750	0.00487201	NA
514	AT1G44780	0.0134725	NA
515	AT1G44900	0.0335518	NA
516	AT1G45110	0.0155847	NA
517	AT1G45332	0.00369357	NA
518	AT1G45545	0.0335101	NA
519	AT1G45688	0.0327999	NA
520	AT1G47260	0.023734	NA
521	AT1G47370	0.0275181	NA
522	AT1G47565	0.00969787	NA
523	AT1G47890	0.0152627	3
524	AT1G48030	0.00840554	NA
525	AT1G48210	0.0192752	NA
526	AT1G48230	0.032541	NA
527	AT1G48240	0.00885201	NA
528	AT1G48315	0.0189279	NA
529	AT1G48420	0.0242358	NA
530	AT1G48570	0.0156231	NA
531	AT1G48630	0.0336289	NA
532	AT1G48850	0.0131869	NA
533	AT1G48920	0.0185806	NA
534	AT1G48970	0.0016131	NA
535	AT1G48980	0.00314406	3
536	AT1G49000	0.00204337	3
537	AT1G49490	0.0124251	NA
538	AT1G49540	0.0252047	NA
539	AT1G49600	0.00432025	NA
540	AT1G49660	0.000606728	NA
541	AT1G49760	0.0422142	NA
542	AT1G49900	0.0372878	NA
543	AT1G50120	0.00781571	NA
544	AT1G50200	0.00209088	NA
545	AT1G50280	0.00171887	NA
546	AT1G50320	0.0427074	NA
547	AT1G50400	0.00070824	3
548	AT1G50420	0.00718897	NA
549	AT1G50510	0.00350784	NA
550	AT1G50660	0.00523165	NA
551	AT1G50700	0.0176973	NA
552	AT1G50730	0.00128439	NA
553	AT1G50732	0.0235258	NA
554	AT1G50920	0.0264468	NA
555	AT1G50940	0.016084	NA
556	AT1G51060	0.0017126	NA
557	AT1G51380	0.000760201	NA
558	AT1G51430	0.0237931	NA
559	AT1G51580	0.00996774	NA
560	AT1G51645	0.00807818	NA
561	AT1G51650	0.0158093	NA
562	AT1G51710	0.0121546	NA
563	AT1G51760	0.0099259	NA
564	AT1G51805	0.0289256	NA
565	AT1G51820	0.0126059	NA
566	AT1G51890	0.00180835	3
567	AT1G51940	0.000746982	NA
568	AT1G51980	0.00548746	NA
569	AT1G52200	0.00548746	NA
570	AT1G52290	0.0327999	NA
571	AT1G52300	0.0236389	NA
572	AT1G52310	0.0213575	NA
573	AT1G52340	0.00993425	NA
574	AT1G52342	0.000318504	NA
575	AT1G52630	0.0268635	NA
576	AT1G52780	0.0227938	NA
577	AT1G52870	0.049558	NA
578	AT1G52880	0.0236163	NA
579	AT1G52890	0.0263608	NA
580	AT1G52930	0.0248331	NA
581	AT1G52980	0.000905117	NA
582	AT1G53000	0.0028823	NA
583	AT1G53110	0.00712122	NA
584	AT1G53200	0.0121354	NA
585	AT1G53230	0.000255033	NA
586	AT1G53233	0.000165804	NA
587	AT1G53280	0.0277047	NA
588	AT1G53300	0.00405005	NA
589	AT1G53330	0.0261642	NA
590	AT1G53470	0.0260482	NA
591	AT1G53480	0.00997347	3
592	AT1G53540	0.00395342	3
593	AT1G53570	0.0343089	NA
594	AT1G53600	0.00504839	NA
595	AT1G53625	0.00251989	3
596	AT1G53730	0.00452411	NA
597	AT1G53750	0.016265	NA
598	AT1G53850	0.00289205	NA
599	AT1G53920	0.00432025	5
600	AT1G54040	0.0117726	NA
601	AT1G54050	0.00271714	3
602	AT1G54130	0.0278417	NA
603	AT1G54160	0.00734993	NA
604	AT1G54440	0.0484172	NA
605	AT1G54575	0.0157414	NA
606	AT1G55040	0.00362249	NA
607	AT1G55130	0.0256981	NA
608	AT1G55160	0.0058717	NA
609	AT1G55270	0.0217809	NA
610	AT1G55490	0.0224045	NA
611	AT1G55530	0.0115278	NA
612	AT1G55620	0.0128914	NA
613	AT1G55850	1.6e-05	NA
614	AT1G56010	0.0263608	NA
615	AT1G56050	0.000520173	NA
616	AT1G56060	0.00898167	3
617	AT1G56070	0.00352516	NA
618	AT1G56110	0.0490805	NA
619	AT1G56230	0.0034004	NA
620	AT1G56720	0.0155476	NA
621	AT1G57600	0.00807656	NA
622	AT1G57630	0.00336384	3
623	AT1G57640	0.0221205	3
624	AT1G57650	0.00463537	3
625	AT1G57660	0.0122935	NA
626	AT1G57720	0.033431	NA
627	AT1G57770	0.0313266	NA
628	AT1G57870	0.00140863	NA
629	AT1G57990	0.0160665	3
630	AT1G58140	0.00502814	NA
631	AT1G58290	2.65e-05	NA
632	AT1G58340	0.00873456	3
633	AT1G58350	0.0438185	NA
634	AT1G58440	0.00105367	NA
635	AT1G58561	0.00683216	NA
636	AT1G59590	0.00459117	3
637	AT1G59710	2.44e-07	NA
638	AT1G59840	0.0183635	NA
639	AT1G59860	0.00205799	3
640	AT1G59950	0.00208709	3
641	AT1G59990	0.012681	NA
642	AT1G60080	0.0162731	NA
643	AT1G60730	0.00289205	NA
644	AT1G60790	0.0126206	NA
645	AT1G60810	0.0114665	NA
646	AT1G60860	0.0401509	NA
647	AT1G60890	0.00380289	NA
648	AT1G60940	0.0214879	NA
649	AT1G60950	0.00399901	NA
650	AT1G61100	0.0450121	NA
651	AT1G61120	0.00622604	4
652	AT1G61240	0.0152395	NA
653	AT1G61360	0.00205966	NA
654	AT1G61380	0.0345252	NA
655	AT1G61410	0.00132419	3
656	AT1G61415	0.000741339	3
657	AT1G61440	0.0372878	NA
658	AT1G61520	0.038806	NA
659	AT1G61560	0.00549454	3
660	AT1G61570	0.0162308	NA
661	AT1G61610	0.0214869	NA
662	AT1G61640	0.0150149	NA
663	AT1G61740	0.000321916	NA
664	AT1G61800	0.0196617	3
665	AT1G61810	0.0347401	3
666	AT1G61890	0.00436821	NA
667	AT1G62030	0.00756362	NA
668	AT1G62180	0.0267891	NA
669	AT1G62300	0.0061469	NA
670	AT1G62330	0.00807772	NA
671	AT1G62380	0.0359872	NA
672	AT1G62390	0.0171411	NA
673	AT1G62422	0.00263959	NA
674	AT1G62570	0.00477489	NA
675	AT1G62640	0.000337206	NA
676	AT1G62680	0.00752826	NA
677	AT1G62730	0.00130419	NA
678	AT1G62740	0.0196014	NA
679	AT1G62760	0.0427074	NA
680	AT1G62840	0.0438885	NA
681	AT1G62950	0.0354133	NA
682	AT1G62960	0.00760624	NA
683	AT1G63010	0.0341379	NA
684	AT1G63160	0.00161401	NA
685	AT1G63230	0.00362249	NA
686	AT1G63240	0.0171411	NA
687	AT1G63250	0.00268337	NA
688	AT1G63260	0.00310616	NA
689	AT1G63420	0.0244419	NA
690	AT1G63440	0.0179365	NA
691	AT1G63470	0.00302527	NA
692	AT1G63480	0.00921363	NA
693	AT1G63490	0.0175177	NA
694	AT1G63660	0.0110792	NA
695	AT1G63670	0.002165	NA
696	AT1G63690	0.0263529	NA
697	AT1G63700	0.0278876	NA
698	AT1G63720	0.0140591	NA
699	AT1G63780	0.0196617	NA
700	AT1G63840	0.0076296	NA
701	AT1G63860	0.0114665	NA
702	AT1G63880	0.0211343	NA
703	AT1G63980	0.0404526	NA
704	AT1G64170	0.00687797	3
705	AT1G64200	0.002165	NA
706	AT1G64210	0.0465178	NA
707	AT1G64220	0.00846102	NA
708	AT1G64230	0.0077749	NA
709	AT1G64330	0.00289205	NA
710	AT1G64400	0.00195107	NA
711	AT1G64450	0.0245837	NA
712	AT1G64490	0.00914375	NA
713	AT1G64500	0.0335355	NA
714	AT1G64520	0.0428244	NA
715	AT1G64600	0.00113067	NA
716	AT1G64625	0.000289964	3
717	AT1G64710	0.0320361	NA
718	AT1G64780	0.0141927	NA
719	AT1G64810	0.000576582	NA
720	AT1G64860	0.000207732	NA
721	AT1G64880	0.00975265	NA
722	AT1G64900	0.000236995	3
723	AT1G64950	0.0134352	NA
724	AT1G65000	0.00983099	NA
725	AT1G65010	0.000480085	NA
726	AT1G65030	0.0421905	NA
727	AT1G65060	0.0213473	NA
728	AT1G65270	0.0264367	NA
729	AT1G65295	0.0175083	NA
730	AT1G65410	0.0120392	NA
731	AT1G65470	0.0489765	NA
732	AT1G65484	0.0242425	NA
733	AT1G65490	0.04991	NA
734	AT1G65560	0.0148294	NA
735	AT1G65610	0.000700518	3
736	AT1G65660	0.0395881	NA
737	AT1G65690	0.00244795	NA
738	AT1G65790	0.000965026	NA
739	AT1G65820	0.0186587	NA
740	AT1G65960	0.00657045	NA
741	AT1G65970	0.000586453	3
742	AT1G65980	0.018729	NA
743	AT1G66040	0.0163304	3
744	AT1G66090	0.0058802	3
745	AT1G66150	0.00720115	NA
746	AT1G66160	0.0209667	NA
747	AT1G66230	0.0463613	NA
748	AT1G66430	0.0146234	NA
749	AT1G66570	0.00208738	3
750	AT1G66580	0.000430227	NA
751	AT1G66590	0.00444623	NA
752	AT1G66600	0.00946959	3
753	AT1G66670	0.0232489	NA
754	AT1G66680	0.0394431	NA
755	AT1G66700	0.000573009	3
756	AT1G66830	0.0281431	NA
757	AT1G66920	0.00304373	NA
758	AT1G67080	0.0167401	NA
759	AT1G67120	0.015787	NA
760	AT1G67140	0.0212124	NA
761	AT1G67195	0.0093198	NA
762	AT1G67360	0.00368413	NA
763	AT1G67430	0.022711	NA
764	AT1G67460	0.0103782	3
765	AT1G67510	0.00193156	NA
766	AT1G67560	0.024682	NA
767	AT1G67690	0.0110851	NA
768	AT1G67730	0.00487201	NA
769	AT1G67785	0.00784899	NA
770	AT1G67792	0.013719	NA
771	AT1G67810	0.00354801	3
772	AT1G67865	0.0309124	NA
773	AT1G67900	0.016672	NA
774	AT1G67950	0.0214804	NA
775	AT1G67970	0.00136771	NA
776	AT1G67980	0.00353067	3
777	AT1G68060	0.000194932	NA
778	AT1G68130	0.00904691	NA
779	AT1G68310	0.00631774	NA
780	AT1G68330	0.0308354	3
781	AT1G68390	0.00918178	3
782	AT1G68400	0.0299458	NA
783	AT1G68440	0.00795692	NA
784	AT1G68560	0.0128721	NA
785	AT1G68620	0.00324807	3
786	AT1G68690	0.0242205	NA
787	AT1G68710	0.0341379	NA
788	AT1G68720	0.0322985	NA
789	AT1G68765	0.0233763	3
790	AT1G68820	0.00939429	NA
791	AT1G68830	0.00523165	NA
792	AT1G68840	0.0171683	3
793	AT1G68910	0.0488974	NA
794	AT1G68990	0.00289314	NA
795	AT1G69020	0.026677	NA
796	AT1G69070	0.0244483	NA
797	AT1G69080	0.0371889	NA
798	AT1G69200	0.00624503	NA
799	AT1G69250	0.028637	NA
800	AT1G69260	0.019016	NA
801	AT1G69410	0.0300086	NA
802	AT1G69420	0.0028823	NA
803	AT1G69440	0.0033247	NA
804	AT1G69450	0.0148774	NA
805	AT1G69480	0.0291251	NA
806	AT1G69750	0.00275357	NA
807	AT1G69760	0.0125535	NA
808	AT1G69790	0.00971707	3
809	AT1G69850	0.0104551	NA
810	AT1G69880	0.0303285	4
811	AT1G69890	0.00787372	NA
812	AT1G69910	9.58e-05	NA
813	AT1G69930	0.0032574	3
814	AT1G70140	0.0301306	NA
815	AT1G70250	0.0266813	NA
816	AT1G70420	0.0208383	NA
817	AT1G70440	0.02116	NA
818	AT1G70530	0.0178194	NA
819	AT1G70580	0.04587	NA
820	AT1G70600	0.0413176	NA
821	AT1G70610	0.000693197	NA
822	AT1G70700	3.83e-15	NA
823	AT1G70810	0.00146562	NA
824	AT1G70895	0.00303111	NA
825	AT1G70900	0.0473456	NA
826	AT1G71000	0.0213508	3
827	AT1G71010	0.0199407	NA
828	AT1G71030	0.0120821	NA
829	AT1G71040	0.00166057	NA
830	AT1G71070	0.0457546	NA
831	AT1G71200	0.00435604	NA
832	AT1G71260	0.0374017	NA
833	AT1G71270	0.0114327	NA
834	AT1G71280	0.0250691	3
835	AT1G71330	0.0426074	NA
836	AT1G71340	0.0302077	NA
837	AT1G71360	0.0187311	NA
838	AT1G71460	0.0127363	NA
839	AT1G71490	0.0421521	NA
840	AT1G71500	0.0137524	NA
841	AT1G71520	0.0149922	3
842	AT1G71528	0.0384399	NA
843	AT1G71530	0.00127859	3
844	AT1G71695	0.0196617	NA
845	AT1G72060	0.0326731	NA
846	AT1G72070	0.0440119	NA
847	AT1G72160	0.00954882	NA
848	AT1G72180	0.000345507	NA
849	AT1G72310	0.00905817	NA
850	AT1G72330	0.00348736	NA
851	AT1G72370	0.0305184	NA
852	AT1G72416	0.0165997	NA
853	AT1G72440	0.0261164	NA
854	AT1G72480	0.000227877	NA
855	AT1G72510	0.00851917	NA
856	AT1G72550	0.00725398	NA
857	AT1G72600	0.00975265	NA
858	AT1G72660	0.0303987	3
859	AT1G72680	0.0401577	NA
860	AT1G72790	0.0287298	NA
861	AT1G72840	0.0022177	NA
862	AT1G72870	0.0406117	NA
863	AT1G72920	0.0134352	NA
864	AT1G72940	2.35e-05	NA
865	AT1G73010	0.00525901	3
866	AT1G73066	0.0498375	NA
867	AT1G73100	0.00270835	NA
868	AT1G73110	0.0011692	NA
869	AT1G73120	0.0236913	NA
870	AT1G73230	0.00879958	NA
871	AT1G73430	0.0150149	NA
872	AT1G73670	0.00660289	NA
873	AT1G73730	0.017489	NA
874	AT1G73820	0.0310695	NA
875	AT1G73830	0.00318832	NA
876	AT1G73930	0.0350094	NA
877	AT1G73965	0.000905117	4
878	AT1G74010	0.0327857	NA
879	AT1G74020	0.0426324	NA
880	AT1G74030	0.00500661	NA
881	AT1G74050	0.00527393	NA
882	AT1G74060	0.00340367	NA
883	AT1G74170	0.0081155	NA
884	AT1G74210	0.0278554	NA
885	AT1G74270	0.0173529	NA
886	AT1G74300	0.0420542	NA
887	AT1G74310	0.018465	NA
888	AT1G74330	0.00953785	NA
889	AT1G74360	0.00307331	3
890	AT1G74430	0.00268337	NA
891	AT1G74470	0.0439416	NA
892	AT1G74520	0.0168827	NA
893	AT1G74680	0.0453762	NA
894	AT1G74690	0.0126226	NA
895	AT1G74710	0.0379597	NA
896	AT1G74730	0.0322985	NA
897	AT1G74750	0.00149598	NA
898	AT1G74790	0.014258	NA
899	AT1G74800	0.00151607	NA
900	AT1G74810	0.0052149	NA
901	AT1G74870	0.0146234	3
902	AT1G74920	0.0415708	NA
903	AT1G75140	0.0017126	NA
904	AT1G75150	0.0136929	NA
905	AT1G75170	0.00866475	NA
906	AT1G75220	0.0156214	NA
907	AT1G75240	0.00741367	NA
908	AT1G75270	0.00483229	NA
909	AT1G75280	0.0357785	NA
910	AT1G75310	0.0212647	NA
911	AT1G75340	0.0339729	NA
912	AT1G75510	0.0218044	NA
913	AT1G75630	0.0443187	NA
914	AT1G75670	0.0114951	NA
915	AT1G75680	9.88e-05	NA
916	AT1G75710	0.032257	NA
917	AT1G75730	0.00683559	NA
918	AT1G75750	0.0121272	NA
919	AT1G75760	0.0242208	NA
920	AT1G75810	0.000529311	NA
921	AT1G75820	0.0190232	NA
922	AT1G75830	0.00548746	3
923	AT1G75840	0.000185171	NA
924	AT1G75960	0.00869279	NA
925	AT1G76010	0.0163207	NA
926	AT1G76040	0.00353128	NA
927	AT1G76070	0.0207555	NA
928	AT1G76090	0.00992358	NA
929	AT1G76300	0.0490678	NA
930	AT1G76490	0.0284062	NA
931	AT1G76520	0.00386356	NA
932	AT1G76550	0.000531719	NA
933	AT1G76560	0.0195793	NA
934	AT1G76580	0.000170286	NA
935	AT1G76590	0.000345507	NA
936	AT1G76600	0.00156832	3
937	AT1G76620	0.0481608	NA
938	AT1G76650	0.00916241	3
939	AT1G76660	0.00620084	NA
940	AT1G76670	0.032794	NA
941	AT1G76680	0.00322633	3
942	AT1G76690	0.0150149	NA
943	AT1G76900	0.00362252	NA
944	AT1G76930	0.00166299	NA
945	AT1G77030	0.0395343	NA
946	AT1G77120	0.0189213	NA
947	AT1G77130	0.0450852	NA
948	AT1G77260	0.00586838	NA
949	AT1G77290	7.43e-05	NA
950	AT1G77330	0.0353778	NA
951	AT1G77380	0.00159455	NA
952	AT1G77550	0.0424678	NA
953	AT1G77660	0.0492824	NA
954	AT1G77670	0.0278554	NA
955	AT1G77760	0.0230388	NA
956	AT1G77850	0.00577301	NA
957	AT1G77940	0.0133092	NA
958	AT1G78000	0.0275181	NA
959	AT1G78290	0.000467693	NA
960	AT1G78340	0.0101356	3
961	AT1G78380	0.000831136	NA
962	AT1G78410	0.00656221	NA
963	AT1G78450	0.0131869	NA
964	AT1G78460	0.0255605	NA
965	AT1G78560	0.0242425	NA
966	AT1G78620	0.0185048	NA
967	AT1G78882	0.00525901	NA
968	AT1G78930	0.0185377	NA
969	AT1G79030	0.000194932	NA
970	AT1G79060	0.00712209	NA
971	AT1G79110	0.0182883	NA
972	AT1G79230	0.00689293	NA
973	AT1G79245	0.0182015	NA
974	AT1G79270	0.00150712	NA
975	AT1G79390	0.014182	NA
976	AT1G79440	0.00155013	NA
977	AT1G79460	0.0240414	NA
978	AT1G79470	0.0233331	NA
979	AT1G79530	0.00117755	NA
980	AT1G79550	0.00557653	NA
981	AT1G79600	0.0122471	NA
982	AT1G79680	0.0475719	3
983	AT1G79850	0.0152395	NA
984	AT1G79920	0.00108278	NA
985	AT1G79990	0.009732	NA
986	AT1G80030	0.0270101	NA
987	AT1G80120	0.0248649	NA
988	AT1G80280	0.02097	NA
989	AT1G80300	0.00315073	NA
990	AT1G80410	0.00532006	NA
991	AT1G80720	0.00493972	NA
992	AT1G80770	0.00296099	NA
993	AT1G80820	0.0205426	NA
994	AT1G80870	0.00269866	NA
995	AT1G80890	0.0311454	NA
996	AT1G80970	0.0273886	NA
997	AT2G01070	0.00969759	NA
998	AT2G01080	0.0177804	NA
999	AT2G01130	0.00218462	NA
1000	AT2G01170	0.01041	NA
1001	AT2G01180	0.0417104	NA
1002	AT2G01340	0.0101989	NA
1003	AT2G01420	0.000607858	NA
1004	AT2G01440	0.016531	NA
1005	AT2G01460	0.0199486	NA
1006	AT2G01480	0.0201176	NA
1007	AT2G01490	0.0060624	NA
1008	AT2G01570	0.0454114	NA
1009	AT2G01760	0.00113067	NA
1010	AT2G01860	0.00584212	NA
1011	AT2G01910	0.00415793	NA
1012	AT2G01930	4.3e-07	NA
1013	AT2G01980	0.0016297	NA
1014	AT2G02010	0.0103782	3
1015	AT2G02080	0.00656221	NA
1016	AT2G02130	0.0476448	NA
1017	AT2G02150	0.0368033	NA
1018	AT2G02220	0.0292571	NA
1019	AT2G02350	0.00819745	NA
1020	AT2G02740	0.0423155	NA
1021	AT2G02780	0.0279892	NA
1022	AT2G02800	0.0337075	NA
1023	AT2G02870	0.0424989	NA
1024	AT2G02950	0.0166828	NA
1025	AT2G02955	0.0384128	NA
1026	AT2G03130	0.000237948	3
1027	AT2G03230	0.000194932	3
1028	AT2G03270	0.0179365	NA
1029	AT2G03350	0.0114887	NA
1030	AT2G03505	0.00832462	3
1031	AT2G03620	0.0341345	NA
1032	AT2G03680	0.0472316	NA
1033	AT2G03760	0.00316944	3
1034	AT2G04030	0.00188456	NA
1035	AT2G04040	0.000296608	3
1036	AT2G04050	0.000701441	3
1037	AT2G04070	0.00115651	3
1038	AT2G04080	0.00044233	NA
1039	AT2G04160	0.000321916	NA
1040	AT2G04230	0.0197683	NA
1041	AT2G04280	0.0163421	NA
1042	AT2G04360	0.00686235	NA
1043	AT2G04378	0.0441227	NA
1044	AT2G04390	0.0302541	NA
1045	AT2G04400	0.0141419	NA
1046	AT2G04530	0.00968958	NA
1047	AT2G04780	0.00296099	NA
1048	AT2G04795	7.25e-05	NA
1049	AT2G04842	0.0452421	NA
1050	AT2G04880	0.0415973	NA
1051	AT2G05120	0.00726427	NA
1052	AT2G05260	0.0190614	NA
1053	AT2G05320	0.000267735	NA
1054	AT2G05620	0.0176155	NA
1055	AT2G05710	0.000483451	NA
1056	AT2G05810	0.000746672	NA
1057	AT2G05840	0.0287759	NA
1058	AT2G05990	0.0410139	NA
1059	AT2G06210	0.0146786	NA
1060	AT2G06850	0.00124369	NA
1061	AT2G06925	0.000514437	NA
1062	AT2G07671	0.000388468	NA
1063	AT2G07675	0.00124369	3
1064	AT2G07687	0.014594	NA
1065	AT2G07698	0.000467693	3
1066	AT2G07707	0.000213633	NA
1067	AT2G07712	0.0235334	NA
1068	AT2G07717	0.000282944	NA
1069	AT2G07718	0.00215198	NA
1070	AT2G07719	0.00161375	NA
1071	AT2G07725	0.0211699	NA
1072	AT2G07727	0.00821481	NA
1073	AT2G07733	0.0124937	NA
1074	AT2G07734	0.00282395	NA
1075	AT2G07741	0.0473226	NA
1076	AT2G07747	0.0021757	NA
1077	AT2G07751	0.0349103	NA
1078	AT2G07777	0.0128944	NA
1079	AT2G07785	0.0230897	NA
1080	AT2G07786	0.0052149	3
1081	AT2G07787	0.00540121	NA
1082	AT2G07811	0.00159811	NA
1083	AT2G12460	0.0322127	NA
1084	AT2G13540	0.0422684	NA
1085	AT2G13560	0.000305818	NA
1086	AT2G13690	0.00889831	NA
1087	AT2G13790	0.04587	NA
1088	AT2G13800	0.020568	NA
1089	AT2G14070	0.0397318	NA
1090	AT2G14120	0.049558	NA
1091	AT2G14878	0.00481919	NA
1092	AT2G15128	0.00657476	NA
1093	AT2G15220	0.00545412	3
1094	AT2G15320	0.022717	NA
1095	AT2G15390	0.00750933	3
1096	AT2G15480	0.00923098	NA
1097	AT2G15490	0.001453	3
1098	AT2G15530	0.0266813	NA
1099	AT2G15690	0.0319259	NA
1100	AT2G15760	0.00339057	NA
1101	AT2G15790	0.000520173	NA
1102	AT2G15970	0.00324515	NA
1103	AT2G16060	0.000495631	3
1104	AT2G16070	0.00399927	NA
1105	AT2G16250	0.00132419	NA
1106	AT2G16365	0.02017	NA
1107	AT2G16430	0.0198439	NA
1108	AT2G16440	0.0325501	NA
1109	AT2G16586	0.0250691	NA
1110	AT2G16790	0.0271432	NA
1111	AT2G16880	0.0266412	NA
1112	AT2G16900	0.0235254	NA
1113	AT2G17040	0.00433473	NA
1114	AT2G17110	0.0443728	NA
1115	AT2G17230	0.00120399	NA
1116	AT2G17360	0.00841138	NA
1117	AT2G17430	0.0273179	NA
1118	AT2G17500	0.0073362	NA
1119	AT2G17510	0.0452742	NA
1120	AT2G17570	0.0421521	NA
1121	AT2G17710	0.025738	NA
1122	AT2G17720	0.0242397	NA
1123	AT2G17740	0.000296608	3
1124	AT2G17970	0.0483731	NA
1125	AT2G18020	0.00841138	NA
1126	AT2G18040	0.0176444	NA
1127	AT2G18190	0.00566042	3
1128	AT2G18193	0.00119089	3
1129	AT2G18280	0.0105228	NA
1130	AT2G18300	6.38e-05	NA
1131	AT2G18328	0.0308077	NA
1132	AT2G18440	0.0302077	NA
1133	AT2G18670	0.0117486	NA
1134	AT2G18690	0.0166138	3
1135	AT2G18790	0.00443088	NA
1136	AT2G18900	0.00755081	NA
1137	AT2G18950	0.0496342	NA
1138	AT2G19160	0.0135612	NA
1139	AT2G19385	0.0290344	NA
1140	AT2G19390	0.0437703	NA
1141	AT2G19460	0.0213473	NA
1142	AT2G19480	0.0356425	NA
1143	AT2G19520	0.000753897	NA
1144	AT2G19540	0.0144601	NA
1145	AT2G19600	0.0207686	NA
1146	AT2G19650	0.00370253	NA
1147	AT2G19670	0.00902304	NA
1148	AT2G19730	0.0243176	NA
1149	AT2G19740	0.0319302	NA
1150	AT2G19780	0.0462352	NA
1151	AT2G19790	0.0207712	NA
1152	AT2G20190	0.0281431	NA
1153	AT2G20260	0.0168252	NA
1154	AT2G20360	0.0327065	NA
1155	AT2G20390	0.0374017	NA
1156	AT2G20420	0.0448818	NA
1157	AT2G20450	0.037824	NA
1158	AT2G20490	0.00967326	NA
1159	AT2G20530	0.0192752	NA
1160	AT2G20560	0.0160665	3
1161	AT2G20562	0.0242381	NA
1162	AT2G20585	0.0330722	NA
1163	AT2G20610	0.0121713	NA
1164	AT2G20630	0.0330411	NA
1165	AT2G20720	0.00117951	3
1166	AT2G20800	0.00136493	3
1167	AT2G20820	0.0276995	NA
1168	AT2G20920	0.0153965	NA
1169	AT2G20940	0.022711	NA
1170	AT2G20980	0.0312982	NA
1171	AT2G21130	0.0186587	NA
1172	AT2G21180	0.0121354	NA
1173	AT2G21330	0.0032676	NA
1174	AT2G21350	0.00324154	NA
1175	AT2G21380	0.0243383	NA
1176	AT2G21440	0.00888413	NA
1177	AT2G21580	0.034421	NA
1178	AT2G21620	0.0150883	NA
1179	AT2G21630	0.00726055	NA
1180	AT2G21640	0.000772934	3
1181	AT2G21660	0.00529318	NA
1182	AT2G21820	0.0421675	1	X
1183	AT2G22010	0.00591676	NA
1184	AT2G22230	0.00265242	NA
1185	AT2G22300	0.0306014	NA
1186	AT2G22450	0.016626	NA
1187	AT2G22470	0.00324807	4
1188	AT2G22670	0.0275062	NA
1189	AT2G22680	0.0407512	NA
1190	AT2G22690	0.0255445	NA
1191	AT2G22850	0.0183635	NA
1192	AT2G22880	0.000514437	3
1193	AT2G22970	0.00208709	NA
1194	AT2G23090	0.0376926	NA
1195	AT2G23100	0.0285145	NA
1196	AT2G23110	0.00580047	3
1197	AT2G23130	0.00368413	NA
1198	AT2G23150	0.0316088	NA
1199	AT2G23270	0.0237702	3
1200	AT2G23300	0.0116719	NA
1201	AT2G23320	0.0237435	NA
1202	AT2G23330	0.0185602	NA
1203	AT2G23350	0.039532	NA
1204	AT2G23360	0.00391966	NA
1205	AT2G23420	0.00534284	NA
1206	AT2G23450	0.00548746	NA
1207	AT2G23600	0.0177134	NA
1208	AT2G23810	0.013035	NA
1209	AT2G23890	0.0473456	NA
1210	AT2G23930	0.0263845	NA
1211	AT2G24120	0.00833871	NA
1212	AT2G24180	0.0150055	NA
1213	AT2G24200	0.0363414	NA
1214	AT2G24360	0.0214409	NA
1215	AT2G24390	0.0175177	NA
1216	AT2G24500	0.0153978	NA
1217	AT2G24520	0.0302869	NA
1218	AT2G24530	0.0205426	NA
1219	AT2G24580	0.000529311	NA
1220	AT2G24600	8.81e-05	NA
1221	AT2G24630	0.0401577	NA
1222	AT2G24645	0.027882	NA
1223	AT2G24690	0.04587	NA
1224	AT2G24850	5.43e-08	1	X
1225	AT2G24860	0.049558	NA
1226	AT2G25000	9.88e-05	NA
1227	AT2G25140	0.00271965	NA
1228	AT2G25210	0.032612	NA
1229	AT2G25250	0.0275181	NA
1230	AT2G25300	0.0225548	NA
1231	AT2G25420	0.0307848	NA
1232	AT2G25440	0.0409598	3
1233	AT2G25480	0.000693976	NA
1234	AT2G25490	0.0137105	NA
1235	AT2G25520	0.00167187	NA
1236	AT2G25650	0.0322127	NA
1237	AT2G25735	0.00833758	NA
1238	AT2G25737	0.032541	NA
1239	AT2G25760	0.045956	NA
1240	AT2G25770	0.04286	NA
1241	AT2G25870	0.00138374	NA
1242	AT2G25970	0.018462	NA
1243	AT2G26010	5.76e-05	NA
1244	AT2G26020	1.83e-05	4
1245	AT2G26080	0.0294985	NA
1246	AT2G26150	7.63e-05	3
1247	AT2G26250	0.0163676	NA
1248	AT2G26310	0.0113011	NA
1249	AT2G26330	0.00546567	NA
1250	AT2G26340	0.0300557	NA
1251	AT2G26560	0.00235795	3
1252	AT2G26640	0.00441661	NA
1253	AT2G26650	0.00173	NA
1254	AT2G26750	0.00371861	5
1255	AT2G26780	0.0141053	NA
1256	AT2G26790	0.0303448	NA
1257	AT2G26980	0.0204143	NA
1258	AT2G27040	0.0042416	NA
1259	AT2G27080	0.0138173	NA
1260	AT2G27150	0.0452333	NA
1261	AT2G27190	0.00946515	NA
1262	AT2G27228	0.0245667	2	X
1263	AT2G27310	0.00786869	NA
1264	AT2G27330	0.0327093	NA
1265	AT2G27389	0.00372575	3
1266	AT2G27710	0.0235254	NA
1267	AT2G27720	0.00625088	NA
1268	AT2G27775	0.034021	NA
1269	AT2G27810	0.0108841	NA
1270	AT2G27820	0.0200666	NA
1271	AT2G27830	0.00734699	NA
1272	AT2G27840	0.036338	NA
1273	AT2G27860	0.0113382	NA
1274	AT2G28000	0.00138374	NA
1275	AT2G28050	0.0333195	NA
1276	AT2G28100	0.0426961	NA
1277	AT2G28110	0.000385128	3
1278	AT2G28150	0.00165024	NA
1279	AT2G28190	0.0251654	NA
1280	AT2G28210	0.00941761	3
1281	AT2G28230	0.0385417	NA
1282	AT2G28310	0.0209586	NA
1283	AT2G28320	0.0172605	NA
1284	AT2G28350	0.0199303	NA
1285	AT2G28450	0.0450247	NA
1286	AT2G28470	0.00855376	NA
1287	AT2G28540	0.0460476	NA
1288	AT2G28600	0.0143071	NA
1289	AT2G28630	0.0477399	NA
1290	AT2G28720	0.00861735	NA
1291	AT2G28740	0.0220123	NA
1292	AT2G28830	0.00113574	3
1293	AT2G28950	0.0306239	NA
1294	AT2G29110	0.00322321	3
1295	AT2G29200	0.0393348	NA
1296	AT2G29350	5.76e-05	3
1297	AT2G29420	0.0320908	NA
1298	AT2G29450	0.0358249	NA
1299	AT2G29460	0.0084161	NA
1300	AT2G29480	0.0102115	NA
1301	AT2G29500	0.0243336	NA
1302	AT2G29530	0.0155517	NA
1303	AT2G29550	0.023923	NA
1304	AT2G29670	0.00031515	NA
1305	AT2G29740	0.00108179	3
1306	AT2G29760	0.00767077	NA
1307	AT2G29960	0.00303111	NA
1308	AT2G29970	0.0323681	NA
1309	AT2G29990	0.0452992	NA
1310	AT2G30070	4.3e-07	NA
1311	AT2G30120	0.047045	NA
1312	AT2G30140	0.00841138	NA
1313	AT2G30230	0.00563995	NA
1314	AT2G30250	0.0167056	NA
1315	AT2G30395	0.00405878	4
1316	AT2G30400	0.0169989	NA
1317	AT2G30490	0.0469302	NA
1318	AT2G30520	0.0139628	NA
1319	AT2G30550	0.0048786	NA
1320	AT2G30590	0.0156956	NA
1321	AT2G30600	0.00783405	NA
1322	AT2G30700	0.026396	NA
1323	AT2G30720	0.0298516	NA
1324	AT2G30740	0.0452633	NA
1325	AT2G30750	0.00147885	3
1326	AT2G30860	0.00168972	NA
1327	AT2G30870	0.00580047	NA
1328	AT2G30920	0.0114977	NA
1329	AT2G30930	0.0124684	NA
1330	AT2G30980	0.000648444	NA
1331	AT2G31060	0.00213791	NA
1332	AT2G31280	0.0166828	NA
1333	AT2G31340	0.0131869	NA
1334	AT2G31560	0.00376835	NA
1335	AT2G31570	0.0113011	NA
1336	AT2G31610	0.0240005	NA
1337	AT2G31865	0.0370869	NA
1338	AT2G31890	0.0292712	NA
1339	AT2G31945	0.00703126	NA
1340	AT2G32010	0.000726897	NA
1341	AT2G32020	0.000379113	3
1342	AT2G32030	0.00783856	3
1343	AT2G32040	0.000529311	NA
1344	AT2G32060	0.0385418	NA
1345	AT2G32120	0.00134928	NA
1346	AT2G32190	0.000655171	3
1347	AT2G32200	0.0179973	3
1348	AT2G32210	0.000622741	3
1349	AT2G32240	0.0171449	NA
1350	AT2G32487	0.0342184	NA
1351	AT2G32510	0.0105045	4
1352	AT2G32560	0.000215631	NA
1353	AT2G32640	0.0302776	NA
1354	AT2G32680	2.04e-06	NA
1355	AT2G32700	0.0061469	NA
1356	AT2G32720	0.0220691	NA
1357	AT2G32760	0.0352036	NA
1358	AT2G32765	0.016983	NA
1359	AT2G32770	0.00831936	NA
1360	AT2G32795	0.0328985	NA
1361	AT2G32840	0.0270101	NA
1362	AT2G33150	0.0268027	NA
1363	AT2G33210	0.00320831	NA
1364	AT2G33220	0.0415516	NA
1365	AT2G33270	0.00633879	3
1366	AT2G33340	0.0492638	NA
1367	AT2G33370	0.00784899	NA
1368	AT2G33500	0.000606728	NA
1369	AT2G33540	0.000642475	NA
1370	AT2G33580	0.0245667	NA
1371	AT2G33585	0.000476452	NA
1372	AT2G33590	0.00636143	NA
1373	AT2G33600	0.0421755	NA
1374	AT2G33700	0.000240317	NA
1375	AT2G33710	0.000890598	NA
1376	AT2G33810	0.0491339	NA
1377	AT2G33840	0.00493051	NA
1378	AT2G34070	0.00709346	NA
1379	AT2G34080	0.00395825	NA
1380	AT2G34170	0.0273899	NA
1381	AT2G34260	0.00353067	NA
1382	AT2G34300	0.00991146	NA
1383	AT2G34340	0.0452333	NA
1384	AT2G34357	0.0109696	NA
1385	AT2G34360	0.0293982	NA
1386	AT2G34410	0.0285564	NA
1387	AT2G34430	0.00382315	1	X
1388	AT2G34460	9.58e-05	NA
1389	AT2G34480	0.0157414	NA
1390	AT2G34500	0.00173959	3
1391	AT2G34510	1.15e-05	NA
1392	AT2G34590	0.0206723	NA
1393	AT2G34630	0.00841138	NA
1394	AT2G34650	0.0114232	NA
1395	AT2G34660	0.00564527	NA
1396	AT2G34750	0.000616258	NA
1397	AT2G34920	0.0450611	NA
1398	AT2G35050	0.0425892	NA
1399	AT2G35140	0.0276941	5
1400	AT2G35230	0.00724309	NA
1401	AT2G35360	0.0443558	NA
1402	AT2G35390	0.000240317	NA
1403	AT2G35410	0.00292399	NA
1404	AT2G35470	0.00041348	NA
1405	AT2G35480	0.00206871	3
1406	AT2G35570	0.00193118	3
1407	AT2G35610	0.000905117	NA
1408	AT2G35620	0.0338758	NA
1409	AT2G35650	0.0003078	NA
1410	AT2G35720	0.0114887	NA
1411	AT2G35730	0.0115019	NA
1412	AT2G35736	0.00208253	NA
1413	AT2G35742	0.028702	NA
1414	AT2G35790	0.038806	NA
1415	AT2G35795	0.0363245	NA
1416	AT2G35880	0.000768989	NA
1417	AT2G35900	0.0438659	NA
1418	AT2G35910	0.0471584	NA
1419	AT2G35930	0.00258926	3
1420	AT2G35980	0.00873456	3
1421	AT2G36050	0.00624884	NA
1422	AT2G36130	0.0468223	NA
1423	AT2G36160	0.03666	NA
1424	AT2G36170	0.0135244	NA
1425	AT2G36270	0.0216476	NA
1426	AT2G36290	4.94e-08	NA
1427	AT2G36300	0.0415092	NA
1428	AT2G36400	0.00760187	NA
1429	AT2G36410	0.000237948	NA
1430	AT2G36420	0.00243518	NA
1431	AT2G36460	0.000566592	NA
1432	AT2G36530	0.00588462	NA
1433	AT2G36580	0.0183013	NA
1434	AT2G36750	0.00119089	3
1435	AT2G36770	0.017201	NA
1436	AT2G36780	0.00143714	NA
1437	AT2G36790	0.0004694	3
1438	AT2G36792	0.00959589	NA
1439	AT2G36800	0.000552687	3
1440	AT2G36835	0.0134157	NA
1441	AT2G36910	0.00631575	NA
1442	AT2G36930	0.00616514	NA
1443	AT2G36950	0.000131682	NA
1444	AT2G36970	0.00386356	NA
1445	AT2G37030	0.027425	NA
1446	AT2G37050	0.0374587	NA
1447	AT2G37120	0.00193156	NA
1448	AT2G37130	0.000272002	NA
1449	AT2G37190	0.0362429	NA
1450	AT2G37200	0.0440177	NA
1451	AT2G37230	0.0450891	NA
1452	AT2G37250	0.0270152	NA
1453	AT2G37270	0.0453788	NA
1454	AT2G37310	0.0256927	NA
1455	AT2G37430	0.0108	3
1456	AT2G37510	0.031269	NA
1457	AT2G37520	0.0449176	NA
1458	AT2G37585	0.0204574	NA
1459	AT2G37600	0.00390672	NA
1460	AT2G37630	0.0414633	NA
1461	AT2G37690	0.00252531	NA
1462	AT2G37710	0.000905117	NA
1463	AT2G37890	0.00461833	NA
1464	AT2G37970	0.000567836	NA
1465	AT2G37975	0.0233331	NA
1466	AT2G38120	0.013268	NA
1467	AT2G38210	0.0126607	NA
1468	AT2G38230	0.0231861	NA
1469	AT2G38240	0.0138455	4
1470	AT2G38250	0.0106981	3
1471	AT2G38290	0.0112739	NA
1472	AT2G38310	0.000875007	NA
1473	AT2G38340	0.0213348	3
1474	AT2G38400	0.00470847	NA
1475	AT2G38440	0.0162945	NA
1476	AT2G38460	0.0450891	NA
1477	AT2G38470	0.00399901	NA
1478	AT2G38550	0.0464401	NA
1479	AT2G38560	0.00428644	NA
1480	AT2G38630	0.0228209	NA
1481	AT2G38670	0.0439839	NA
1482	AT2G38680	0.00270204	NA
1483	AT2G38700	0.0194514	NA
1484	AT2G38790	0.0302541	NA
1485	AT2G38823	0.00115098	3
1486	AT2G38860	0.0151633	NA
1487	AT2G38870	0.00159455	3
1488	AT2G38995	0.00741367	2	X
1489	AT2G39010	0.0018263	NA
1490	AT2G39170	0.00870941	NA
1491	AT2G39200	0.000385128	NA
1492	AT2G39230	0.00734993	NA
1493	AT2G39280	0.0256156	NA
1494	AT2G39290	0.0450247	NA
1495	AT2G39390	0.0109413	NA
1496	AT2G39400	0.00622921	NA
1497	AT2G39420	0.00175895	NA
1498	AT2G39470	0.0119952	NA
1499	AT2G39518	0.0264468	3
1500	AT2G39650	0.00746287	NA
1501	AT2G39660	0.0145804	NA
1502	AT2G39670	0.0382871	NA
1503	AT2G39710	0.011337	NA
1504	AT2G39730	0.00518657	NA
1505	AT2G39870	2.58e-05	NA
1506	AT2G39920	0.00720115	NA
1507	AT2G39990	0.0108995	NA
1508	AT2G40010	0.0117719	NA
1509	AT2G40070	0.0119902	NA
1510	AT2G40095	0.0236913	NA
1511	AT2G40100	0.00012645	NA
1512	AT2G40140	0.0469044	NA
1513	AT2G40180	0.00205799	3
1514	AT2G40200	0.0226451	NA
1515	AT2G40280	0.0058717	NA
1516	AT2G40290	0.00633379	NA
1517	AT2G40300	0.0137993	NA
1518	AT2G40330	0.00193156	3
1519	AT2G40340	0.00336384	3
1520	AT2G40360	0.00807578	NA
1521	AT2G40400	0.0465079	NA
1522	AT2G40520	0.0139654	NA
1523	AT2G40740	0.0422442	3
1524	AT2G40765	0.043611	NA
1525	AT2G40810	0.0311945	NA
1526	AT2G40890	0.0125627	NA
1527	AT2G41082	0.00175639	NA
1528	AT2G41090	0.0136431	NA
1529	AT2G41120	0.000469493	NA
1530	AT2G41160	0.0165003	NA
1531	AT2G41180	0.0349927	NA
1532	AT2G41190	0.00226667	NA
1533	AT2G41240	0.0392191	NA
1534	AT2G41340	0.0213473	NA
1535	AT2G41350	0.016672	NA
1536	AT2G41380	0.00345506	3
1537	AT2G41410	0.000760201	NA
1538	AT2G41550	0.0117726	NA
1539	AT2G41630	0.0494967	NA
1540	AT2G41700	0.0029369	NA
1541	AT2G41720	0.00647148	NA
1542	AT2G41730	0.00168972	3
1543	AT2G41760	0.00212158	NA
1544	AT2G41770	0.0194427	NA
1545	AT2G41820	0.00108278	NA
1546	AT2G41840	0.0260813	NA
1547	AT2G41880	0.0221514	NA
1548	AT2G41940	0.00337477	NA
1549	AT2G41980	0.0186587	NA
1550	AT2G42130	0.0244152	NA
1551	AT2G42270	0.0239586	NA
1552	AT2G42310	0.00459117	NA
1553	AT2G42320	0.000712423	NA
1554	AT2G42350	0.0441558	4
1555	AT2G42365	0.0266813	NA
1556	AT2G42380	0.00477489	NA
1557	AT2G42650	0.012488	NA
1558	AT2G42710	0.0358249	NA
1559	AT2G42810	0.0447869	NA
1560	AT2G42870	0.00974048	NA
1561	AT2G42880	0.000240317	NA
1562	AT2G42910	0.0124937	NA
1563	AT2G42955	0.0197388	NA
1564	AT2G43000	0.0466749	3
1565	AT2G43120	0.0448949	NA
1566	AT2G43130	0.011171	NA
1567	AT2G43150	0.0278833	NA
1568	AT2G43410	0.0175083	NA
1569	AT2G43460	0.00892232	NA
1570	AT2G43465	0.0492824	NA
1571	AT2G43510	0.00316944	4
1572	AT2G43520	0.00857271	NA
1573	AT2G43560	0.00958228	NA
1574	AT2G43590	7.95e-11	NA
1575	AT2G43620	0.00371861	NA
1576	AT2G43630	0.0281462	NA
1577	AT2G43650	0.0318731	NA
1578	AT2G43720	0.000965158	NA
1579	AT2G43760	0.0135784	NA
1580	AT2G43820	0.0250691	NA
1581	AT2G43920	0.0386317	NA
1582	AT2G43940	0.00684937	NA
1583	AT2G43970	0.0108653	NA
1584	AT2G44060	0.0354133	NA
1585	AT2G44120	0.00405005	NA
1586	AT2G44430	0.00236288	NA
1587	AT2G44480	0.0415357	NA
1588	AT2G44510	0.0250695	NA
1589	AT2G44610	0.0007191	NA
1590	AT2G44650	0.00187639	NA
1591	AT2G44680	0.0363414	NA
1592	AT2G44710	0.00358432	NA
1593	AT2G44740	0.0108593	NA
1594	AT2G44760	0.0338758	NA
1595	AT2G44770	0.000590356	NA
1596	AT2G44790	0.0448567	3
1597	AT2G44860	0.00572469	NA
1598	AT2G45050	0.0416495	NA
1599	AT2G45170	0.0178018	NA
1600	AT2G45190	0.00654123	NA
1601	AT2G45240	0.0142591	NA
1602	AT2G45300	0.0327065	NA
1603	AT2G45310	0.0440177	NA
1604	AT2G45470	0.0304189	NA
1605	AT2G45510	0.00712209	NA
1606	AT2G45540	0.0134783	NA
1607	AT2G45570	0.00168972	3
1608	AT2G45590	0.00228018	NA
1609	AT2G45660	0.0246649	NA
1610	AT2G45710	0.0319302	NA
1611	AT2G45970	0.0125006	NA
1612	AT2G46140	0.0061469	3
1613	AT2G46170	0.00235891	NA
1614	AT2G46225	0.00819815	NA
1615	AT2G46270	0.00967326	NA
1616	AT2G46370	0.0142755	NA
1617	AT2G46420	0.00741367	NA
1618	AT2G46500	0.0241915	NA
1619	AT2G46600	0.0102903	NA
1620	AT2G46650	0.0336289	NA
1621	AT2G46735	0.00195264	NA
1622	AT2G46830	0.0145423	5
1623	AT2G46870	0.000713538	NA
1624	AT2G46915	0.00362249	NA
1625	AT2G46980	0.0158958	NA
1626	AT2G46995	0.00470239	3
1627	AT2G47000	7.17e-05	3
1628	AT2G47010	0.000969655	NA
1629	AT2G47020	0.0126607	NA
1630	AT2G47070	0.0235254	NA
1631	AT2G47110	0.0150149	NA
1632	AT2G47160	0.0200666	NA
1633	AT2G47190	0.00414359	NA
1634	AT2G47240	0.00225668	NA
1635	AT2G47250	0.00841138	NA
1636	AT2G47320	0.0161141	NA
1637	AT2G47440	0.00320831	NA
1638	AT2G47470	0.0417856	NA
1639	AT2G47510	0.0194459	NA
1640	AT2G47520	0.0173925	3
1641	AT2G47610	0.0145534	NA
1642	AT2G47630	0.0198535	NA
1643	AT2G47680	0.0160438	NA
1644	AT2G47730	0.0111694	NA
1645	AT2G47800	0.0147556	NA
1646	AT2G47890	0.00183296	NA
1647	AT2G47920	0.00822122	NA
1648	AT2G47930	0.00021376	NA
1649	AT2G48020	0.000874504	NA
1650	AT2G48030	8.67e-06	NA
1651	AT3G01040	0.0273054	NA
1652	AT3G01060	0.00902304	NA
1653	AT3G01080	0.00765449	6	X
1654	AT3G01090	0.027193	NA
1655	AT3G01280	0.00489359	NA
1656	AT3G01490	0.014529	NA
1657	AT3G01500	0.0378498	NA
1658	AT3G01520	0.0400517	NA
1659	AT3G01550	0.0154538	NA
1660	AT3G01600	0.000462237	3
1661	AT3G01650	0.00124369	NA
1662	AT3G01720	0.0203401	NA
1663	AT3G01790	0.0429324	NA
1664	AT3G01830	0.0440256	3
1665	AT3G01970	0.000642475	NA
1666	AT3G02040	0.0267891	3
1667	AT3G02080	0.0176155	NA
1668	AT3G02090	0.019016	NA
1669	AT3G02200	0.0393348	NA
1670	AT3G02230	0.0167559	NA
1671	AT3G02240	0.0363454	3
1672	AT3G02250	0.0444144	NA
1673	AT3G02468	7.08e-05	NA
1674	AT3G02470	0.00121032	NA
1675	AT3G02550	0.0106093	3
1676	AT3G02555	0.00314746	NA
1677	AT3G02560	0.0284243	NA
1678	AT3G02630	7.52e-05	NA
1679	AT3G02680	0.0435058	NA
1680	AT3G02740	0.0109142	NA
1681	AT3G02840	0.0332643	3
1682	AT3G02990	0.0341518	NA
1683	AT3G03030	0.000227958	NA
1684	AT3G03060	0.00195107	3
1685	AT3G03090	0.027705	NA
1686	AT3G03110	0.0457546	NA
1687	AT3G03140	0.00438085	NA
1688	AT3G03150	0.0183602	NA
1689	AT3G03270	0.00033603	NA
1690	AT3G03300	0.0197709	NA
1691	AT3G03420	0.0305253	NA
1692	AT3G03450	0.00380991	NA
1693	AT3G03520	0.0229273	NA
1694	AT3G03560	0.00604829	NA
1695	AT3G03600	0.0424989	NA
1696	AT3G03630	0.00602593	NA
1697	AT3G03690	0.0370704	NA
1698	AT3G03870	0.0209392	NA
1699	AT3G03920	0.0126699	NA
1700	AT3G03950	0.0106735	NA
1701	AT3G04010	0.0063468	NA
1702	AT3G04060	0.0452333	NA
1703	AT3G04070	0.018095	NA
1704	AT3G04110	0.0414332	NA
1705	AT3G04120	6.26e-05	3
1706	AT3G04181	0.0280746	NA
1707	AT3G04400	0.0100049	NA
1708	AT3G04420	0.00266179	NA
1709	AT3G04480	0.00500661	NA
1710	AT3G04620	0.043653	NA
1711	AT3G04640	0.0158595	NA
1712	AT3G04650	0.0360163	NA
1713	AT3G04720	1.88e-15	NA
1714	AT3G04840	0.0176245	NA
1715	AT3G04910	0.000929667	NA
1716	AT3G04920	0.0395881	NA
1717	AT3G05090	0.00300834	NA
1718	AT3G05165	0.00399901	NA
1719	AT3G05200	0.0114916	NA
1720	AT3G05230	0.0410139	NA
1721	AT3G05327	0.0201256	NA
1722	AT3G05500	0.0157414	NA
1723	AT3G05620	0.0421905	NA
1724	AT3G05650	0.0448818	NA
1725	AT3G05660	0.00800878	NA
1726	AT3G05675	0.0167987	NA
1727	AT3G05690	0.0256702	NA
1728	AT3G05760	0.00840554	NA
1729	AT3G05790	7.6e-05	3
1730	AT3G05830	0.0266813	NA
1731	AT3G05840	0.0384128	NA
1732	AT3G05937	0.036878	NA
1733	AT3G06050	0.0481042	NA
1734	AT3G06130	0.0147809	NA
1735	AT3G06145	0.00781528	NA
1736	AT3G06270	0.0249453	NA
1737	AT3G06320	0.00534284	NA
1738	AT3G06410	0.0144451	NA
1739	AT3G06433	0.0382871	NA
1740	AT3G06450	0.000755611	NA
1741	AT3G06500	0.000248965	NA
1742	AT3G06530	0.0437999	NA
1743	AT3G06650	0.0153071	NA
1744	AT3G06740	0.0415516	NA
1745	AT3G06770	0.00298171	NA
1746	AT3G06910	0.0355281	NA
1747	AT3G07010	0.042694	NA
1748	AT3G07050	0.0465422	NA
1749	AT3G07090	0.00397604	NA
1750	AT3G07340	2.65e-05	NA
1751	AT3G07390	0.0149484	NA
1752	AT3G07430	0.0196164	NA
1753	AT3G07470	0.00781753	NA
1754	AT3G07570	0.0162058	NA
1755	AT3G07690	0.0122704	NA
1756	AT3G07770	0.00193967	NA
1757	AT3G07860	0.00663628	NA
1758	AT3G07910	0.000430227	NA
1759	AT3G07980	0.00102073	NA
1760	AT3G08550	0.00916241	NA
1761	AT3G08590	0.000206618	NA
1762	AT3G08600	0.000398153	NA
1763	AT3G08680	0.00209088	NA
1764	AT3G08720	0.0218675	NA
1765	AT3G08850	0.0448153	NA
1766	AT3G08910	0.0168519	NA
1767	AT3G08950	0.00916241	NA
1768	AT3G08970	0.00741367	NA
1769	AT3G09020	0.000957137	NA
1770	AT3G09035	0.00140863	NA
1771	AT3G09060	0.0167417	NA
1772	AT3G09162	0.0390664	NA
1773	AT3G09200	0.00454225	NA
1774	AT3G09270	0.0040838	3
1775	AT3G09300	0.0312324	NA
1776	AT3G09350	0.000389209	NA
1777	AT3G09390	0.000756808	NA
1778	AT3G09405	0.00712209	3
1779	AT3G09440	0.0134831	NA
1780	AT3G09520	0.00633507	3
1781	AT3G09600	5.27e-10	NA
1782	AT3G09630	0.0472517	NA
1783	AT3G09710	0.000127478	NA
1784	AT3G09840	0.0208993	NA
1785	AT3G09980	0.0249481	NA
1786	AT3G10050	0.00117119	NA
1787	AT3G10110	0.0110996	NA
1788	AT3G10230	0.0411233	NA
1789	AT3G10300	0.0221514	NA
1790	AT3G10500	0.00289205	NA
1791	AT3G10530	0.0222681	NA
1792	AT3G10640	0.0239575	NA
1793	AT3G10660	0.032794	NA
1794	AT3G10690	0.00602593	NA
1795	AT3G10730	0.040016	NA
1796	AT3G10850	0.0196617	NA
1797	AT3G10930	0.000178818	3
1798	AT3G10985	0.0173529	NA
1799	AT3G11010	0.0134352	NA
1800	AT3G11020	0.000514437	NA
1801	AT3G11280	0.00525331	NA
1802	AT3G11320	0.0307932	NA
1803	AT3G11340	0.00132775	NA
1804	AT3G11402	0.00108179	NA
1805	AT3G11410	0.0442017	NA
1806	AT3G11420	0.0122491	NA
1807	AT3G11450	0.00987426	NA
1808	AT3G11460	0.013403	NA
1809	AT3G11490	0.000282944	NA
1810	AT3G11510	0.0279924	NA
1811	AT3G11700	0.000428933	NA
1812	AT3G11710	0.0234859	NA
1813	AT3G11730	0.0114954	NA
1814	AT3G11890	0.00149726	NA
1815	AT3G11940	0.0140531	NA
1816	AT3G11964	0.0193172	NA
1817	AT3G12020	0.00193967	NA
1818	AT3G12110	0.0218142	NA
1819	AT3G12120	0.0140975	NA
1820	AT3G12145	0.00134928	NA
1821	AT3G12220	0.0190008	NA
1822	AT3G12270	0.0252297	NA
1823	AT3G12290	0.0376926	NA
1824	AT3G12345	0.0120391	NA
1825	AT3G12530	0.00145575	NA
1826	AT3G12550	0.0127705	NA
1827	AT3G12560	0.0344136	NA
1828	AT3G12580	0.00443088	3
1829	AT3G12610	0.0133766	NA
1830	AT3G12630	0.0236913	NA
1831	AT3G12700	0.0116723	NA
1832	AT3G12800	0.0111061	NA
1833	AT3G12910	0.0134352	3
1834	AT3G12950	0.0418592	NA
1835	AT3G13000	0.0158372	NA
1836	AT3G13030	0.0202661	NA
1837	AT3G13080	0.00460588	NA
1838	AT3G13100	0.0307848	NA
1839	AT3G13110	0.0104631	NA
1840	AT3G13150	0.0287595	NA
1841	AT3G13160	0.0270085	NA
1842	AT3G13230	0.0324624	NA
1843	AT3G13235	0.0405001	NA
1844	AT3G13310	0.0303547	NA
1845	AT3G13330	0.000648859	NA
1846	AT3G13360	0.0180225	NA
1847	AT3G13432	0.0122977	3
1848	AT3G13433	0.0198856	3
1849	AT3G13470	8.87e-05	NA
1850	AT3G13520	0.00246573	NA
1851	AT3G13560	0.000265599	NA
1852	AT3G13600	0.00353128	3
1853	AT3G13690	0.00371861	NA
1854	AT3G13720	0.0134352	NA
1855	AT3G13750	0.0444461	NA
1856	AT3G13780	8.25e-05	NA
1857	AT3G13790	0.0014902	NA
1858	AT3G13860	0.0123211	NA
1859	AT3G13910	0.0124803	NA
1860	AT3G13930	0.0236249	NA
1861	AT3G13950	0.0101871	NA
1862	AT3G14050	0.00306168	NA
1863	AT3G14172	0.00289205	NA
1864	AT3G14200	0.00134172	NA
1865	AT3G14220	0.0395343	NA
1866	AT3G14240	0.00452768	NA
1867	AT3G14390	0.0429883	NA
1868	AT3G14430	0.00649531	NA
1869	AT3G14440	0.00957007	NA
1870	AT3G14470	0.00913059	NA
1871	AT3G14660	0.00205966	NA
1872	AT3G14690	9.55e-05	NA
1873	AT3G14700	0.000531719	3
1874	AT3G14710	0.0385206	3
1875	AT3G14860	0.0114327	NA
1876	AT3G14900	0.0048426	NA
1877	AT3G14980	0.0474	NA
1878	AT3G14990	0.029791	NA
1879	AT3G15000	0.0129586	NA
1880	AT3G15040	0.012455	NA
1881	AT3G15060	0.000928135	NA
1882	AT3G15080	0.0364724	NA
1883	AT3G15095	0.000485407	NA
1884	AT3G15120	0.0205857	NA
1885	AT3G15180	0.00614994	NA
1886	AT3G15200	0.0170447	NA
1887	AT3G15340	0.0189213	4
1888	AT3G15350	0.00439737	NA
1889	AT3G15352	0.000476452	NA
1890	AT3G15356	0.000520173	3
1891	AT3G15357	0.0101945	NA
1892	AT3G15380	0.00376664	NA
1893	AT3G15400	0.00275357	NA
1894	AT3G15480	0.00563995	NA
1895	AT3G15500	0.00621562	NA
1896	AT3G15518	0.0231982	NA
1897	AT3G15590	0.00041348	NA
1898	AT3G15770	0.0103144	NA
1899	AT3G15780	0.0339729	NA
1900	AT3G15850	0.001018	NA
1901	AT3G15930	0.0256981	NA
1902	AT3G15940	0.00201478	NA
1903	AT3G16080	0.0424094	NA
1904	AT3G16090	0.0308602	NA
1905	AT3G16150	0.0114566	NA
1906	AT3G16180	0.0224735	NA
1907	AT3G16330	0.0169834	NA
1908	AT3G16370	0.00841138	NA
1909	AT3G16530	0.00134928	NA
1910	AT3G16560	0.00444623	NA
1911	AT3G16570	0.0169834	NA
1912	AT3G16650	0.0278833	NA
1913	AT3G16670	0.0260253	3
1914	AT3G16700	0.0202661	NA
1915	AT3G16720	0.00508806	NA
1916	AT3G16770	0.0249008	NA
1917	AT3G16780	0.0424094	NA
1918	AT3G16810	0.022105	NA
1919	AT3G16840	0.0166864	NA
1920	AT3G16950	0.029311	NA
1921	AT3G17020	0.0233957	NA
1922	AT3G17160	0.0058717	NA
1923	AT3G17465	0.00263602	NA
1924	AT3G17609	0.000891368	NA
1925	AT3G17770	0.0219849	NA
1926	AT3G17830	0.0320239	NA
1927	AT3G17950	0.0440777	NA
1928	AT3G18130	0.0339729	NA
1929	AT3G18140	0.0221315	NA
1930	AT3G18250	0.0437703	3
1931	AT3G18270	0.00726055	NA
1932	AT3G18280	0.00362249	NA
1933	AT3G18490	0.00195465	NA
1934	AT3G18510	0.0341395	NA
1935	AT3G18535	0.0134869	NA
1936	AT3G18580	0.038825	NA
1937	AT3G18600	0.0117613	NA
1938	AT3G18610	0.00153298	NA
1939	AT3G18640	0.0272262	NA
1940	AT3G18740	0.0276941	NA
1941	AT3G18773	0.0310269	NA
1942	AT3G18830	0.001802	NA
1943	AT3G18890	0.0335355	NA
1944	AT3G18990	0.00208709	NA
1945	AT3G19170	0.000476452	NA
1946	AT3G19220	0.00516271	NA
1947	AT3G19370	0.0263608	NA
1948	AT3G19400	0.00680787	NA
1949	AT3G19440	0.00354767	NA
1950	AT3G19470	0.00908096	NA
1951	AT3G19508	0.0476987	NA
1952	AT3G19515	0.0408423	NA
1953	AT3G19580	0.00263841	NA
1954	AT3G19660	0.0123119	NA
1955	AT3G19760	0.0415234	NA
1956	AT3G19820	0.00969787	NA
1957	AT3G19970	4.41e-06	3
1958	AT3G20000	0.0225601	NA
1959	AT3G20015	0.00352516	NA
1960	AT3G20080	0.00422058	NA
1961	AT3G20120	0.0103782	NA
1962	AT3G20300	0.00503442	NA
1963	AT3G20310	4.3e-07	NA
1964	AT3G20330	0.0438659	NA
1965	AT3G20340	0.0460883	NA
1966	AT3G20350	0.000385128	NA
1967	AT3G20410	0.0235334	NA
1968	AT3G20440	0.000764745	NA
1969	AT3G20660	0.035128	NA
1970	AT3G20670	0.0383001	NA
1971	AT3G20790	0.013719	NA
1972	AT3G20820	0.032541	NA
1973	AT3G20860	0.00294636	3
1974	AT3G21080	0.000180231	3
1975	AT3G21260	0.0179726	NA
1976	AT3G21300	0.0176973	NA
1977	AT3G21360	0.0142364	NA
1978	AT3G21465	0.0133218	NA
1979	AT3G21520	0.00775272	3
1980	AT3G21540	0.0478287	NA
1981	AT3G21580	0.000345695	NA
1982	AT3G21700	0.0102819	NA
1983	AT3G21740	0.000520173	NA
1984	AT3G21780	0.00717724	NA
1985	AT3G21810	0.00916241	NA
1986	AT3G21870	0.0246813	NA
1987	AT3G22060	0.0310682	NA
1988	AT3G22160	0.000531719	NA
1989	AT3G22190	0.0498123	NA
1990	AT3G22200	0.0147256	NA
1991	AT3G22230	0.0227664	NA
1992	AT3G22310	0.00624503	NA
1993	AT3G22330	0.00756362	NA
1994	AT3G22370	0.00115659	3
1995	AT3G22420	0.0245031	NA
1996	AT3G22470	0.0153665	NA
1997	AT3G22630	0.02001	NA
1998	AT3G22660	0.0309251	NA
1999	AT3G22780	0.0145804	NA
[truncated: 1,947 more rows]

## Sheet: Dataset EV3 legend
Dataset EV3: Genes differentially expressed in response to 12h plasmodesmal closure identified by a likelihood ratio test analysis
