# Supplementary material for: Plasmodesmal closure elicits stress responses
Source: EMBO Rep. 2026 May 2;27(12):3231–51. doi: 10.1038/s44319-026-00789-2 (PMC13303860; doi:10.1038/s44319-026-00789-2)
Supplement: Supplementary file 6 — Dataset EV4 [file 44319_2026_789_MOESM6_ESM.xlsx]

## Sheet: Dataset EV4
	genes	padj	cluster	cluster of interest
1	AT1G01080	7.17e-08	NA
2	AT1G01210	0.047006	NA
3	AT1G01240	0.00108806	NA
4	AT1G01430	0.0141047	NA
5	AT1G01480	0.00734893	2
6	AT1G01720	0.0128746	NA
7	AT1G01970	0.0153299	NA
8	AT1G02150	0.0425957	NA
9	AT1G02460	0.00130178	NA
10	AT1G02850	0.0291588	NA
11	AT1G03070	0.02435	NA
12	AT1G03230	0.00970625	NA
13	AT1G03310	0.0272765	NA
14	AT1G03400	0.018554	NA
15	AT1G03520	0.0368241	NA
16	AT1G03610	0.00250057	NA
17	AT1G03820	0.0245996	NA
18	AT1G03850	0.0068217	1	X
19	AT1G03930	2.16e-06	NA
20	AT1G04280	0.02435	NA
21	AT1G04360	0.0131217	NA
22	AT1G04400	0.036211	NA
23	AT1G04430	0.00679765	NA
24	AT1G04440	0.0274062	NA
25	AT1G04520	0.0248313	NA
26	AT1G04570	0.0215044	NA
27	AT1G04860	0.049505	NA
28	AT1G05385	0.00858457	NA
29	AT1G05410	0.0497563	NA
30	AT1G05560	0.0089288	NA
31	AT1G05680	0.0332962	NA
32	AT1G05890	0.0180129	NA
33	AT1G06190	0.0249549	NA
34	AT1G06230	0.00909716	NA
35	AT1G06270	0.040502	NA
36	AT1G06410	0.0485613	NA
37	AT1G06760	0.0493369	NA
38	AT1G06830	0.000405106	NA
39	AT1G07300	0.0489801	NA
40	AT1G07350	0.00214028	NA
41	AT1G07530	0.00639592	NA
42	AT1G07590	0.000958193	NA
43	AT1G07610	0.000784593	NA
44	AT1G07650	0.0483851	NA
45	AT1G08450	0.00793093	NA
46	AT1G08920	0.0289088	NA
47	AT1G09080	0.000291782	1	X
48	AT1G09200	0.0184733	NA
49	AT1G10140	0.0480048	NA
50	AT1G10170	0.0213228	NA
51	AT1G10370	0.00629509	NA
52	AT1G10522	0.00858457	NA
53	AT1G11100	0.0149719	NA
54	AT1G12110	0.0215701	NA
55	AT1G12240	0.0236955	NA
56	AT1G12580	0.0495195	NA
57	AT1G12845	0.0472968	NA
58	AT1G12930	0.01791	NA
59	AT1G13100	0.0162037	NA
60	AT1G13110	0.0193993	NA
61	AT1G14690	0.00210542	NA
62	AT1G14700	4.08e-06	NA
63	AT1G14720	0.0433425	NA
64	AT1G14740	0.0412848	NA
65	AT1G15410	6.71e-06	NA
66	AT1G15415	0.00984775	2
67	AT1G15740	0.017915	NA
68	AT1G15800	0.0392925	NA
69	AT1G15825	0.0363097	NA
70	AT1G15830	0.00541072	NA
71	AT1G16410	0.00679765	NA
72	AT1G17145	0.0317669	NA
73	AT1G17180	0.0210055	2
74	AT1G17745	0.0116225	NA
75	AT1G17780	0.0246236	NA
76	AT1G17870	0.00392774	NA
77	AT1G18000	0.000162501	NA
78	AT1G18010	0.000161163	NA
79	AT1G19220	0.00397323	NA
80	AT1G19440	0.0385454	NA
81	AT1G19610	0.0332962	NA
82	AT1G19740	0.00840902	NA
83	AT1G20070	9.51e-06	NA
84	AT1G20160	0.000265541	NA
85	AT1G20330	0.0339858	NA
86	AT1G20670	0.0161352	NA
87	AT1G21050	0.0205768	NA
88	AT1G21400	0.027901	NA
89	AT1G21580	1.03e-08	NA
90	AT1G21630	0.00132314	NA
91	AT1G21920	2.19e-06	NA
92	AT1G22370	0.00154076	NA
93	AT1G22490	0.0131217	NA
94	AT1G22690	0.015612	NA
95	AT1G22910	0.00782363	NA
96	AT1G23550	0.0159451	NA
97	AT1G23710	0.0301439	NA
98	AT1G24575	0.000161163	NA
99	AT1G25360	0.01143	NA
100	AT1G25490	0.0196028	NA
101	AT1G26620	0.0104146	NA
102	AT1G26770	5.17e-05	NA
103	AT1G27100	0.000724042	NA
104	AT1G27190	0.00324194	NA
105	AT1G27290	0.0005049	NA
106	AT1G27600	0.0378978	NA
107	AT1G28280	0.0371829	NA
108	AT1G29070	0.0391559	NA
109	AT1G29090	0.00967603	2
110	AT1G29420	0.0128746	NA
111	AT1G29920	0.0164056	NA
112	AT1G30070	0.0210689	NA
113	AT1G30720	0.00468087	NA
114	AT1G30730	0.0140986	NA
115	AT1G31280	0.00101315	NA
116	AT1G32870	0.000190536	NA
117	AT1G32940	0.00477208	NA
118	AT1G33040	0.041701	NA
119	AT1G33260	0.0460746	NA
120	AT1G33700	0.0389741	NA
121	AT1G34420	0.0182026	NA
122	AT1G34760	0.0439229	NA
123	AT1G35115	0.0394204	NA
124	AT1G35580	0.0366095	NA
125	AT1G35710	0.0251552	NA
126	AT1G43710	0.0230994	NA
127	AT1G44608	0.0480956	2
128	AT1G47510	0.0389741	NA
129	AT1G47530	0.0463296	NA
130	AT1G47655	0.0477492	NA
131	AT1G48410	0.0483317	NA
132	AT1G48770	0.0469685	NA
133	AT1G49032	0.00486671	NA
134	AT1G49130	0.0374619	NA
135	AT1G49480	0.0137741	NA
136	AT1G49490	0.0138956	NA
137	AT1G50600	0.0428985	NA
138	AT1G51080	0.0292663	NA
139	AT1G51460	0.0157269	NA
140	AT1G52030	0.00704087	1	X
141	AT1G52780	0.0322674	NA
142	AT1G53885	0.0490948	NA
143	AT1G55690	0.0210729	NA
144	AT1G55920	0.0108077	NA
145	AT1G56060	0.0392487	2
146	AT1G56430	0.000216213	NA
147	AT1G56670	0.0419382	NA
148	AT1G58200	0.0382078	NA
149	AT1G58225	0.0256031	1	X
150	AT1G58561	0.0139838	NA
151	AT1G58602	0.0197051	NA
152	AT1G59860	0.0166376	NA
153	AT1G59890	0.0107499	NA
154	AT1G60600	0.0366543	NA
155	AT1G60730	0.0489447	NA
156	AT1G61970	0.00970625	NA
157	AT1G62380	0.000665993	NA
158	AT1G62430	0.0487845	NA
159	AT1G62710	0.0368241	NA
160	AT1G63250	0.00479134	NA
161	AT1G63750	0.0495195	NA
162	AT1G63840	0.000805358	NA
163	AT1G63880	0.00118993	NA
164	AT1G64900	0.00534906	NA
165	AT1G64950	0.019377	NA
166	AT1G65320	0.019734	NA
167	AT1G65845	0.000110585	NA
168	AT1G66760	0.0230994	NA
169	AT1G66900	0.0387799	NA
170	AT1G66960	0.0273286	1	X
171	AT1G67360	0.0116111	NA
172	AT1G67580	0.0319997	NA
173	AT1G67792	0.0495195	NA
174	AT1G67810	0.0219991	NA
175	AT1G67890	0.0467403	NA
176	AT1G68020	0.0261651	NA
177	AT1G68290	0.0332045	NA
178	AT1G68520	0.00191323	NA
179	AT1G68840	0.0321955	NA
180	AT1G69360	0.00813955	NA
181	AT1G69530	0.000579601	NA
182	AT1G69750	0.0128746	NA
183	AT1G69780	0.0334679	NA
184	AT1G69870	0.0184444	NA
185	AT1G70290	0.00413974	NA
186	AT1G70630	0.0323135	NA
187	AT1G71140	0.0232929	NA
188	AT1G72060	0.0246236	NA
189	AT1G72330	0.0308629	NA
190	AT1G72510	0.000998058	NA
191	AT1G72650	0.033007	NA
192	AT1G72820	0.000593954	NA
193	AT1G72880	0.000578065	NA
194	AT1G72940	0.0100279	NA
195	AT1G73600	0.000267953	NA
196	AT1G73630	0.0344331	NA
197	AT1G73830	0.000152015	NA
198	AT1G74720	0.00390642	NA
199	AT1G74840	0.0485613	NA
200	AT1G74910	0.0376539	NA
201	AT1G74920	0.00951195	NA
202	AT1G74950	4.08e-06	NA
203	AT1G74960	0.0332045	NA
204	AT1G75040	0.0168955	NA
205	AT1G75270	0.0453568	NA
206	AT1G75340	0.0431213	NA
207	AT1G75410	0.0144938	NA
208	AT1G76110	0.000161163	NA
209	AT1G76240	0.0210055	NA
210	AT1G77131	0.0394456	NA
211	AT1G77210	0.0210689	NA
212	AT1G77680	6.32e-05	NA
213	AT1G77840	0.00226299	NA
214	AT1G78830	0.00473585	NA
215	AT1G78850	0.00873477	NA
216	AT1G79410	0.000631796	NA
217	AT1G79550	0.0326793	NA
218	AT1G79560	0.000579654	NA
219	AT1G79920	0.0022138	NA
220	AT1G80050	5.17e-05	NA
221	AT1G80180	0.00192176	NA
222	AT1G80190	0.000487842	NA
223	AT1G80420	0.000274689	NA
224	AT1G80440	0.0270663	NA
225	AT1G80510	7.29e-05	NA
226	AT1G80650	0.01791	NA
227	AT1G80920	0.00827319	NA
228	AT1G80960	0.00042396	NA
229	AT2G01850	0.0131694	NA
230	AT2G01860	3.53e-08	NA
231	AT2G01930	7.16e-08	NA
232	AT2G01940	1.03e-08	NA
233	AT2G02060	0.00161107	NA
234	AT2G02710	0.0444852	NA
235	AT2G02800	0.0457111	NA
236	AT2G02950	0.0368241	NA
237	AT2G02990	0.000152963	2
238	AT2G03130	0.00287559	2
239	AT2G03230	0.000152015	2
240	AT2G04160	0.0023778	NA
241	AT2G07698	0.00192176	NA
242	AT2G10940	0.000115257	NA
243	AT2G15080	0.0267796	NA
244	AT2G15128	0.0405092	NA
245	AT2G15490	0.0153299	2
246	AT2G15620	0.00704087	NA
247	AT2G15880	1.03e-08	NA
248	AT2G15890	0.0398399	NA
249	AT2G15900	0.0410158	NA
250	AT2G16060	0.0441085	NA
251	AT2G16720	0.0319128	NA
252	AT2G16740	0.0472968	NA
253	AT2G17040	3.53e-08	NA
254	AT2G17450	0.0164448	NA
255	AT2G17740	0.0285423	NA
256	AT2G17880	0.00624287	NA
257	AT2G18010	0.000627759	1	X
258	AT2G18560	0.0240809	NA
259	AT2G18700	0.0268726	NA
260	AT2G19310	0.000469308	NA
261	AT2G19572	0.0203362	3
262	AT2G20180	1.28e-05	NA
263	AT2G20670	0.00391069	NA
264	AT2G21210	0.00287584	NA
265	AT2G21600	0.0077397	NA
266	AT2G21640	0.0495195	NA
267	AT2G22830	0.0179551	NA
268	AT2G22990	0.0495195	NA
269	AT2G23755	0.0267071	NA
270	AT2G23810	0.0251768	NA
271	AT2G24240	0.00392774	NA
272	AT2G24550	0.000510159	NA
273	AT2G24600	0.0188229	NA
274	AT2G24762	0.0115053	NA
275	AT2G25070	0.000246687	NA
276	AT2G25140	0.0103165	NA
277	AT2G25200	0.0221467	NA
278	AT2G26110	0.0356603	NA
279	AT2G26710	9.6e-05	NA
280	AT2G27060	0.0242451	NA
281	AT2G28240	0.00356111	NA
282	AT2G28305	0.00392774	NA
283	AT2G28330	0.0138856	NA
284	AT2G28630	0.0153299	NA
285	AT2G28740	0.0456098	NA
286	AT2G28830	0.00613274	NA
287	AT2G28870	0.0246974	NA
288	AT2G29170	0.00161107	NA
289	AT2G29300	9.6e-05	NA
290	AT2G29340	0.000469308	NA
291	AT2G29420	0.0182562	NA
292	AT2G29970	0.000235444	NA
293	AT2G30040	0.00541072	NA
294	AT2G30360	0.0068217	NA
295	AT2G30620	0.0218882	NA
296	AT2G31230	0.00468087	NA
297	AT2G31880	2.25e-06	NA
298	AT2G32020	0.0494995	2
299	AT2G32070	0.0163344	NA
300	AT2G32230	0.0394204	NA
301	AT2G32680	0.0306534	NA
302	AT2G32710	0.0270663	NA
303	AT2G32800	0.0273775	NA
304	AT2G33210	0.0322419	NA
305	AT2G33585	0.0164448	NA
306	AT2G34640	0.0313191	NA
307	AT2G34650	0.015612	NA
308	AT2G35170	0.0214074	NA
309	AT2G35260	0.0495666	NA
310	AT2G35480	0.00697432	NA
311	AT2G35720	0.0118016	NA
312	AT2G35800	0.021889	NA
313	AT2G36000	0.0128746	NA
314	AT2G36120	0.0230994	NA
315	AT2G36220	0.00840902	NA
316	AT2G36320	0.00771053	NA
317	AT2G36420	0.0104078	NA
318	AT2G36460	0.00337321	NA
319	AT2G36750	0.00693372	NA
320	AT2G36800	0.0133627	NA
321	AT2G36830	0.00405068	NA
322	AT2G36970	0.000552332	NA
323	AT2G37035	0.0332962	NA
324	AT2G37170	0.0244649	NA
325	AT2G37180	0.0384779	NA
326	AT2G37470	0.00474522	NA
327	AT2G38120	0.000301668	NA
328	AT2G38640	0.0133487	NA
329	AT2G38823	0.0108077	NA
330	AT2G39250	0.00287559	NA
331	AT2G40080	0.0477553	NA
332	AT2G40480	0.0180226	NA
333	AT2G40620	0.0135957	NA
334	AT2G40650	0.0165718	NA
335	AT2G41170	0.0467403	NA
336	AT2G41380	0.000161163	NA
337	AT2G41460	0.0354309	NA
338	AT2G41710	0.0244649	NA
339	AT2G41890	0.00552962	NA
340	AT2G43010	0.00984775	NA
341	AT2G43100	0.0332962	NA
342	AT2G43290	0.00773116	NA
343	AT2G43410	0.0138956	NA
344	AT2G43570	2.31e-07	NA
345	AT2G43620	0.000161163	NA
346	AT2G43720	8.13e-05	NA
347	AT2G43870	0.0375769	3
348	AT2G44230	0.00137653	NA
349	AT2G44670	0.0137741	NA
350	AT2G44940	0.00515416	NA
351	AT2G45660	0.0301439	NA
352	AT2G45810	0.000965919	NA
353	AT2G46030	0.00144769	NA
354	AT2G46220	0.0134253	NA
355	AT2G46720	0.0321279	NA
356	AT2G47370	0.038529	NA
357	AT2G48160	0.0332045	NA
358	AT3G01690	0.0251552	NA
359	AT3G02832	0.0418006	NA
360	AT3G03060	0.0230557	NA
361	AT3G03590	0.0193993	NA
362	AT3G03680	0.0153591	NA
363	AT3G03850	0.0161851	NA
364	AT3G03880	0.0383325	NA
365	AT3G04120	0.0116111	NA
366	AT3G04350	0.0406136	NA
367	AT3G04380	0.0251552	NA
368	AT3G04520	0.0201194	NA
369	AT3G04630	0.00664141	NA
370	AT3G05100	0.0214074	NA
371	AT3G05625	0.0204418	NA
372	AT3G05640	0.0133487	NA
373	AT3G05800	0.0154598	NA
374	AT3G06370	0.0232929	NA
375	AT3G06380	0.000578065	NA
376	AT3G06580	0.028296	NA
377	AT3G06620	0.0245504	NA
378	AT3G06670	0.0467403	NA
379	AT3G06750	0.00290425	NA
380	AT3G06850	0.00968725	NA
381	AT3G07090	5.2e-07	NA
382	AT3G07160	0.018554	NA
383	AT3G07390	0.0232929	NA
384	AT3G07880	0.0184733	NA
385	AT3G08590	0.0139838	NA
386	AT3G08660	0.0236955	NA
387	AT3G08930	0.0270663	NA
388	AT3G08970	0.0378978	NA
389	AT3G09010	0.0164056	NA
390	AT3G09350	0.0343337	NA
391	AT3G09440	0.000166536	NA
392	AT3G09450	0.00542369	3
393	AT3G09570	0.0395317	NA
394	AT3G09740	0.0215701	NA
395	AT3G09770	0.00618138	NA
396	AT3G10450	0.0215044	NA
397	AT3G10500	0.00386627	NA
398	AT3G10520	0.000300992	NA
399	AT3G10860	0.0326316	NA
400	AT3G10930	0.0289088	NA
401	AT3G11010	0.0482753	NA
402	AT3G11030	0.0286298	NA
403	AT3G12050	0.0320558	NA
404	AT3G12150	0.00451063	NA
405	AT3G12915	0.0299291	NA
406	AT3G12920	0.0182026	NA
407	AT3G13062	0.00626181	NA
408	AT3G13080	0.0210055	NA
409	AT3G13340	0.00946584	NA
410	AT3G13470	0.00392774	NA
411	AT3G14150	0.0312827	NA
412	AT3G14200	0.00039181	NA
413	AT3G14460	0.0221467	NA
414	AT3G14620	0.000958193	NA
415	AT3G14660	0.0375769	NA
416	AT3G14690	0.00468087	NA
417	AT3G15070	0.00114178	NA
418	AT3G15190	0.0317638	NA
419	AT3G15510	0.0312307	NA
420	AT3G15530	0.0180687	NA
421	AT3G15630	0.000405329	NA
422	AT3G16290	0.000583536	NA
423	AT3G16520	0.0188229	NA
424	AT3G17650	2.9e-05	NA
425	AT3G17770	0.0443477	NA
426	AT3G17920	0.0050189	NA
427	AT3G18035	0.00123568	NA
428	AT3G18280	7.35e-06	NA
429	AT3G18560	0.00268066	NA
430	AT3G18850	0.0437705	NA
431	AT3G18930	0.01143	NA
432	AT3G18980	0.0406654	NA
433	AT3G19290	0.000152015	NA
434	AT3G19920	0.0239801	2
435	AT3G19930	0.0477492	NA
436	AT3G20060	0.0232929	NA
437	AT3G20670	0.017915	NA
438	AT3G20680	0.0232929	NA
439	AT3G20720	0.0230994	NA
440	AT3G21250	0.013957	NA
441	AT3G21260	0.000110585	NA
442	AT3G21700	0.0360071	NA
443	AT3G22170	0.0467403	NA
444	AT3G22290	0.0362638	NA
445	AT3G22370	0.000883007	NA
446	AT3G22380	0.00143487	NA
447	AT3G22850	0.00161107	NA
448	AT3G23750	0.0433559	NA
449	AT3G24170	0.0326316	NA
450	AT3G24770	0.00968512	NA
451	AT3G25010	0.00019954	NA
452	AT3G25020	4.44e-05	NA
453	AT3G25230	0.00337321	NA
454	AT3G25597	0.00946584	NA
455	AT3G25610	0.035225	NA
456	AT3G25717	0.00464304	NA
457	AT3G25760	0.000253659	NA
458	AT3G25770	0.0221467	NA
459	AT3G26165	0.0080008	NA
460	AT3G26220	0.0477492	NA
461	AT3G26230	1.38e-05	NA
462	AT3G26240	0.000958193	NA
463	AT3G26280	0.000367528	NA
464	AT3G26730	0.00114913	NA
465	AT3G26740	0.00356111	NA
466	AT3G27325	0.0317735	NA
467	AT3G27400	0.0272765	NA
468	AT3G27540	0.000485763	NA
469	AT3G27880	0.018921	NA
470	AT3G27997	0.0313191	NA
471	AT3G28040	0.000449878	NA
472	AT3G29030	0.0216521	NA
473	AT3G29240	0.0335553	NA
474	AT3G29250	0.000529077	2
475	AT3G29270	0.0210055	NA
476	AT3G29670	0.0237267	NA
477	AT3G30180	0.00356111	NA
478	AT3G30380	0.0272765	NA
479	AT3G43220	0.0366543	NA
480	AT3G43600	0.0370607	NA
481	AT3G43850	0.00075241	1	X
482	AT3G44110	0.00913673	NA
483	AT3G44450	0.0346002	NA
484	AT3G44890	0.0272765	NA
485	AT3G45140	0.0482095	NA
486	AT3G45210	0.00368018	NA
487	AT3G45860	1.48e-05	NA
488	AT3G45930	0.0312827	NA
489	AT3G45980	0.000286099	NA
490	AT3G46030	0.00168414	NA
491	AT3G46130	0.0230557	NA
492	AT3G46300	0.00161107	NA
493	AT3G46560	0.0125168	NA
494	AT3G46670	0.0112367	NA
495	AT3G46970	8.62e-05	NA
496	AT3G47080	0.0482862	NA
497	AT3G47580	0.00837502	NA
498	AT3G47620	0.00356111	NA
499	AT3G48020	0.0216741	2
500	AT3G48100	0.042419	NA
501	AT3G48390	0.0180687	NA
502	AT3G48730	0.0131694	NA
503	AT3G49790	0.00679765	NA
504	AT3G49800	0.0126902	NA
505	AT3G50270	0.00840902	NA
506	AT3G50840	0.000184154	NA
507	AT3G51120	0.0412848	NA
508	AT3G51400	0.0406124	NA
509	AT3G51660	0.00247784	NA
510	AT3G51850	1.23e-05	NA
511	AT3G52060	0.0300538	NA
512	AT3G52400	0.00156434	NA
513	AT3G52710	0.0493531	NA
514	AT3G52840	0.0489447	NA
515	AT3G53540	3.43e-05	NA
516	AT3G53610	0.0433559	NA
517	AT3G53680	0.0388705	NA
518	AT3G53960	0.000552332	NA
519	AT3G54460	0.00192176	NA
520	AT3G54880	0.0230994	NA
521	AT3G55240	0.0228113	NA
522	AT3G55440	0.00754933	NA
523	AT3G55620	0.0215477	NA
524	AT3G56000	0.00356111	NA
525	AT3G56880	5.5e-06	NA
526	AT3G57260	0.00161107	1	X
527	AT3G58030	0.0117404	NA
528	AT3G58160	0.00392774	NA
529	AT3G58820	0.00273101	NA
530	AT3G59060	0.0495195	NA
531	AT3G59140	0.01791	NA
532	AT3G59220	0.000958193	2
533	AT3G59820	0.0138856	NA
534	AT3G60030	0.0220395	NA
535	AT3G60530	0.0214074	NA
536	AT3G61060	1.11e-05	NA
537	AT3G61070	0.0335553	NA
538	AT3G61630	0.0277541	NA
539	AT3G61790	0.0476335	NA
540	AT3G61820	0.0242451	NA
541	AT3G62070	0.0301439	NA
542	AT3G62260	0.0385454	NA
543	AT3G62950	0.00356111	NA
544	AT3G63110	0.0146494	NA
545	AT3G63180	0.00536813	NA
546	AT3G63210	0.00882199	NA
547	AT3G63380	0.0251552	NA
548	AT3G63500	0.0210521	NA
549	AT3G63510	0.00482336	NA
550	AT4G00430	0.00216626	NA
551	AT4G00710	0.0237267	NA
552	AT4G00900	0.00604308	NA
553	AT4G01026	0.000958193	NA
554	AT4G01460	0.00391755	NA
555	AT4G01940	0.0266787	NA
556	AT4G02075	0.0232929	NA
557	AT4G02330	0.00863736	1	X
558	AT4G02540	0.040088	NA
559	AT4G02860	0.0247707	NA
560	AT4G02940	0.0267071	NA
561	AT4G03060	0.0491814	NA
562	AT4G03110	0.0489447	NA
563	AT4G04220	1.71e-06	NA
564	AT4G04630	0.000161163	NA
565	AT4G05020	0.0146264	NA
566	AT4G06746	0.00732976	NA
567	AT4G07825	0.0241468	NA
568	AT4G08310	0.0165789	NA
569	AT4G08920	0.0139838	NA
570	AT4G09020	0.0333301	NA
571	AT4G09560	0.000106174	NA
572	AT4G09970	0.0301439	NA
573	AT4G10040	0.00552962	NA
574	AT4G10790	0.0479682	NA
575	AT4G10840	0.0277365	NA
576	AT4G10925	0.0156692	NA
577	AT4G11260	0.0418511	NA
578	AT4G11600	0.035225	NA
579	AT4G11660	5.85e-06	NA
580	AT4G12735	0.00650774	2
581	AT4G13180	0.012114	NA
582	AT4G13720	0.0297454	NA
583	AT4G14500	0.0168126	NA
584	AT4G14550	0.0236955	NA
585	AT4G14622	0.00549634	NA
586	AT4G14720	0.00887214	NA
587	AT4G15550	1.96e-06	NA
588	AT4G15990	0.0249499	NA
589	AT4G16144	0.01791	NA
590	AT4G16250	0.00451063	NA
591	AT4G16480	0.0125168	NA
592	AT4G16670	0.0354343	NA
593	AT4G17080	0.0388668	NA
594	AT4G17340	0.00847917	NA
595	AT4G17470	0.0218896	1	X
596	AT4G17810	0.0237267	NA
597	AT4G18530	0.0437705	NA
598	AT4G19160	0.015612	NA
599	AT4G19190	0.0232929	NA
600	AT4G19520	5.09e-05	NA
601	AT4G20320	0.0288327	NA
602	AT4G20970	0.0023778	2
603	AT4G21100	0.0304053	NA
604	AT4G21220	0.00534906	NA
605	AT4G21490	0.000883007	2
606	AT4G21760	6.71e-06	NA
607	AT4G22360	0.00135906	NA
608	AT4G22540	0.0137583	NA
609	AT4G22790	0.0306852	NA
610	AT4G22990	0.0147467	NA
611	AT4G23060	0.000103118	NA
612	AT4G23180	0.0242451	NA
613	AT4G23230	0.0377225	NA
614	AT4G23500	0.00439435	NA
615	AT4G23730	0.00718561	NA
616	AT4G23810	0.0187473	NA
617	AT4G24175	0.0303231	NA
618	AT4G24570	0.035225	NA
619	AT4G25520	0.0267071	NA
620	AT4G25930	0.00027454	2
621	AT4G26150	0.00948226	NA
622	AT4G26288	0.00967603	NA
623	AT4G26780	0.0354309	NA
624	AT4G26980	0.0210521	NA
625	AT4G27230	0.0426244	NA
626	AT4G27260	0.0220395	NA
627	AT4G27450	0.00528262	NA
628	AT4G27460	0.000190536	NA
629	AT4G27470	0.000361666	NA
630	AT4G27585	0.00439435	NA
631	AT4G27657	0.0068217	NA
632	AT4G27680	0.00192176	NA
633	AT4G27710	0.000321437	NA
634	AT4G27830	0.0210055	NA
635	AT4G27940	0.0264599	NA
636	AT4G28080	0.0483317	NA
637	AT4G28300	0.0153591	NA
638	AT4G28480	0.00214028	NA
639	AT4G28760	0.00506046	NA
640	AT4G29610	0.00583222	NA
641	AT4G30020	0.000958193	NA
642	AT4G30200	0.0362638	NA
643	AT4G30400	0.0137408	NA
644	AT4G30600	0.019734	NA
645	AT4G30910	0.0230994	NA
646	AT4G31480	0.0203121	NA
647	AT4G31510	0.0492051	NA
648	AT4G32160	0.0168955	NA
649	AT4G32480	0.022048	NA
650	AT4G32570	0.000469308	NA
651	AT4G32920	0.0392487	NA
652	AT4G33440	0.0215701	NA
653	AT4G33690	0.0185707	NA
654	AT4G34220	0.0267796	NA
655	AT4G34230	0.013419	NA
656	AT4G34590	0.000869968	NA
657	AT4G34900	0.00439435	NA
658	AT4G35470	0.0301439	NA
659	AT4G35490	0.00672704	NA
660	AT4G35630	0.0187574	NA
661	AT4G35780	0.0242451	NA
662	AT4G36730	0.0210521	NA
663	AT4G36900	0.00346289	NA
664	AT4G37180	2.19e-05	NA
665	AT4G37190	0.00319139	NA
666	AT4G37440	0.00423925	NA
667	AT4G37800	0.0242459	NA
668	AT4G37910	0.0230557	NA
669	AT4G38420	0.0184733	NA
670	AT4G38690	0.0290474	NA
671	AT4G38770	0.0239053	NA
672	AT4G38860	0.000707911	NA
673	AT4G39270	0.000387613	NA
674	AT4G39350	0.027901	NA
675	AT4G39410	0.0162424	NA
676	AT4G39780	0.000190536	NA
677	AT4G39970	0.0472968	NA
678	AT5G01560	0.0463296	NA
679	AT5G01880	0.0112193	NA
680	AT5G02490	0.00835466	NA
681	AT5G02500	1.38e-05	NA
682	AT5G02840	0.0205768	NA
683	AT5G03030	0.0292945	NA
684	AT5G03210	0.0191843	3
685	AT5G03280	0.00858457	NA
686	AT5G03285	0.0139838	NA
687	AT5G03380	0.00578274	NA
688	AT5G03630	0.0322363	NA
689	AT5G03670	0.0375224	NA
690	AT5G04040	0.0106411	NA
691	AT5G04235	0.0138956	NA
692	AT5G04340	0.00027454	NA
693	AT5G04510	0.0353098	NA
694	AT5G04530	0.00946584	NA
695	AT5G04760	0.00697432	NA
696	AT5G05090	0.0385362	NA
697	AT5G05410	0.0368241	NA
698	AT5G06320	0.00894342	NA
699	AT5G06550	0.01791	NA
700	AT5G06700	0.000867277	NA
701	AT5G06830	0.0230994	NA
702	AT5G06870	0.0159702	NA
703	AT5G07080	0.0198155	NA
704	AT5G07790	0.00704087	NA
705	AT5G08130	0.00406276	NA
706	AT5G08520	0.0472968	NA
707	AT5G08560	0.00887214	NA
708	AT5G08570	0.0047593	NA
709	AT5G08790	0.0125168	NA
710	AT5G09463	0.0218882	NA
711	AT5G09570	0.0198214	NA
712	AT5G09590	0.00327956	NA
713	AT5G10010	0.0404533	NA
714	AT5G10150	0.00679765	NA
715	AT5G10450	0.0102383	NA
716	AT5G10760	0.0156692	NA
717	AT5G11060	0.0168955	NA
718	AT5G11280	0.0389741	NA
719	AT5G11670	0.0337474	NA
720	AT5G11710	0.0131956	NA
721	AT5G11880	0.0430503	NA
722	AT5G11890	0.0362452	NA
723	AT5G12170	0.047006	NA
724	AT5G12850	0.0415566	NA
725	AT5G12900	0.0191843	NA
726	AT5G13000	7.26e-08	1	X
727	AT5G13090	0.0210055	NA
728	AT5G13210	0.0168955	NA
729	AT5G14360	0.035808	NA
730	AT5G14390	0.0139838	NA
731	AT5G14430	0.0256031	NA
732	AT5G15090	0.0408173	NA
733	AT5G15170	0.0141047	NA
734	AT5G15330	0.0143524	NA
735	AT5G15860	0.0410158	NA
736	AT5G16110	0.000126653	NA
737	AT5G16260	0.0301439	NA
738	AT5G16720	0.0127596	NA
739	AT5G16980	0.0154362	NA
740	AT5G17330	0.00304034	NA
741	AT5G18340	0.000631796	NA
742	AT5G18600	0.00970625	NA
743	AT5G19010	0.00042396	NA
744	AT5G19090	0.00628675	NA
745	AT5G19120	0.0117404	NA
746	AT5G19140	0.00353781	NA
747	AT5G19220	0.0205726	NA
748	AT5G19530	0.0123182	NA
749	AT5G19550	0.0198155	NA
750	AT5G19580	0.0367118	NA
751	AT5G20190	0.00202654	NA
752	AT5G20840	0.0306254	NA
753	AT5G22030	0.00858457	NA
754	AT5G22050	0.0214074	NA
755	AT5G22060	0.0205768	NA
756	AT5G23450	0.0326316	NA
757	AT5G23770	0.00555031	NA
758	AT5G23820	0.0233487	1	X
759	AT5G24030	0.0368871	NA
760	AT5G24155	0.00515416	NA
761	AT5G24210	0.00858457	NA
762	AT5G24460	0.0357017	NA
763	AT5G24530	1.38e-05	NA
764	AT5G24640	0.0270663	2
765	AT5G25150	0.0201342	NA
766	AT5G25270	0.0272383	NA
767	AT5G25450	0.0482095	NA
768	AT5G27350	0.0220016	NA
769	AT5G28335	0.01791	3
770	AT5G28770	0.000161163	NA
771	AT5G28840	0.0453653	NA
772	AT5G34940	0.00887214	NA
773	AT5G35320	0.0490003	NA
774	AT5G35777	0.0272765	NA
775	AT5G35790	0.000552332	NA
776	AT5G36910	0.00675397	NA
777	AT5G37600	0.0259843	NA
778	AT5G38140	0.0128693	NA
779	AT5G38212	0.0242451	NA
780	AT5G38530	0.0489447	NA
781	AT5G38850	0.00827272	NA
782	AT5G39610	0.0196028	NA
783	AT5G39850	0.0230994	NA
784	AT5G40340	0.0249499	NA
785	AT5G40700	0.0180129	NA
786	AT5G40720	0.0333301	NA
787	AT5G40740	0.0321279	NA
788	AT5G40850	0.0215701	NA
789	AT5G42650	0.00672704	NA
790	AT5G43190	0.00577618	NA
791	AT5G43330	0.00704087	NA
792	AT5G43470	0.00117957	NA
793	AT5G43700	0.00947662	NA
794	AT5G43860	0.0131956	NA
795	AT5G44260	0.000216213	NA
796	AT5G44390	0.0301439	NA
797	AT5G44568	0.0218896	NA
798	AT5G45470	0.000161163	NA
799	AT5G45800	0.0239801	NA
800	AT5G45850	0.0011381	3
801	AT5G46240	0.023439	NA
802	AT5G47330	0.0142173	NA
803	AT5G47430	0.0161352	NA
804	AT5G49100	0.00268066	NA
805	AT5G49440	0.0132013	NA
806	AT5G49480	0.0437703	NA
807	AT5G49665	0.00202654	NA
808	AT5G49700	0.0270663	NA
809	AT5G50000	0.0359077	NA
810	AT5G50210	0.018921	NA
811	AT5G50450	0.000958193	NA
812	AT5G50740	0.000161163	NA
813	AT5G51810	0.0184733	NA
814	AT5G52120	0.0112367	NA
815	AT5G52450	0.0354309	NA
816	AT5G52570	0.0489069	NA
817	AT5G52810	0.0400444	NA
818	AT5G52830	0.00782363	NA
819	AT5G52930	8.44e-06	2
820	AT5G52940	1.48e-05	2
821	AT5G52970	0.0265157	NA
822	AT5G53400	0.0218896	NA
823	AT5G53550	0.0301439	NA
824	AT5G53920	0.0280377	NA
825	AT5G54100	0.0278588	NA
826	AT5G54130	0.0245504	NA
827	AT5G54300	0.038736	NA
828	AT5G54510	0.00168414	NA
829	AT5G54550	0.0477492	2
830	AT5G54560	0.0133627	2
831	AT5G54630	0.0150558	NA
832	AT5G54960	0.0125446	NA
833	AT5G55050	0.00392774	NA
834	AT5G55180	0.00873477	NA
835	AT5G55200	0.0485613	NA
836	AT5G55450	0.00946584	1	X
837	AT5G55620	0.00135906	NA
838	AT5G55970	0.00146721	NA
839	AT5G56010	0.000286099	NA
840	AT5G56030	1.23e-05	NA
841	AT5G56100	0.00339093	NA
842	AT5G56210	0.0428808	NA
843	AT5G56240	0.0168955	NA
844	AT5G57180	0.00042396	NA
845	AT5G57640	0.00704087	NA
846	AT5G57800	0.0488167	NA
847	AT5G57850	0.0499923	NA
848	AT5G58070	0.0214696	NA
849	AT5G58310	3.05e-08	NA
850	AT5G59430	0.0264599	NA
851	AT5G59613	0.00525809	NA
852	AT5G61820	0.00161107	NA
853	AT5G61990	0.00847917	NA
854	AT5G62000	0.0232929	NA
855	AT5G62460	0.0316114	NA
856	AT5G62480	0.0389741	NA
857	AT5G63470	0.00473585	NA
858	AT5G63480	0.00137653	NA
859	AT5G63790	0.0102695	NA
860	AT5G64090	0.0216092	NA
861	AT5G64190	3.01e-10	NA
862	AT5G64230	0.000873626	NA
863	AT5G64370	0.0443999	NA
864	AT5G64430	0.0198526	NA
865	AT5G64510	0.0259843	NA
866	AT5G65240	0.0232929	NA
867	AT5G65310	0.0446871	NA
868	AT5G65610	0.0180129	NA
869	AT5G65870	0.00847917	NA
870	AT5G66040	0.036211	NA
871	AT5G66480	0.0210055	NA
872	AT5G67100	0.00628675	NA
873	AT5G67600	0.00402748	NA
874	ATMG00510	0.0495195	NA
875	ATMG00516	0.0437705	NA
876	ATMG01190	0.0134009	NA

## Sheet: Dataset EV4 legend
Dataset EV4: Genes differentially expressed in response to 24h plasmodesmal closure identified by a likelihood ratio test analysis
