# Supplementary material for: Plasmodesmal closure elicits stress responses
Source: EMBO Rep. 2026 May 2;27(12):3231–51. doi: 10.1038/s44319-026-00789-2 (PMC13303860; doi:10.1038/s44319-026-00789-2)
Supplement: Supplementary file 7 — Dataset EV5 [file 44319_2026_789_MOESM7_ESM.xlsx]

## Sheet: Dataset EV5
	genes	padj	cluster	cluster of interest
1	AT1G01080	1.55e-21	NA
2	AT1G01100	0.00493843	NA
3	AT1G01140	0.00296463	NA
4	AT1G01180	0.0065623	NA
5	AT1G01240	0.00044806	NA
6	AT1G01260	0.0222225	NA
7	AT1G01320	0.0114054	NA
8	AT1G01390	0.000335108	NA
9	AT1G01440	0.000821015	NA
10	AT1G01550	0.00217524	NA
11	AT1G01560	0.0120791	NA
12	AT1G01610	0.0018658	NA
13	AT1G01650	2.78e-06	NA
14	AT1G01790	0.00891896	NA
15	AT1G01950	0.000709995	NA
16	AT1G01960	0.000293336	NA
17	AT1G01970	3.88e-08	NA
18	AT1G02150	2.7e-15	NA
19	AT1G02170	9.01e-05	NA
20	AT1G02280	2.26e-05	NA
21	AT1G02300	0.0193168	NA
22	AT1G02475	3.69e-05	NA
23	AT1G02660	0.00973306	NA
24	AT1G02780	0.00482764	NA
25	AT1G02910	6.67e-06	NA
26	AT1G03140	0.00244089	NA
27	AT1G03160	0.0484931	NA
28	AT1G03210	0.0062516	NA
29	AT1G03290	2.7e-15	NA
30	AT1G03310	0.00735965	NA
31	AT1G03340	0.000385902	NA
32	AT1G03400	1.47e-12	NA
33	AT1G03475	0.00174816	NA
34	AT1G03520	0.00805152	NA
35	AT1G03550	0.0190586	NA
36	AT1G03590	0.00640416	NA
37	AT1G03600	1.22e-06	NA
38	AT1G03610	7.4e-05	NA
39	AT1G03730	0.0257327	NA
40	AT1G03820	0.027162	NA
41	AT1G03850	0.00823543	NA
42	AT1G03930	0.00382566	NA
43	AT1G03970	0.00884321	NA
44	AT1G04130	0.0214733	NA
45	AT1G04200	0.00546127	NA
46	AT1G04270	0.00216605	NA
47	AT1G04300	0.0457701	NA
48	AT1G04420	1.56e-08	NA
49	AT1G04440	2.17e-06	NA
50	AT1G04480	0.0316138	NA
51	AT1G04520	2.02e-07	NA
52	AT1G04590	0.000524433	NA
53	AT1G04690	0.0017114	NA
54	AT1G04710	0.00112804	NA
55	AT1G04750	0.0432881	NA
56	AT1G04780	4.05e-08	NA
57	AT1G04830	0.0248092	NA
58	AT1G04910	0.00710437	NA
59	AT1G04940	0.00028785	NA
60	AT1G04980	0.0183926	NA
61	AT1G04990	0.000788818	NA
62	AT1G05120	0.00123936	NA
63	AT1G05140	0.000861272	NA
64	AT1G05150	0.031761	NA
65	AT1G05190	4.15e-10	NA
66	AT1G05310	0.0142216	NA
67	AT1G05380	0.0164851	NA
68	AT1G05385	1.59e-08	NA
69	AT1G05520	3.67e-07	NA
70	AT1G05570	0.0134567	NA
71	AT1G05720	0.000700852	NA
72	AT1G05785	0.0411522	NA
73	AT1G05840	2.21e-07	NA
74	AT1G05890	0.00437076	NA
75	AT1G05960	0.000296869	NA
76	AT1G06190	1.59e-05	NA
77	AT1G06430	0.00410553	NA
78	AT1G06700	2.3e-05	NA
79	AT1G06730	0.0023445	NA
80	AT1G06760	0.00206347	NA
81	AT1G06780	0.00645467	NA
82	AT1G06820	0.039614	NA
83	AT1G06830	0.0231281	NA
84	AT1G06840	0.0118718	NA
85	AT1G06950	7.51e-05	NA
86	AT1G07000	0.00040362	NA
87	AT1G07040	0.000136027	NA
88	AT1G07050	0.00052621	NA
89	AT1G07110	0.00115668	NA
90	AT1G07200	0.0430389	NA
91	AT1G07220	0.0403555	NA
92	AT1G07310	0.00115218	NA
93	AT1G07320	2.27e-20	NA
94	AT1G07530	0.00106407	NA
95	AT1G07620	0.0412204	NA
96	AT1G07630	0.000134058	NA
97	AT1G07670	0.0105522	NA
98	AT1G07740	0.0442921	NA
99	AT1G07770	0.00555602	NA
100	AT1G07810	0.0436727	NA
101	AT1G07870	0.000591742	NA
102	AT1G07990	0.00261218	NA
103	AT1G08360	0.0211356	NA
104	AT1G08420	0.0170834	NA
105	AT1G08450	0.000229035	NA
106	AT1G08490	2.69e-06	NA
107	AT1G08520	6.98e-06	NA
108	AT1G08540	1.84e-05	NA
109	AT1G08580	0.0294841	NA
110	AT1G08640	3.03e-06	NA
111	AT1G08820	0.00421292	NA
112	AT1G08880	0.00398193	NA
113	AT1G08920	2.96e-05	NA
114	AT1G09040	0.0410072	NA
115	AT1G09070	0.0480409	NA
116	AT1G09080	0.000488585	9
117	AT1G09195	0.00100401	NA
118	AT1G09240	0.0278004	5
119	AT1G09250	0.0188088	NA
120	AT1G09340	1.69e-10	NA
121	AT1G09390	0.00719524	NA
122	AT1G09430	0.004526	NA
123	AT1G09490	0.000210141	NA
124	AT1G09530	2.21e-05	NA
125	AT1G09570	0.0259399	NA
126	AT1G09590	0.0076854	NA
127	AT1G09645	0.00175056	NA
128	AT1G09690	0.0129064	NA
129	AT1G09750	3.12e-06	NA
130	AT1G09770	0.0106777	NA
131	AT1G09910	0.0270717	NA
132	AT1G09970	0.0125193	NA
133	AT1G09995	0.042303	NA
134	AT1G10050	0.00122482	NA
135	AT1G10070	0.000102614	4	X
136	AT1G10140	0.000282108	NA
137	AT1G10180	0.0253799	NA
138	AT1G10290	0.000493326	NA
139	AT1G10340	2.22e-05	2	X
140	AT1G10360	0.042628	NA
141	AT1G10500	0.0373077	NA
142	AT1G10510	0.0343773	NA
143	AT1G10522	2e-05	NA
144	AT1G10580	0.0197533	NA
145	AT1G10640	0.00583801	NA
146	AT1G10830	0.017096	NA
147	AT1G10850	0.0219726	NA
148	AT1G10910	2.29e-05	NA
149	AT1G10960	4.67e-05	NA
150	AT1G11130	0.0401697	NA
151	AT1G11170	0.0222966	NA
152	AT1G11175	5.34e-05	NA
153	AT1G11290	0.000194414	NA
154	AT1G11330	0.000217137	NA
155	AT1G11350	0.0118317	NA
156	AT1G11360	0.00207929	NA
157	AT1G11410	0.0331862	NA
158	AT1G11430	0.0488831	NA
159	AT1G11480	0.000264799	NA
160	AT1G11820	7.25e-05	NA
161	AT1G11860	4.37e-14	NA
162	AT1G11870	2.78e-06	NA
163	AT1G12120	0.00663982	NA
164	AT1G12244	0.018043	NA
165	AT1G12250	0.00052017	NA
166	AT1G12310	0.019806	NA
167	AT1G12360	0.000294377	NA
168	AT1G12460	0.0415104	NA
169	AT1G12500	0.000291582	NA
170	AT1G12520	0.000134208	NA
171	AT1G12580	0.0214187	NA
172	AT1G12760	0.00290464	NA
173	AT1G12770	2.43e-05	NA
174	AT1G12800	2.58e-10	NA
175	AT1G12880	0.0389533	NA
176	AT1G12900	0.00210621	NA
177	AT1G12970	5.16e-06	NA
178	AT1G13000	2.22e-09	NA
179	AT1G13060	0.0221906	NA
180	AT1G13080	0.0120129	NA
181	AT1G13180	0.000346273	NA
182	AT1G13210	3.34e-34	NA
183	AT1G13270	0.000124301	NA
184	AT1G13280	0.0259638	NA
185	AT1G13470	3.17e-05	2	X
186	AT1G13700	0.000894507	NA
187	AT1G13740	0.0316656	NA
188	AT1G13750	0.00319915	NA
189	AT1G13820	0.00025019	NA
190	AT1G13940	3.83e-05	NA
191	AT1G13950	0.0113452	NA
192	AT1G13960	0.0155572	NA
193	AT1G13990	1.69e-10	NA
194	AT1G14010	0.0146117	NA
195	AT1G14030	3.22e-05	NA
196	AT1G14150	7.44e-05	NA
197	AT1G14170	0.0166004	NA
198	AT1G14270	3.15e-08	NA
199	AT1G14320	0.0232766	NA
200	AT1G14345	1.33e-09	NA
201	AT1G14370	0.000395647	NA
202	AT1G14410	5.13e-10	NA
203	AT1G14450	0.00345226	NA
204	AT1G14580	0.0349057	NA
205	AT1G14690	0.000396156	NA
206	AT1G14740	4.49e-14	NA
207	AT1G14790	0.00113215	NA
208	AT1G14810	0.000234383	NA
209	AT1G14880	0.0221259	2	X
210	AT1G14910	0.0020598	NA
211	AT1G15000	3.66e-05	NA
212	AT1G15010	0.0387468	NA
213	AT1G15080	0.000286387	NA
214	AT1G15130	7.49e-05	NA
215	AT1G15140	0.00134643	NA
216	AT1G15160	0.0230276	NA
217	AT1G15240	0.0168991	NA
218	AT1G15260	1.24e-06	NA
219	AT1G15310	6.17e-05	NA
220	AT1G15370	0.00103123	NA
221	AT1G15390	0.002701	NA
222	AT1G15410	1.03e-05	NA
223	AT1G15490	0.0253981	NA
224	AT1G15510	0.0221315	NA
225	AT1G15670	0.0157224	NA
226	AT1G15690	0.0101308	NA
227	AT1G15710	0.00260279	NA
228	AT1G15730	0.044956	NA
229	AT1G15740	1.63e-10	NA
230	AT1G15790	0.000702177	NA
231	AT1G15800	0.00154834	NA
232	AT1G15880	0.000228648	NA
233	AT1G15890	0.00112679	NA
234	AT1G15930	0.000276798	NA
235	AT1G15980	0.00562684	NA
236	AT1G16000	0.027647	NA
237	AT1G16080	5.26e-10	NA
238	AT1G16090	0.0013811	NA
239	AT1G16110	7.52e-07	NA
240	AT1G16130	0.0228591	NA
241	AT1G16240	0.00074497	NA
242	AT1G16260	0.0442229	NA
243	AT1G16350	2.19e-09	NA
244	AT1G16445	1.67e-05	NA
245	AT1G16460	0.0218964	NA
246	AT1G16670	0.00116275	NA
247	AT1G16830	0.00555068	NA
248	AT1G16880	3.96e-06	NA
249	AT1G17090	0.00945683	NA
250	AT1G17100	0.00127965	NA
251	AT1G17160	0.0174036	NA
252	AT1G17220	0.00030917	NA
253	AT1G17290	0.00719524	NA
254	AT1G17330	0.0129064	NA
255	AT1G17460	0.000756912	NA
256	AT1G17530	0.000746461	NA
257	AT1G17620	0.000435532	NA
258	AT1G17650	4.19e-08	NA
259	AT1G17780	0.000132188	NA
260	AT1G17850	8.56e-05	NA
261	AT1G17870	4.01e-05	NA
262	AT1G17880	0.00918726	NA
263	AT1G17940	0.00656578	NA
264	AT1G17970	0.000122928	NA
265	AT1G17990	0.0314431	NA
266	AT1G18000	0.0182482	NA
267	AT1G18010	0.0363621	NA
268	AT1G18060	0.00178052	NA
269	AT1G18080	0.00344792	NA
270	AT1G18170	0.000102428	NA
271	AT1G18200	0.0267475	NA
272	AT1G18265	0.0261376	NA
273	AT1G18390	0.0230276	NA
274	AT1G18440	0.0155572	NA
275	AT1G18460	0.00947651	NA
276	AT1G18470	5.77e-10	NA
277	AT1G18485	0.000220441	NA
278	AT1G18540	0.00044806	NA
279	AT1G18570	0.00523971	NA
280	AT1G18610	0.0109348	NA
281	AT1G18720	0.00030917	NA
282	AT1G18730	0.00668034	NA
283	AT1G18870	0.00247642	NA
284	AT1G18890	1.99e-06	NA
285	AT1G18990	0.0174036	NA
286	AT1G19150	7.83e-06	NA
287	AT1G19270	2.27e-12	NA
288	AT1G19350	0.0397594	NA
289	AT1G19396	0.0088476	NA
290	AT1G19400	2.7e-08	NA
291	AT1G19660	0.00218197	NA
292	AT1G19770	0.00139133	NA
293	AT1G19910	0.0274522	NA
294	AT1G19920	3.01e-05	NA
295	AT1G19960	0.013724	NA
296	AT1G20020	0.00995441	NA
297	AT1G20030	8.71e-08	NA
298	AT1G20070	0.00655045	NA
299	AT1G20110	0.000186801	NA
300	AT1G20160	0.00526625	NA
301	AT1G20190	0.00276421	NA
302	AT1G20340	9.5e-11	NA
303	AT1G20350	0.0468638	NA
304	AT1G20440	0.000686275	NA
305	AT1G20450	0.0155615	NA
306	AT1G20630	0.0291105	NA
307	AT1G20693	0.000239929	NA
308	AT1G20696	0.000361135	NA
309	AT1G20760	0.00161056	NA
310	AT1G20810	4.48e-07	NA
311	AT1G20830	0.044956	NA
312	AT1G20870	0.00976537	NA
313	AT1G20880	0.0314559	NA
314	AT1G21000	0.0034563	NA
315	AT1G21080	0.000144186	NA
316	AT1G21090	0.0230299	NA
317	AT1G21130	1.93e-05	NA
318	AT1G21160	0.00415594	NA
319	AT1G21190	0.0371792	NA
320	AT1G21200	0.0254255	NA
321	AT1G21250	3.33e-08	2	X
322	AT1G21270	3.55e-09	NA
323	AT1G21350	1.09e-06	NA
324	AT1G21380	5.16e-06	NA
325	AT1G21400	1.52e-10	NA
326	AT1G21410	0.010579	NA
327	AT1G21450	1.07e-05	NA
328	AT1G21600	0.00806173	NA
329	AT1G21630	0.0195189	NA
330	AT1G21650	0.00376595	NA
331	AT1G21651	0.0018281	NA
332	AT1G21670	0.000195555	NA
333	AT1G21750	1.05e-06	NA
334	AT1G21840	0.0372452	NA
335	AT1G21920	0.00855625	NA
336	AT1G22070	1.13e-09	NA
337	AT1G22160	0.0357612	NA
338	AT1G22280	9.3e-08	NA
339	AT1G22370	0.000207123	NA
340	AT1G22430	0.0397594	NA
341	AT1G22490	0.000246584	NA
342	AT1G22500	0.00827182	NA
343	AT1G22510	3.95e-05	NA
344	AT1G22570	1.3e-05	NA
345	AT1G22590	0.00792604	NA
346	AT1G22650	0.00805935	NA
347	AT1G22885	0.0283235	NA
348	AT1G22890	2.59e-06	NA
349	AT1G22990	3.88e-05	NA
350	AT1G23052	0.0364368	NA
351	AT1G23100	0.0421115	NA
352	AT1G23180	6.34e-05	NA
353	AT1G23290	0.0138878	NA
354	AT1G23310	0.0136564	NA
355	AT1G23360	2.03e-06	NA
356	AT1G23410	0.0188011	NA
357	AT1G23490	5.44e-05	NA
358	AT1G23840	0.0269521	NA
359	AT1G24140	0.00692077	NA
360	AT1G24145	1.93e-10	2	X
361	AT1G24147	0.00159892	NA
362	AT1G24150	0.00601572	NA
363	AT1G24160	0.0206774	NA
364	AT1G24280	0.0227556	NA
365	AT1G24290	0.00189916	NA
366	AT1G24440	0.0332223	NA
367	AT1G24610	1.17e-09	NA
368	AT1G24800	0.00339796	NA
369	AT1G24881	0.0131092	NA
370	AT1G25055	0.00453916	NA
371	AT1G25211	0.00907545	NA
372	AT1G25280	0.0301716	NA
373	AT1G25290	0.00354781	NA
374	AT1G25370	0.0311147	NA
375	AT1G25400	0.0048036	NA
376	AT1G25560	2.88e-09	NA
377	AT1G25682	0.000477861	NA
378	AT1G26130	0.00640192	NA
379	AT1G26180	8.86e-07	NA
380	AT1G26218	2.95e-06	NA
381	AT1G26230	0.000180005	NA
382	AT1G26380	0.0480718	6
383	AT1G26440	1.45e-05	NA
384	AT1G26620	6.32e-05	NA
385	AT1G26690	0.000117779	NA
386	AT1G26770	3.16e-06	3
387	AT1G26800	4.27e-07	NA
388	AT1G26880	0.0179209	NA
389	AT1G26920	0.0477033	NA
390	AT1G26945	0.00067367	NA
391	AT1G27100	0.00937299	NA
392	AT1G27120	0.000673154	NA
393	AT1G27200	0.000167293	NA
394	AT1G27290	0.000130893	NA
395	AT1G27300	0.00805152	NA
396	AT1G27340	0.00184198	NA
397	AT1G27360	0.0254844	NA
398	AT1G27400	0.0185143	NA
399	AT1G27480	0.0082838	NA
400	AT1G27770	1.58e-12	NA
401	AT1G27930	0.0481336	NA
402	AT1G27940	0.00365763	NA
403	AT1G27960	0.0275641	NA
404	AT1G28070	2.23e-05	NA
405	AT1G28200	1.68e-06	NA
406	AT1G28240	6.94e-10	NA
407	AT1G28260	0.000697187	NA
408	AT1G28280	0.00214601	NA
409	AT1G28370	0.000370581	2	X
410	AT1G28400	0.00187125	NA
411	AT1G28520	0.0127384	NA
412	AT1G28560	0.028112	NA
413	AT1G28670	0.0233232	NA
414	AT1G28960	0.00624432	NA
415	AT1G29070	2.74e-13	NA
416	AT1G29240	0.0141106	NA
417	AT1G29250	0.0388336	NA
418	AT1G29280	0.00179288	NA
419	AT1G29310	0.0391234	NA
420	AT1G29340	0.0460303	NA
421	AT1G29490	0.0284581	5
422	AT1G29530	0.0110188	NA
423	AT1G29600	0.0143503	NA
424	AT1G29630	0.024836	NA
425	AT1G29690	1.18e-20	NA
426	AT1G29720	0.00555602	NA
427	AT1G29760	0.0112358	NA
428	AT1G29880	0.0203722	NA
429	AT1G29920	0.00113968	NA
430	AT1G29960	0.0162497	NA
431	AT1G30200	0.000695653	NA
432	AT1G30270	0.00594947	NA
433	AT1G30520	0.00351087	NA
434	AT1G30530	0.00372075	NA
435	AT1G30590	0.025014	NA
436	AT1G30610	0.0082838	NA
437	AT1G30640	1.11e-06	NA
438	AT1G30680	0.029354	NA
439	AT1G30690	0.0221687	NA
440	AT1G30720	0.000128427	2	X
441	AT1G30730	0.0058606	2	X
442	AT1G30900	0.000194067	9
443	AT1G31130	0.000157911	NA
444	AT1G31170	0.0122154	NA
445	AT1G31180	0.000262552	NA
446	AT1G31190	0.00228445	NA
447	AT1G31410	2.62e-05	NA
448	AT1G31540	6.93e-06	NA
449	AT1G31690	0.00893568	NA
450	AT1G31730	0.0112469	NA
451	AT1G31790	1.19e-05	NA
452	AT1G31800	1.42e-06	NA
453	AT1G31810	0.000622811	NA
454	AT1G31817	0.0249613	NA
455	AT1G31820	0.00162327	NA
456	AT1G31850	0.00319957	NA
457	AT1G31860	0.00601519	NA
458	AT1G31910	0.0262888	NA
459	AT1G32050	0.0461961	NA
460	AT1G32060	0.0015283	NA
461	AT1G32080	2.03e-06	NA
462	AT1G32120	0.030894	NA
463	AT1G32130	0.0130309	NA
464	AT1G32190	0.015852	NA
465	AT1G32200	2.76e-11	NA
466	AT1G32230	6.1e-05	NA
467	AT1G32340	0.0481336	NA
468	AT1G32360	0.0219229	NA
469	AT1G32470	1.73e-10	NA
470	AT1G32500	0.00127077	NA
471	AT1G32520	0.0340387	NA
472	AT1G32540	0.0155877	NA
473	AT1G32550	5.54e-05	NA
474	AT1G32700	2.23e-07	NA
475	AT1G32740	0.00989393	NA
476	AT1G32790	5.12e-05	NA
477	AT1G32860	0.000190073	NA
478	AT1G32990	1.05e-15	NA
479	AT1G33040	8.74e-07	NA
480	AT1G33050	0.00192847	NA
481	AT1G33055	0.0251334	NA
482	AT1G33060	0.0331346	NA
483	AT1G33120	0.00195907	NA
484	AT1G33140	0.0129741	NA
485	AT1G33240	0.0132098	NA
486	AT1G33270	0.00907609	NA
487	AT1G33290	0.000614298	NA
488	AT1G33330	0.00900784	NA
489	AT1G33420	0.000292545	NA
490	AT1G33520	0.0129551	NA
491	AT1G33590	0.00363182	NA
492	AT1G33610	0.00844808	NA
493	AT1G33810	0.045489	NA
494	AT1G33960	0.00723082	2	X
495	AT1G33970	0.0100452	NA
496	AT1G33980	0.00299279	NA
497	AT1G33990	5.64e-13	NA
498	AT1G34130	0.00147798	NA
499	AT1G34180	0.00237682	2	X
500	AT1G34190	0.0387468	NA
501	AT1G34340	0.0376267	NA
502	AT1G34370	0.00391406	NA
503	AT1G34420	0.00627509	9
504	AT1G34550	0.000586145	NA
505	AT1G34570	0.00976537	NA
506	AT1G34760	6.83e-08	NA
507	AT1G35230	0.0257199	8
508	AT1G35350	0.00644893	NA
509	AT1G35470	0.0480527	NA
510	AT1G35580	0.0317561	NA
511	AT1G35680	7.36e-10	NA
512	AT1G35710	0.000251894	7
513	AT1G36160	0.00294479	NA
514	AT1G36280	7.77e-05	NA
515	AT1G36310	0.000729681	NA
516	AT1G36320	0.00108521	NA
517	AT1G36390	0.00584316	NA
518	AT1G41880	0.00228696	NA
519	AT1G42970	0.00016523	NA
520	AT1G42990	0.000518484	NA
521	AT1G43130	0.000935662	NA
522	AT1G43170	0.0047487	NA
523	AT1G43560	3.29e-11	NA
524	AT1G43670	2.77e-14	NA
525	AT1G43675	0.00234385	NA
526	AT1G43700	0.000126971	NA
527	AT1G43770	0.0489254	NA
528	AT1G43886	9.75e-05	NA
529	AT1G43890	0.0395055	NA
530	AT1G44000	0.00127802	NA
531	AT1G44575	0.00163959	NA
532	AT1G44890	0.0354483	NA
533	AT1G44920	1.62e-07	NA
534	AT1G45145	0.000140515	NA
535	AT1G45201	0.00172829	NA
536	AT1G45230	0.00011343	NA
537	AT1G45474	0.000761543	NA
538	AT1G46768	0.00148696	NA
539	AT1G47330	0.0214898	NA
540	AT1G47340	0.0404369	NA
541	AT1G47440	0.0113586	NA
542	AT1G47580	2.09e-05	NA
543	AT1G47860	0.0113378	NA
544	AT1G47900	0.0361515	NA
545	AT1G47960	0.039582	NA
546	AT1G48030	0.0309758	NA
547	AT1G48090	0.00109749	NA
548	AT1G48110	0.00218971	NA
549	AT1G48210	0.0176135	NA
550	AT1G48330	0.0124239	NA
551	AT1G48350	6.89e-12	NA
552	AT1G48450	0.000312277	NA
553	AT1G48520	9.92e-09	NA
554	AT1G48650	0.000493326	NA
555	AT1G48830	0.0363978	NA
556	AT1G49010	0.00223746	NA
557	AT1G49032	0.000864692	NA
558	AT1G49050	8.47e-06	NA
559	AT1G49130	0.00467333	NA
560	AT1G49230	0.0180706	NA
561	AT1G49300	0.00608053	NA
562	AT1G49380	0.00849072	NA
563	AT1G49430	0.0414137	NA
564	AT1G49560	0.0264753	NA
565	AT1G49580	0.0113065	NA
566	AT1G49600	5.64e-13	NA
567	AT1G49630	3.03e-08	NA
568	AT1G49650	0.0376931	NA
569	AT1G49730	0.00128899	NA
570	AT1G49740	5.77e-06	NA
571	AT1G49760	0.00204388	NA
572	AT1G49820	0.0293224	NA
573	AT1G49840	0.0128125	NA
574	AT1G49850	0.0222059	NA
575	AT1G49975	5.49e-05	NA
576	AT1G49980	0.000146745	NA
577	AT1G49990	0.03156	NA
578	AT1G50000	4.6e-06	NA
579	AT1G50055	0.00035094	NA
580	AT1G50170	0.00305315	NA
581	AT1G50290	0.00250478	NA
582	AT1G50320	0.00268826	NA
583	AT1G50380	0.00289146	NA
584	AT1G50450	0.000111282	NA
585	AT1G50480	0.0427418	NA
586	AT1G50510	0.00312611	NA
587	AT1G50575	0.00200617	NA
588	AT1G50600	0.00448881	NA
589	AT1G50740	0.000196707	NA
590	AT1G50840	9.5e-06	NA
591	AT1G50900	9.65e-09	NA
592	AT1G50940	0.000298213	NA
593	AT1G50950	0.000865232	NA
594	AT1G51080	1.15e-06	NA
595	AT1G51100	6.5e-09	NA
596	AT1G51310	0.00770467	NA
597	AT1G51340	0.0335879	NA
598	AT1G51460	0.000230438	NA
599	AT1G51570	0.0101146	NA
600	AT1G51660	0.0077518	NA
601	AT1G51690	0.0172665	NA
602	AT1G51740	0.0418343	NA
603	AT1G51790	0.000550879	2	X
604	AT1G52140	0.0371118	NA
605	AT1G52155	0.00318299	NA
606	AT1G52200	0.0101665	NA
607	AT1G52240	0.035137	NA
608	AT1G52290	0.00681406	NA
609	AT1G52300	0.00020547	NA
610	AT1G52320	0.0117839	NA
611	AT1G52360	0.00644893	NA
612	AT1G52450	0.000615084	NA
613	AT1G52510	5.77e-06	NA
614	AT1G52780	5.2e-05	NA
615	AT1G52800	0.00849739	NA
616	AT1G53100	5.1e-15	NA
617	AT1G53160	0.0466933	NA
618	AT1G53230	0.0291324	NA
619	AT1G53233	0.04739	NA
620	AT1G53240	0.0174497	NA
621	AT1G53320	0.000179092	NA
622	AT1G53400	0.0330171	NA
623	AT1G53440	0.0420503	NA
624	AT1G53480	0.0137991	3
625	AT1G53520	0.000213714	NA
626	AT1G53560	0.0471145	NA
627	AT1G53580	1.58e-05	NA
628	AT1G53600	0.0103137	NA
629	AT1G53645	0.0390433	NA
630	AT1G53800	0.00233964	NA
631	AT1G53840	0.00100054	NA
632	AT1G53885	3.49e-05	NA
633	AT1G54030	0.00124213	NA
634	AT1G54090	2.22e-05	NA
635	AT1G54100	0.000611745	NA
636	AT1G54115	0.0420813	NA
637	AT1G54310	0.00351481	NA
638	AT1G54320	0.00831679	NA
639	AT1G54350	0.000160658	NA
640	AT1G54500	8.36e-05	NA
641	AT1G54570	0.00642975	NA
642	AT1G55140	0.000134885	NA
643	AT1G55270	0.000322355	NA
644	AT1G55310	0.0102475	NA
645	AT1G55320	0.014964	NA
646	AT1G55350	5.26e-05	NA
647	AT1G55360	0.00162274	NA
648	AT1G55450	0.000947765	NA
649	AT1G55480	0.00117183	NA
650	AT1G55490	1.41e-12	NA
651	AT1G55680	0.00415541	NA
652	AT1G55930	7.43e-06	NA
653	AT1G56010	0.00167084	NA
654	AT1G56045	0.00562507	NA
655	AT1G56050	3.53e-08	NA
656	AT1G56070	0.0216958	NA
657	AT1G56190	0.000157881	NA
658	AT1G56300	0.000631795	NA
659	AT1G56430	0.031407	NA
660	AT1G56440	0.0288531	NA
661	AT1G56500	0.0263848	NA
662	AT1G56540	8.22e-06	2	X
663	AT1G56550	0.0316665	NA
664	AT1G56710	0.0263474	NA
665	AT1G57590	0.0316138	NA
666	AT1G57610	0.000522828	NA
667	AT1G57660	0.00375688	NA
668	AT1G57765	0.0103137	NA
669	AT1G57770	0.000140196	NA
670	AT1G57860	0.00673831	NA
671	AT1G57990	0.0245849	NA
672	AT1G58030	0.0371792	NA
673	AT1G58080	5.28e-08	NA
674	AT1G58180	0.00155003	NA
675	AT1G58225	0.00363182	10
676	AT1G58520	0.0262248	NA
677	AT1G58684	4.14e-05	NA
678	AT1G58983	5.75e-05	NA
679	AT1G59540	0.0414104	NA
680	AT1G59580	0.000203881	NA
681	AT1G59610	0.00446566	NA
682	AT1G59830	0.000410713	NA
683	AT1G59840	5.32e-07	NA
684	AT1G59870	0.0137267	NA
685	AT1G59890	0.000715209	NA
686	AT1G59910	0.000105354	NA
687	AT1G59930	0.0446304	NA
688	AT1G59990	0.0240891	NA
689	AT1G60140	0.00423482	NA
690	AT1G60230	2.02e-05	NA
691	AT1G60550	0.00898636	NA
692	AT1G60560	0.00205614	NA
693	AT1G60590	9.73e-10	NA
694	AT1G60600	4.35e-11	NA
695	AT1G60690	0.0176408	NA
696	AT1G60710	0.0115301	NA
697	AT1G60770	0.00910532	NA
698	AT1G60890	0.0221318	NA
699	AT1G60950	4.74e-11	NA
700	AT1G60990	0.00700746	NA
701	AT1G61150	0.00347868	NA
702	AT1G61240	0.0111584	NA
703	AT1G61250	0.000118866	NA
704	AT1G61350	0.0472118	NA
705	AT1G61360	0.0345432	NA
706	AT1G61390	0.0226858	NA
707	AT1G61400	0.0416243	NA
708	AT1G61570	0.0360527	NA
709	AT1G61580	0.00230399	NA
710	AT1G61670	0.000770001	NA
711	AT1G61690	0.0363872	NA
712	AT1G61760	0.0119804	NA
713	AT1G61780	0.0227089	NA
714	AT1G61850	0.010691	NA
715	AT1G61990	0.0310686	NA
716	AT1G62310	0.03938	NA
717	AT1G62380	1.62e-05	NA
718	AT1G62390	0.00249728	NA
719	AT1G62480	0.036785	NA
720	AT1G62510	4.19e-11	4	X
721	AT1G62520	0.0230388	NA
722	AT1G62590	0.00247726	NA
723	AT1G62710	0.0108816	NA
724	AT1G62750	3.89e-07	NA
725	AT1G62780	2.91e-27	NA
726	AT1G62810	0.000102428	NA
727	AT1G62820	0.00432681	NA
728	AT1G63090	0.0394507	NA
729	AT1G63120	0.000141536	NA
730	AT1G63180	0.0270497	NA
731	AT1G63350	0.00255489	NA
732	AT1G63460	0.000942771	NA
733	AT1G63610	4.96e-08	NA
734	AT1G63660	0.0276241	NA
735	AT1G63680	9.02e-05	NA
736	AT1G63720	0.000755006	NA
737	AT1G63750	1.52e-05	NA
738	AT1G63800	0.000845523	NA
739	AT1G63830	0.0187294	NA
740	AT1G63860	1.71e-16	NA
741	AT1G63880	0.0262619	NA
742	AT1G63900	0.000801587	NA
743	AT1G63940	4.2e-05	NA
744	AT1G64040	0.0149224	NA
745	AT1G64150	2.47e-06	NA
746	AT1G64380	0.00123983	NA
747	AT1G64390	0.0377987	NA
748	AT1G64510	7.74e-19	NA
749	AT1G64660	0.0256517	NA
750	AT1G64680	0.00241827	NA
751	AT1G64710	0.0205626	NA
752	AT1G64760	0.016829	NA
753	AT1G64770	1.97e-09	NA
754	AT1G64790	0.0285588	NA
755	AT1G64810	0.0282439	NA
756	AT1G64970	0.000516705	NA
757	AT1G65070	0.000135553	NA
758	AT1G65130	0.00657587	NA
759	AT1G65190	0.00521233	NA
760	AT1G65230	0.0102589	NA
761	AT1G65486	0.00730219	NA
762	AT1G65490	4.63e-09	NA
763	AT1G65510	7.93e-07	2	X
764	AT1G65520	0.000522101	NA
765	AT1G65720	4.69e-05	NA
766	AT1G65790	8e-12	2	X
767	AT1G65845	0.00903869	NA
768	AT1G65980	6.52e-06	NA
769	AT1G66060	0.000216605	NA
770	AT1G66100	0.0160186	NA
771	AT1G66140	0.0488831	NA
772	AT1G66180	1.66e-05	NA
773	AT1G66240	0.00969399	NA
774	AT1G66410	3.18e-05	NA
775	AT1G66520	0.034154	NA
776	AT1G66725	0.0419066	NA
777	AT1G66760	0.00302052	NA
778	AT1G66820	0.000819471	NA
779	AT1G66840	0.000831942	NA
780	AT1G66880	1.57e-05	NA
781	AT1G66900	1.78e-05	NA
782	AT1G66940	9.08e-06	NA
783	AT1G67060	0.0380931	NA
784	AT1G67090	9.12e-13	NA
785	AT1G67265	0.0224581	2	X
786	AT1G67310	0.0400108	NA
787	AT1G67430	0.00386766	NA
788	AT1G67480	8.43e-06	NA
789	AT1G67500	0.0229646	NA
790	AT1G67510	0.036123	NA
791	AT1G67550	0.0316168	NA
792	AT1G67650	0.0285176	NA
793	AT1G67700	0.0400108	NA
794	AT1G67740	0.00353737	NA
795	AT1G67830	0.000881436	NA
796	AT1G67910	0.0298963	NA
797	AT1G67920	0.000802952	NA
798	AT1G67960	0.0388247	NA
799	AT1G67970	0.000239929	NA
800	AT1G68010	0.0330924	NA
801	AT1G68100	0.00482514	NA
802	AT1G68238	0.000375699	NA
803	AT1G68500	0.0221906	NA
804	AT1G68520	0.0396563	NA
805	AT1G68580	0.00280301	NA
806	AT1G68590	7.4e-05	NA
807	AT1G68670	0.000807497	NA
808	AT1G68780	0.00761872	NA
809	AT1G68840	7.06e-11	NA
810	AT1G68890	3.04e-05	NA
811	AT1G69070	0.0140931	NA
812	AT1G69140	0.033139	NA
813	AT1G69200	1.23e-05	NA
814	AT1G69260	2.59e-06	NA
815	AT1G69270	3.77e-05	NA
816	AT1G69360	4.03e-09	NA
817	AT1G69430	0.0464428	NA
818	AT1G69440	0.00734469	NA
819	AT1G69450	3.78e-06	NA
820	AT1G69460	9.56e-07	NA
821	AT1G69490	0.0124645	NA
822	AT1G69523	0.0414137	NA
823	AT1G69530	5.56e-08	NA
824	AT1G69620	0.0204195	NA
825	AT1G69720	0.000375619	NA
826	AT1G69740	0.00147782	NA
827	AT1G69780	0.0485063	NA
828	AT1G69830	0.0229887	NA
829	AT1G69840	1.16e-12	NA
830	AT1G69850	0.00614203	NA
831	AT1G69910	0.0496684	NA
832	AT1G69935	0.0141106	NA
833	AT1G70070	1.49e-10	NA
834	AT1G70160	1.99e-06	NA
835	AT1G70200	1.76e-05	NA
836	AT1G70290	5.13e-05	NA
837	AT1G70300	0.000435532	NA
838	AT1G70410	2.99e-05	NA
839	AT1G70520	2.86e-08	NA
840	AT1G70530	3.02e-08	NA
841	AT1G70590	0.0103179	NA
842	AT1G70600	8.45e-07	NA
843	AT1G70660	0.000197992	NA
844	AT1G70730	0.00490966	NA
845	AT1G70740	1.23e-05	NA
846	AT1G70760	0.00725366	NA
847	AT1G70790	0.000591742	NA
848	AT1G70890	0.000406876	NA
849	AT1G70900	0.000157936	NA
850	AT1G70985	0.0413024	NA
851	AT1G71010	0.01046	NA
852	AT1G71020	0.0060929	NA
853	AT1G71040	0.00276139	NA
854	AT1G71180	0.00973336	NA
855	AT1G71260	0.0136564	NA
856	AT1G71460	5.77e-06	NA
857	AT1G71500	3.79e-05	NA
858	AT1G71720	8.55e-14	NA
859	AT1G71810	0.0211331	NA
860	AT1G71950	2.27e-06	NA
861	AT1G71970	0.000587209	NA
862	AT1G71980	5.48e-07	NA
863	AT1G72030	0.00224288	NA
864	AT1G72040	1.01e-05	NA
865	AT1G72050	0.00204784	NA
866	AT1G72060	6.4e-06	NA
867	AT1G72070	0.00031731	NA
868	AT1G72090	0.00935568	NA
869	AT1G72120	0.0046364	NA
870	AT1G72170	0.0250442	NA
871	AT1G72270	0.00594947	NA
872	AT1G72340	0.0101124	NA
873	AT1G72370	0.00423397	NA
874	AT1G72560	0.000109557	NA
875	AT1G72610	0.000265023	NA
876	AT1G72640	0.0190995	NA
877	AT1G72800	0.0160151	NA
878	AT1G73030	9.21e-05	NA
879	AT1G73060	2.84e-07	NA
880	AT1G73110	0.0015992	NA
881	AT1G73130	0.00939081	NA
882	AT1G73177	0.0290817	NA
883	AT1G73200	0.00533887	NA
884	AT1G73230	0.00482732	NA
885	AT1G73310	0.0162497	NA
886	AT1G73530	4.82e-05	NA
887	AT1G73600	0.0138273	NA
888	AT1G73630	0.00877689	NA
889	AT1G73655	7.41e-05	NA
890	AT1G73670	3.15e-06	NA
891	AT1G73680	0.000167453	NA
892	AT1G73790	0.0255262	NA
893	AT1G73805	2.41e-06	2	X
894	AT1G73810	0.0281927	NA
895	AT1G73820	0.0180573	NA
896	AT1G73990	0.0105771	NA
897	AT1G74040	0.00464637	NA
898	AT1G74050	0.0459858	NA
899	AT1G74070	1.09e-08	NA
900	AT1G74090	0.0318849	NA
901	AT1G74260	0.0195189	NA
902	AT1G74440	0.00242632	NA
903	AT1G74670	0.000974565	NA
904	AT1G74710	0.00121605	NA
905	AT1G74730	1.04e-06	NA
906	AT1G74840	0.00160067	NA
907	AT1G74850	5.49e-05	NA
908	AT1G74910	0.00052017	NA
909	AT1G74920	0.0297548	NA
910	AT1G74970	1.46e-11	NA
911	AT1G75040	0.00121273	7
912	AT1G75140	0.0317561	NA
913	AT1G75170	0.0388297	NA
914	AT1G75210	0.0398725	NA
915	AT1G75310	0.0207681	NA
916	AT1G75350	5.17e-06	NA
917	AT1G75370	0.0112586	NA
918	AT1G75400	0.000420113	NA
919	AT1G75410	0.000209937	NA
920	AT1G75440	0.00202469	NA
921	AT1G75500	0.0360973	NA
922	AT1G75630	0.00350192	NA
923	AT1G75690	0.0027282	NA
924	AT1G75950	0.0365918	NA
925	AT1G75960	7.5e-08	NA
926	AT1G76040	0.00979296	NA
927	AT1G76050	0.00396205	NA
928	AT1G76080	6.36e-10	NA
929	AT1G76180	0.00281999	NA
930	AT1G76240	0.00563406	NA
931	AT1G76360	2.82e-06	NA
932	AT1G76390	0.00205482	NA
933	AT1G76400	0.0443973	NA
934	AT1G76410	0.0293593	NA
935	AT1G76450	0.000184211	NA
936	AT1G76460	0.0255412	NA
937	AT1G76530	3.77e-06	NA
938	AT1G76580	0.00249058	NA
939	AT1G76660	0.0253712	NA
940	AT1G76670	0.00224279	NA
941	AT1G76700	2.35e-09	NA
942	AT1G76720	0.0485855	NA
943	AT1G76950	0.0292907	NA
944	AT1G76960	3.93e-10	NA
945	AT1G76970	0.0182877	NA
946	AT1G77060	3.13e-10	NA
947	AT1G77090	0.0313423	NA
948	AT1G77122	0.00020547	NA
949	AT1G77180	0.0299999	NA
950	AT1G77210	0.0265992	NA
951	AT1G77290	0.0080624	NA
952	AT1G77300	0.0295043	NA
953	AT1G77370	0.000489938	NA
954	AT1G77420	0.0240831	NA
955	AT1G77460	0.011282	NA
956	AT1G77490	0.000727825	NA
957	AT1G77660	0.0113809	NA
958	AT1G77680	0.00120458	NA
959	AT1G77750	0.0109348	NA
960	AT1G77885	0.0257414	NA
961	AT1G77940	0.0122255	NA
962	AT1G78170	0.0200469	NA
963	AT1G78180	4.22e-05	NA
964	AT1G78210	0.00378721	NA
965	AT1G78230	7.87e-08	NA
966	AT1G78240	0.00846888	NA
967	AT1G78265	0.00764505	NA
968	AT1G78280	0.000948413	NA
969	AT1G78420	0.00159895	NA
970	AT1G78450	0.0437637	NA
971	AT1G78460	0.00561346	NA
972	AT1G78570	0.0330481	NA
973	AT1G78630	1.27e-05	NA
974	AT1G78670	0.0357307	NA
975	AT1G78830	0.00113675	NA
976	AT1G78850	6.94e-10	NA
977	AT1G78895	0.00267306	NA
978	AT1G78900	0.00028646	NA
979	AT1G78915	5.34e-05	NA
980	AT1G78940	0.00965441	NA
981	AT1G78950	0.000586145	NA
982	AT1G78970	0.000947107	NA
983	AT1G78995	0.000124435	NA
984	AT1G79245	1.83e-05	NA
985	AT1G79280	0.0153553	NA
986	AT1G79340	0.003135	NA
987	AT1G79410	0.0288428	NA
988	AT1G79440	0.0144182	NA
989	AT1G79529	0.0401234	NA
990	AT1G79560	2.33e-10	NA
991	AT1G79570	0.0182122	NA
992	AT1G79640	0.000346381	NA
993	AT1G79690	0.00434946	NA
994	AT1G79850	8.92e-18	NA
995	AT1G80030	1.34e-05	NA
996	AT1G80050	0.00269311	NA
997	AT1G80110	6.91e-05	NA
998	AT1G80160	0.0274727	NA
999	AT1G80180	0.0141906	NA
1000	AT1G80190	0.00205439	NA
1001	AT1G80420	0.000522497	NA
1002	AT1G80440	7.54e-06	NA
1003	AT1G80450	0.041168	NA
1004	AT1G80460	0.000437858	NA
1005	AT1G80480	0.0164047	NA
1006	AT1G80510	0.000139994	NA
1007	AT1G80560	9.78e-06	NA
1008	AT1G80570	0.0359475	NA
1009	AT1G80640	5.76e-06	NA
1010	AT1G80770	0.000335114	NA
1011	AT1G80850	0.0320802	NA
1012	AT1G80880	0.0468638	NA
1013	AT1G80920	0.0054847	NA
1014	AT1G80950	0.00358989	NA
1015	AT1G80960	0.00279314	NA
1016	AT2G01020	0.000709715	NA
1017	AT2G01100	7.24e-06	NA
1018	AT2G01110	0.0253311	NA
1019	AT2G01150	0.00793901	NA
1020	AT2G01180	0.0293593	NA
1021	AT2G01250	1.52e-07	NA
1022	AT2G01290	5.84e-06	NA
1023	AT2G01420	0.0287598	NA
1024	AT2G01450	0.0190775	NA
1025	AT2G01470	0.0339978	NA
1026	AT2G01540	0.000295958	NA
1027	AT2G01570	0.0344849	NA
1028	AT2G01600	0.000341805	NA
1029	AT2G01650	1.85e-06	NA
1030	AT2G01670	0.00740138	NA
1031	AT2G01680	0.00533887	NA
1032	AT2G01755	0.00503005	NA
1033	AT2G01830	2.85e-05	NA
1034	AT2G01860	0.0151814	NA
1035	AT2G01890	0.000320648	NA
1036	AT2G01930	3.19e-11	NA
1037	AT2G01940	9.93e-12	NA
1038	AT2G02061	0.0429134	NA
1039	AT2G02160	0.00607934	NA
1040	AT2G02180	0.0165572	NA
1041	AT2G02220	1.66e-07	NA
1042	AT2G02370	0.0138878	NA
1043	AT2G02500	1.17e-05	NA
1044	AT2G02710	0.0284473	NA
1045	AT2G02740	2.66e-06	NA
1046	AT2G02760	0.000159317	NA
1047	AT2G02810	0.00813648	NA
1048	AT2G02860	0.00758333	NA
1049	AT2G02930	0.00310674	2	X
1050	AT2G02950	0.00675606	NA
1051	AT2G02970	0.00179187	NA
1052	AT2G03050	0.0306305	NA
1053	AT2G03090	0.0285176	NA
1054	AT2G03410	0.00541616	NA
1055	AT2G03420	0.000306397	NA
1056	AT2G03430	0.0386845	NA
1057	AT2G03640	0.0100766	NA
1058	AT2G03890	0.0477012	NA
1059	AT2G04030	0.0316454	NA
1060	AT2G04160	0.0318769	NA
1061	AT2G04235	0.00121343	NA
1062	AT2G04305	0.0131032	NA
1063	AT2G04360	0.00490626	NA
1064	AT2G04450	0.0323579	NA
1065	AT2G04530	0.00945683	NA
1066	AT2G04550	0.010982	NA
1067	AT2G04690	1.11e-09	NA
1068	AT2G04790	3.94e-10	NA
1069	AT2G05160	0.00521352	NA
1070	AT2G05220	0.0127219	NA
1071	AT2G05320	0.00550308	NA
1072	AT2G05810	0.000199474	NA
1073	AT2G05920	3.18e-11	NA
1074	AT2G05995	0.00154134	NA
1075	AT2G06530	4.26e-10	NA
1076	AT2G06925	4.51e-06	NA
1077	AT2G07042	0.00356528	NA
1078	AT2G07180	2.7e-05	NA
1079	AT2G07340	0.0255412	NA
1080	AT2G07709	0.030541	NA
1081	AT2G07783	0.0070303	NA
1082	AT2G10940	4.3e-06	6
1083	AT2G11810	0.00605005	5
1084	AT2G11880	0.0258849	NA
1085	AT2G12170	0.0133257	NA
1086	AT2G12400	0.0166742	NA
1087	AT2G12550	0.00302052	NA
1088	AT2G13100	0.000380593	NA
1089	AT2G13360	0.0138743	NA
1090	AT2G13440	0.00215522	NA
1091	AT2G13665	0.000561209	NA
1092	AT2G13790	1.06e-05	NA
1093	AT2G14090	0.047554	NA
1094	AT2G14170	0.0343773	NA
1095	AT2G14260	0.0133482	NA
1096	AT2G14460	0.0326756	NA
1097	AT2G14560	0.000327993	2	X
1098	AT2G14660	0.000438542	NA
1099	AT2G14835	0.00090206	NA
1100	AT2G14860	0.00481685	NA
1101	AT2G14878	0.00930996	NA
1102	AT2G14880	0.0446304	NA
1103	AT2G15020	0.0367627	3
1104	AT2G15042	2.52e-05	NA
1105	AT2G15070	0.0401756	NA
1106	AT2G15080	0.00253127	NA
1107	AT2G15290	0.00822993	NA
1108	AT2G15292	0.0378201	NA
1109	AT2G15390	0.0243835	NA
1110	AT2G15570	6.43e-05	NA
1111	AT2G15620	4.73e-07	NA
1112	AT2G15820	6.17e-10	NA
1113	AT2G15890	0.00694383	NA
1114	AT2G15900	0.000452756	NA
1115	AT2G15960	8.62e-06	NA
1116	AT2G16405	0.000846479	NA
1117	AT2G16510	0.03444	NA
1118	AT2G16650	0.0379819	NA
1119	AT2G16660	0.0330924	NA
1120	AT2G16700	5.16e-06	NA
1121	AT2G17033	1.31e-06	NA
1122	AT2G17040	2.55e-08	2	X
1123	AT2G17110	0.0364902	NA
1124	AT2G17120	0.00535056	NA
1125	AT2G17130	0.0331263	NA
1126	AT2G17200	0.00975119	NA
1127	AT2G17210	0.0446429	NA
1128	AT2G17240	4.69e-06	NA
1129	AT2G17280	0.0390183	NA
1130	AT2G17290	3.29e-11	NA
1131	AT2G17380	6.63e-08	NA
1132	AT2G17520	1.43e-16	NA
1133	AT2G17570	0.00697342	NA
1134	AT2G17695	0.00427362	NA
1135	AT2G17840	0.0037941	NA
1136	AT2G17880	1.46e-05	NA
1137	AT2G17980	0.00223231	NA
1138	AT2G17990	0.00677477	NA
1139	AT2G18020	0.0034016	NA
1140	AT2G18050	0.00136409	NA
1141	AT2G18110	0.0123323	NA
1142	AT2G18260	0.00533887	NA
1143	AT2G18650	0.0193392	NA
1144	AT2G18660	0.0105262	9
1145	AT2G18690	0.0292886	NA
1146	AT2G18700	0.0138834	NA
1147	AT2G18710	0.00145667	NA
1148	AT2G18730	5.69e-08	NA
1149	AT2G18750	0.0155774	NA
1150	AT2G18940	3.41e-05	NA
1151	AT2G19130	0.0313423	NA
1152	AT2G19280	0.0187705	NA
1153	AT2G19450	0.0461601	NA
1154	AT2G19530	0.0405883	NA
1155	AT2G19710	0.000387823	NA
1156	AT2G19730	0.0204833	NA
1157	AT2G19790	0.00141365	NA
1158	AT2G19860	0.0196675	NA
1159	AT2G19870	0.0302601	NA
1160	AT2G19940	0.00157232	NA
1161	AT2G20020	4.2e-09	NA
1162	AT2G20180	0.000450098	NA
1163	AT2G20270	0.0382607	NA
1164	AT2G20290	0.0205547	NA
1165	AT2G20370	0.0183048	NA
1166	AT2G20440	0.0295421	NA
1167	AT2G20450	0.0125234	NA
1168	AT2G20480	0.00223231	NA
1169	AT2G20670	0.000327993	NA
1170	AT2G20690	0.0013416	NA
1171	AT2G20725	0.0484239	NA
1172	AT2G20740	0.0136182	NA
1173	AT2G20760	0.0106002	NA
1174	AT2G20840	0.00221505	NA
1175	AT2G20850	0.00172829	NA
1176	AT2G20890	1.76e-07	NA
1177	AT2G20900	0.00765647	NA
1178	AT2G20960	8.39e-05	NA
1179	AT2G21120	0.0148808	NA
1180	AT2G21130	0.0199217	NA
1181	AT2G21140	0.0360527	NA
1182	AT2G21170	0.0486285	NA
1183	AT2G21210	2.91e-16	NA
1184	AT2G21280	1.69e-11	NA
1185	AT2G21330	4.35e-09	NA
1186	AT2G21370	3.67e-06	NA
1187	AT2G21385	8.43e-11	NA
1188	AT2G21390	0.0126087	NA
1189	AT2G21410	0.0145961	NA
1190	AT2G21440	0.0486143	NA
1191	AT2G21500	0.000435038	NA
1192	AT2G21520	7.54e-06	NA
1193	AT2G21600	0.00984964	NA
1194	AT2G21710	0.0115758	NA
1195	AT2G21830	0.00407985	NA
1196	AT2G21860	4.37e-20	NA
1197	AT2G21880	0.00444212	NA
1198	AT2G21960	0.000288971	NA
1199	AT2G21970	0.00248418	NA
1200	AT2G22070	0.0173277	NA
1201	AT2G22080	0.00316177	NA
1202	AT2G22200	0.0018228	NA
1203	AT2G22300	2.13e-10	NA
1204	AT2G22360	0.0405883	NA
1205	AT2G22560	0.0370062	NA
1206	AT2G22660	0.0323709	NA
1207	AT2G22670	0.00114263	NA
1208	AT2G22790	0.0434336	NA
1209	AT2G22870	0.00121605	NA
1210	AT2G23140	0.0312638	NA
1211	AT2G23310	0.0263474	NA
1212	AT2G23350	0.000760438	NA
1213	AT2G23390	0.0245424	NA
1214	AT2G23450	9.92e-05	NA
1215	AT2G23590	0.0486285	NA
1216	AT2G23670	3.83e-07	NA
1217	AT2G23672	0.0129685	NA
1218	AT2G23790	0.0414716	NA
1219	AT2G23810	4.19e-09	NA
1220	AT2G23910	0.0263594	NA
1221	AT2G24020	8.28e-06	NA
1222	AT2G24060	5.78e-09	NA
1223	AT2G24090	7.23e-17	NA
1224	AT2G24120	0.000223086	NA
1225	AT2G24160	0.000517413	NA
1226	AT2G24240	6.65e-07	NA
1227	AT2G24330	0.0259638	NA
1228	AT2G24395	4.14e-08	NA
1229	AT2G24550	5.98e-07	NA
1230	AT2G24580	0.0276434	NA
1231	AT2G24600	0.000193837	2	X
1232	AT2G24765	0.000105451	NA
1233	AT2G24850	0.00716733	2	X
1234	AT2G25050	0.0448131	NA
1235	AT2G25070	0.00236535	NA
1236	AT2G25200	0.000726161	NA
1237	AT2G25350	0.0197504	NA
1238	AT2G25480	0.0056775	NA
1239	AT2G25510	0.000403198	NA
1240	AT2G25520	0.000227207	NA
1241	AT2G25625	0.00765647	NA
1242	AT2G25650	0.000577987	NA
1243	AT2G25830	3.95e-09	NA
1244	AT2G25840	0.0344009	NA
1245	AT2G25870	4.94e-05	NA
1246	AT2G26140	0.0396758	NA
1247	AT2G26190	0.025581	NA
1248	AT2G26230	0.0065623	NA
1249	AT2G26300	0.000683863	NA
1250	AT2G26340	7.05e-09	NA
1251	AT2G26430	0.0121336	NA
1252	AT2G26440	3.66e-05	9
1253	AT2G26500	0.000715041	NA
1254	AT2G26540	0.000686275	NA
1255	AT2G26550	0.000117971	NA
1256	AT2G26560	0.0021401	NA
1257	AT2G26600	5.64e-05	NA
1258	AT2G26740	0.0126424	NA
1259	AT2G26840	0.0393574	NA
1260	AT2G26870	0.0157786	NA
1261	AT2G26900	3.1e-05	NA
1262	AT2G26910	0.0214187	NA
1263	AT2G26930	1.24e-06	NA
1264	AT2G26975	0.00318299	NA
1265	AT2G26990	0.0331031	NA
1266	AT2G27050	0.0451894	NA
1267	AT2G27060	0.00165539	NA
1268	AT2G27130	0.0213474	NA
1269	AT2G27150	3.89e-10	NA
1270	AT2G27200	0.000679499	NA
1271	AT2G27210	0.00351087	NA
1272	AT2G27260	0.0103137	NA
1273	AT2G27310	6.11e-05	NA
1274	AT2G27420	0.00675044	NA
1275	AT2G27460	0.0455491	NA
1276	AT2G27500	0.00460346	NA
1277	AT2G27530	0.00243543	NA
1278	AT2G27680	2.75e-05	NA
1279	AT2G27710	0.0130875	NA
1280	AT2G27720	0.0118069	NA
1281	AT2G27730	0.00204481	NA
1282	AT2G27770	0.0029489	NA
1283	AT2G27830	0.01654	NA
1284	AT2G27900	0.00866533	NA
1285	AT2G28000	0.000232934	NA
1286	AT2G28080	0.00475077	NA
1287	AT2G28190	5.21e-05	NA
1288	AT2G28250	0.0110445	NA
1289	AT2G28305	2.35e-09	NA
1290	AT2G28360	0.0406734	NA
1291	AT2G28400	0.0292886	NA
1292	AT2G28410	0.000709715	NA
1293	AT2G28605	0.0021401	NA
1294	AT2G28630	0.000150356	NA
1295	AT2G28720	0.0157804	NA
1296	AT2G28840	0.00121605	NA
1297	AT2G28870	0.00583016	NA
1298	AT2G28890	0.0330257	NA
1299	AT2G28950	0.0100015	NA
1300	AT2G29090	0.0457701	NA
1301	AT2G29120	0.0204036	NA
1302	AT2G29180	7.17e-05	NA
1303	AT2G29300	0.00774934	NA
1304	AT2G29310	0.0378467	NA
1305	AT2G29400	0.0059823	NA
1306	AT2G29570	0.0496158	NA
1307	AT2G29670	0.000232937	NA
1308	AT2G29680	0.00181532	NA
1309	AT2G29950	7.34e-08	NA
1310	AT2G29970	0.00200917	NA
1311	AT2G29990	0.00307792	NA
1312	AT2G30060	0.0374452	NA
1313	AT2G30100	0.0466669	NA
1314	AT2G30150	0.000345298	NA
1315	AT2G30200	4.55e-06	NA
1316	AT2G30250	3.08e-08	NA
1317	AT2G30320	0.00118068	NA
1318	AT2G30360	2.12e-05	NA
1319	AT2G30410	0.00982976	NA
1320	AT2G30440	2.24e-10	NA
1321	AT2G30470	0.0223265	NA
1322	AT2G30620	0.0201118	NA
1323	AT2G30695	1.47e-05	NA
1324	AT2G30990	0.000101184	NA
1325	AT2G31150	6.49e-05	NA
1326	AT2G31170	1.58e-06	NA
1327	AT2G31280	0.014728	NA
1328	AT2G31320	0.00396992	NA
1329	AT2G31350	3.15e-05	NA
1330	AT2G31360	0.0320032	NA
1331	AT2G31400	0.00418602	NA
1332	AT2G31490	0.0457685	NA
1333	AT2G31530	0.044047	NA
1334	AT2G31560	0.000315982	NA
1335	AT2G31610	0.0421549	NA
1336	AT2G31670	5.3e-05	NA
1337	AT2G31730	0.0439445	NA
1338	AT2G31790	1.24e-06	NA
1339	AT2G31800	0.000528434	NA
1340	AT2G31820	0.00493542	NA
1341	AT2G31830	0.000889443	NA
1342	AT2G31840	2.78e-06	NA
1343	AT2G31880	8.43e-06	NA
1344	AT2G31890	0.000673878	NA
1345	AT2G31955	0.0203826	NA
1346	AT2G32040	0.000612429	NA
1347	AT2G32060	0.000229311	NA
1348	AT2G32160	3.17e-09	NA
1349	AT2G32180	3.42e-11	NA
1350	AT2G32230	3.69e-21	NA
1351	AT2G32260	0.00555068	NA
1352	AT2G32320	0.00444088	NA
1353	AT2G32400	0.0174372	NA
1354	AT2G32415	0.00156649	NA
1355	AT2G32480	0.000584031	NA
1356	AT2G32500	7.58e-05	NA
1357	AT2G32520	0.0173324	NA
1358	AT2G32640	2.27e-06	NA
1359	AT2G32650	1.67e-05	NA
1360	AT2G32680	5.98e-06	7
1361	AT2G32700	0.000281597	NA
1362	AT2G32710	0.0197533	NA
1363	AT2G32800	0.0225248	NA
1364	AT2G32950	0.043885	NA
1365	AT2G33120	1.47e-08	NA
1366	AT2G33150	2.14e-07	NA
1367	AT2G33180	7.37e-11	NA
1368	AT2G33220	0.0398168	NA
1369	AT2G33250	0.000262552	NA
1370	AT2G33255	0.0127144	NA
1371	AT2G33330	7.69e-06	NA
1372	AT2G33370	0.000928984	NA
1373	AT2G33430	8.43e-09	NA
1374	AT2G33450	5.77e-15	NA
1375	AT2G33490	0.0101782	NA
1376	AT2G33540	0.0244209	NA
1377	AT2G33580	4.49e-06	NA
1378	AT2G33600	0.000147175	NA
1379	AT2G33630	0.0289509	NA
1380	AT2G33735	0.0257327	NA
1381	AT2G33800	4.88e-10	NA
1382	AT2G33840	0.00602878	NA
1383	AT2G34060	2.04e-05	NA
1384	AT2G34170	0.00102867	NA
1385	AT2G34185	0.0174682	NA
1386	AT2G34250	0.0337655	NA
1387	AT2G34430	0.0331712	NA
1388	AT2G34480	0.00343138	NA
1389	AT2G34640	1.54e-09	NA
1390	AT2G34730	0.0443741	NA
1391	AT2G34860	4.28e-06	NA
1392	AT2G34940	0.0277943	7
1393	AT2G35040	0.000344333	NA
1394	AT2G35050	0.036869	NA
1395	AT2G35060	0.00967616	NA
1396	AT2G35070	0.000290014	NA
1397	AT2G35155	0.000114375	NA
1398	AT2G35260	0.00183924	NA
1399	AT2G35290	0.0435766	NA
1400	AT2G35370	3.17e-05	NA
1401	AT2G35390	0.00197752	NA
1402	AT2G35410	3.18e-11	NA
1403	AT2G35450	0.0139518	NA
1404	AT2G35500	1.35e-07	NA
1405	AT2G35620	0.0366177	NA
1406	AT2G35630	0.0318849	NA
1407	AT2G35680	0.0226511	NA
1408	AT2G35750	0.0415915	NA
1409	AT2G35880	0.0195767	NA
1410	AT2G35960	0.00053661	NA
1411	AT2G36145	0.000181684	NA
1412	AT2G36160	0.0154901	NA
1413	AT2G36230	0.0168492	NA
1414	AT2G36250	0.000241735	NA
1415	AT2G36330	0.00173883	NA
1416	AT2G36400	0.0118317	NA
1417	AT2G36420	0.0379023	NA
1418	AT2G36430	0.0256517	NA
1419	AT2G36620	0.000756812	NA
1420	AT2G36680	0.000122928	NA
1421	AT2G36770	0.00173883	NA
1422	AT2G36830	0.0028708	NA
1423	AT2G36835	8.43e-06	NA
1424	AT2G36885	0.00363182	NA
1425	AT2G36990	0.000831627	NA
1426	AT2G37020	0.0259364	NA
1427	AT2G37080	0.00897375	NA
1428	AT2G37150	0.0169156	NA
1429	AT2G37190	0.00422498	NA
1430	AT2G37220	0.000254948	NA
1431	AT2G37450	1.37e-05	NA
1432	AT2G37470	6.08e-08	NA
1433	AT2G37500	0.00365093	NA
1434	AT2G37600	0.0141414	NA
1435	AT2G37630	4.36e-07	NA
1436	AT2G37640	0.00157908	NA
1437	AT2G37660	3.55e-13	NA
1438	AT2G37710	0.0290789	NA
1439	AT2G37790	0.00428624	NA
1440	AT2G37860	0.0116397	NA
1441	AT2G37940	0.0116083	NA
1442	AT2G38000	5.27e-05	NA
1443	AT2G38010	0.0276661	NA
1444	AT2G38140	1.07e-12	NA
1445	AT2G38180	0.0281804	NA
1446	AT2G38210	3.47e-05	NA
1447	AT2G38230	0.00166601	NA
1448	AT2G38270	0.00204388	NA
1449	AT2G38330	0.0048526	NA
1450	AT2G38400	0.0380931	NA
1451	AT2G38460	0.0172163	NA
1452	AT2G38470	0.00752063	NA
1453	AT2G38570	0.0453345	NA
1454	AT2G38680	0.0105182	NA
1455	AT2G38760	0.00413693	NA
1456	AT2G38800	0.0104393	NA
1457	AT2G38870	1.34e-06	NA
1458	AT2G38950	0.0277474	NA
1459	AT2G39020	0.000159317	NA
1460	AT2G39080	0.0055863	NA
1461	AT2G39140	0.000280774	NA
1462	AT2G39190	0.0304282	NA
1463	AT2G39210	0.0465193	NA
1464	AT2G39250	0.0119299	NA
1465	AT2G39340	0.00142662	NA
1466	AT2G39400	0.00716733	NA
1467	AT2G39420	0.0063166	NA
1468	AT2G39440	0.0437664	NA
1469	AT2G39460	0.0314828	NA
1470	AT2G39470	9.92e-05	NA
1471	AT2G39560	0.0457823	NA
1472	AT2G39570	0.0272145	NA
1473	AT2G39670	0.000706937	NA
1474	AT2G39675	0.000533669	NA
1475	AT2G39681	0.0409383	NA
1476	AT2G39730	3.39e-10	NA
1477	AT2G39770	0.0180763	NA
1478	AT2G39780	0.00188971	NA
1479	AT2G39840	0.0366787	NA
1480	AT2G39920	0.00750348	NA
1481	AT2G39970	0.01175	NA
1482	AT2G40020	0.0179215	NA
1483	AT2G40100	0.0111958	NA
1484	AT2G40110	0.0152735	NA
1485	AT2G40270	0.0172416	NA
1486	AT2G40400	0.00917792	NA
1487	AT2G40410	0.00408015	NA
1488	AT2G40420	2.34e-05	NA
1489	AT2G40435	7e-06	NA
1490	AT2G40490	0.000118309	NA
1491	AT2G40610	1.57e-06	NA
1492	AT2G40660	0.019335	NA
1493	AT2G40690	0.000477861	NA
1494	AT2G40750	2.34e-06	2	X
1495	AT2G40760	0.0277943	NA
1496	AT2G40880	0.0201081	NA
1497	AT2G40950	0.0105802	NA
1498	AT2G40970	7.57e-07	NA
1499	AT2G41010	0.00149095	NA
1500	AT2G41090	5.7e-06	4	X
1501	AT2G41100	0.00304519	NA
1502	AT2G41110	0.0030264	NA
1503	AT2G41160	0.0130388	NA
1504	AT2G41190	1.49e-09	NA
1505	AT2G41410	1.01e-08	NA
1506	AT2G41420	1.99e-09	NA
1507	AT2G41430	4.4e-05	NA
1508	AT2G41475	0.0015627	NA
1509	AT2G41640	0.0279922	NA
1510	AT2G41680	0.000235207	NA
1511	AT2G41710	0.0496684	NA
1512	AT2G41720	0.00100504	NA
1513	AT2G41820	0.0145281	NA
1514	AT2G41840	0.00214702	NA
1515	AT2G41950	2.99e-08	NA
1516	AT2G42130	0.00181532	NA
1517	AT2G42160	3.49e-07	NA
1518	AT2G42200	0.0104059	NA
1519	AT2G42220	0.0430151	NA
1520	AT2G42485	0.00243478	NA
1521	AT2G42530	0.00470846	NA
1522	AT2G42680	0.00730219	NA
1523	AT2G42690	0.00878187	NA
1524	AT2G42760	0.0182478	NA
1525	AT2G42770	0.00197584	NA
1526	AT2G42790	2.76e-10	NA
1527	AT2G42890	0.0179684	NA
1528	AT2G42900	5.33e-07	NA
1529	AT2G43030	1.72e-08	NA
1530	AT2G43080	0.00949828	NA
1531	AT2G43110	0.00444763	NA
1532	AT2G43160	7.06e-08	NA
1533	AT2G43180	0.0227055	NA
1534	AT2G43210	0.0285007	NA
1535	AT2G43290	0.000496167	NA
1536	AT2G43320	0.014679	NA
1537	AT2G43340	0.0330277	NA
1538	AT2G43420	0.0120812	NA
1539	AT2G43430	0.000167255	NA
1540	AT2G43500	0.0447193	NA
1541	AT2G43560	0.0302754	NA
1542	AT2G43680	0.0326392	NA
1543	AT2G43750	1.26e-05	NA
1544	AT2G43790	0.00183931	NA
1545	AT2G43820	0.0366787	NA
1546	AT2G43910	0.00268846	NA
1547	AT2G43920	0.000802952	NA
1548	AT2G43940	0.0172596	NA
1549	AT2G43945	8.57e-06	NA
1550	AT2G44040	5.84e-08	NA
1551	AT2G44050	0.000284208	NA
1552	AT2G44080	3.3e-05	NA
1553	AT2G44180	8.71e-06	NA
1554	AT2G44290	0.00661683	NA
1555	AT2G44410	6.23e-06	NA
1556	AT2G44430	0.0109348	NA
1557	AT2G44490	0.0103765	NA
1558	AT2G44530	0.00674761	NA
1559	AT2G44640	7.33e-12	NA
1560	AT2G44650	0.000300506	NA
1561	AT2G44680	0.00681705	NA
1562	AT2G44870	0.0152735	NA
1563	AT2G44920	6.62e-07	NA
1564	AT2G44940	0.0489254	NA
1565	AT2G45010	0.00677011	NA
1566	AT2G45070	0.03564	NA
1567	AT2G45100	0.0108049	NA
1568	AT2G45140	0.0222554	NA
1569	AT2G45170	0.00152976	NA
1570	AT2G45190	0.00344325	NA
1571	AT2G45270	0.0180652	NA
1572	AT2G45300	0.0032323	NA
1573	AT2G45340	0.00240767	NA
1574	AT2G45440	0.00185719	NA
1575	AT2G45470	4.49e-06	NA
1576	AT2G45510	1.38e-07	NA
1577	AT2G45540	0.00126106	NA
1578	AT2G45560	0.036785	NA
1579	AT2G45630	0.0471367	NA
1580	AT2G45660	1.07e-06	NA
1581	AT2G45770	3.51e-05	NA
1582	AT2G45910	0.000288971	NA
1583	AT2G45980	0.00043764	NA
1584	AT2G46090	0.00414774	NA
1585	AT2G46180	0.020214	NA
1586	AT2G46220	7.24e-06	NA
1587	AT2G46225	0.0207339	NA
1588	AT2G46250	9.09e-06	NA
1589	AT2G46260	0.0359475	NA
1590	AT2G46270	0.00386496	NA
1591	AT2G46320	0.00349583	NA
1592	AT2G46430	4.28e-18	2	X
1593	AT2G46440	1.81e-14	1	X
1594	AT2G46500	0.0474712	NA
1595	AT2G46530	0.00206347	NA
1596	AT2G46550	3.73e-05	NA
1597	AT2G46600	0.000695179	NA
1598	AT2G46620	1.79e-12	NA
1599	AT2G46680	1.99e-06	NA
1600	AT2G46810	0.0190361	NA
1601	AT2G46900	0.00294967	NA
1602	AT2G46910	0.0318424	NA
1603	AT2G47160	5.91e-05	NA
1604	AT2G47370	0.00516861	NA
1605	AT2G47560	0.000328487	NA
1606	AT2G47590	2.95e-14	NA
1607	AT2G47610	0.00824293	NA
1608	AT2G47770	0.00255958	4	X
1609	AT2G47840	1.57e-14	NA
1610	AT2G47910	7.01e-11	NA
1611	AT2G47920	0.0180359	NA
1612	AT2G47940	3.72e-05	NA
1613	AT2G48070	1.81e-14	NA
1614	AT2G48120	5.26e-05	NA
1615	AT3G01090	0.0404789	NA
1616	AT3G01120	0.0317047	NA
1617	AT3G01170	0.00182782	NA
1618	AT3G01210	0.00826702	NA
1619	AT3G01370	2.22e-08	NA
1620	AT3G01440	2.52e-12	NA
1621	AT3G01480	0.00979296	NA
1622	AT3G01490	0.0286438	NA
1623	AT3G01500	5.83e-14	NA
1624	AT3G01540	0.00444697	NA
1625	AT3G01560	2.56e-05	NA
1626	AT3G01590	0.0263909	NA
1627	AT3G01640	0.000135043	NA
1628	AT3G01660	0.00623699	NA
1629	AT3G02030	0.0208953	NA
1630	AT3G02060	3.15e-06	NA
1631	AT3G02130	0.0276857	NA
1632	AT3G02170	1.09e-05	NA
1633	AT3G02330	0.0138166	NA
1634	AT3G02340	0.00677477	NA
1635	AT3G02450	2.19e-16	NA
1636	AT3G02460	0.0122779	NA
1637	AT3G02570	0.0341273	NA
1638	AT3G02620	0.0385864	NA
1639	AT3G02630	0.0269297	NA
1640	AT3G02660	4.1e-06	NA
1641	AT3G02690	0.00132958	NA
1642	AT3G02710	0.0384693	NA
1643	AT3G02730	0.00455136	NA
1644	AT3G02830	0.0105262	NA
1645	AT3G03020	2.98e-10	NA
1646	AT3G03160	0.00113215	NA
1647	AT3G03330	0.0241354	NA
1648	AT3G03380	0.0491763	NA
1649	AT3G03460	0.022395	NA
1650	AT3G03470	0.00821878	NA
1651	AT3G03560	0.00558655	NA
1652	AT3G03630	1.34e-07	NA
1653	AT3G03690	0.00887048	NA
1654	AT3G03710	0.0374933	NA
1655	AT3G03780	0.0490272	NA
1656	AT3G03850	0.0227055	NA
1657	AT3G03855	0.0197533	NA
1658	AT3G03870	1.61e-05	NA
1659	AT3G03920	0.034273	NA
1660	AT3G03960	0.0224581	NA
1661	AT3G04060	0.0330924	NA
1662	AT3G04140	0.00790056	NA
1663	AT3G04240	0.0227095	NA
1664	AT3G04260	3.4e-09	NA
1665	AT3G04340	1.83e-13	NA
1666	AT3G04400	0.00468016	NA
1667	AT3G04450	0.00269672	NA
1668	AT3G04550	0.00245312	NA
1669	AT3G04620	0.0356546	NA
1670	AT3G04630	0.0102421	NA
1671	AT3G04640	2.94e-06	NA
1672	AT3G04650	4.39e-11	NA
1673	AT3G04730	0.0117083	NA
1674	AT3G04790	0.0150068	NA
1675	AT3G04820	0.0386219	NA
1676	AT3G04840	0.00209644	NA
1677	AT3G04930	9.79e-05	NA
1678	AT3G04940	0.0436357	NA
1679	AT3G05090	0.0328267	NA
1680	AT3G05100	0.0405792	NA
1681	AT3G05165	0.0146594	NA
1682	AT3G05170	0.0379507	NA
1683	AT3G05180	0.003007	NA
1684	AT3G05200	3.4e-11	NA
1685	AT3G05250	0.0312093	NA
1686	AT3G05350	0.0165765	NA
1687	AT3G05410	0.00715806	NA
1688	AT3G05510	0.00450751	NA
1689	AT3G05580	0.0418697	NA
1690	AT3G05590	0.00251054	NA
1691	AT3G05625	5.43e-08	NA
1692	AT3G05750	0.00167587	NA
1693	AT3G05800	0.00448908	NA
1694	AT3G06050	0.0393984	NA
1695	AT3G06145	0.00424348	NA
1696	AT3G06150	0.0364368	NA
1697	AT3G06160	0.0124443	NA
1698	AT3G06250	0.0201777	NA
1699	AT3G06380	0.00176554	NA
1700	AT3G06433	0.000118845	NA
1701	AT3G06450	0.00162274	NA
1702	AT3G06540	1.92e-05	NA
1703	AT3G06580	0.0012267	NA
1704	AT3G06620	0.0254975	NA
1705	AT3G06700	0.010579	NA
1706	AT3G06730	3.38e-10	NA
1707	AT3G06750	4.89e-05	NA
1708	AT3G06770	0.00502968	NA
1709	AT3G06820	0.0289088	NA
1710	AT3G06850	0.0114606	NA
1711	AT3G06868	0.000220986	NA
1712	AT3G06880	1.11e-10	NA
1713	AT3G06930	0.0136564	NA
1714	AT3G06980	0.00238108	NA
1715	AT3G07100	0.0357446	NA
1716	AT3G07195	0.00807022	2	X
1717	AT3G07220	0.00697342	NA
1718	AT3G07270	0.0480797	NA
1719	AT3G07320	1.73e-07	NA
1720	AT3G07360	0.00247636	NA
1721	AT3G07430	7.26e-10	NA
1722	AT3G07560	0.0174497	NA
1723	AT3G07565	0.0447014	NA
1724	AT3G07570	0.0171812	NA
1725	AT3G07670	0.00281999	NA
1726	AT3G07680	0.0227133	NA
1727	AT3G07730	0.0031444	NA
1728	AT3G07760	0.00753459	NA
1729	AT3G07780	2.94e-07	NA
1730	AT3G07790	2.38e-05	NA
1731	AT3G07950	0.00362245	NA
1732	AT3G08000	0.0269862	NA
1733	AT3G08030	0.00148615	NA
1734	AT3G08530	0.00953803	NA
1735	AT3G08690	0.0376827	NA
1736	AT3G08740	9.27e-10	NA
1737	AT3G08760	2.21e-08	NA
1738	AT3G08800	0.0496518	NA
1739	AT3G08840	0.0426035	NA
1740	AT3G08860	0.0463895	NA
1741	AT3G08870	0.0318769	NA
1742	AT3G08920	4.71e-06	NA
1743	AT3G08930	0.00324803	NA
1744	AT3G08980	0.03076	NA
1745	AT3G09050	4.4e-05	NA
1746	AT3G09085	0.038122	NA
1747	AT3G09180	0.038042	NA
1748	AT3G09200	0.00916176	NA
1749	AT3G09210	1.59e-08	NA
1750	AT3G09250	0.0201515	NA
1751	AT3G09320	0.0290578	NA
1752	AT3G09490	0.000550277	NA
1753	AT3G09500	0.000874818	NA
1754	AT3G09580	3.61e-07	NA
1755	AT3G09670	0.0478382	NA
1756	AT3G09720	0.0308948	NA
1757	AT3G09735	0.0264006	NA
1758	AT3G09740	0.044444	NA
1759	AT3G09770	0.000713281	NA
1760	AT3G09780	0.00161056	NA
1761	AT3G09830	3.12e-06	NA
1762	AT3G09840	0.00555068	NA
1763	AT3G09880	0.0339978	NA
1764	AT3G09890	0.0367542	NA
1765	AT3G09900	0.00917146	NA
1766	AT3G09970	0.0285176	NA
1767	AT3G10010	0.0222068	NA
1768	AT3G10020	2.37e-05	NA
1769	AT3G10050	0.000416954	NA
1770	AT3G10060	0.00259974	NA
1771	AT3G10080	0.025561	NA
1772	AT3G10120	0.0470955	NA
1773	AT3G10130	0.0340842	NA
1774	AT3G10140	0.0378299	NA
1775	AT3G10150	0.00116156	NA
1776	AT3G10160	2.31e-06	NA
1777	AT3G10185	0.0182786	3
1778	AT3G10190	5.73e-06	NA
1779	AT3G10250	0.0027947	NA
1780	AT3G10270	2.11e-05	NA
1781	AT3G10300	2.29e-14	NA
1782	AT3G10350	0.0116537	NA
1783	AT3G10370	0.0103705	NA
1784	AT3G10380	0.0356573	NA
1785	AT3G10520	6.96e-06	NA
1786	AT3G10525	0.0240633	NA
1787	AT3G10620	0.0403895	NA
1788	AT3G10640	7.98e-05	NA
1789	AT3G10670	0.000277374	NA
1790	AT3G10690	0.0298201	NA
1791	AT3G10740	0.00370618	NA
1792	AT3G10800	7.43e-06	NA
1793	AT3G10810	0.0141106	NA
1794	AT3G10840	7.62e-05	NA
1795	AT3G10985	0.0169035	NA
1796	AT3G11010	5.5e-06	2	X
1797	AT3G11090	0.00677477	NA
1798	AT3G11100	0.0272891	NA
1799	AT3G11120	0.00020547	NA
1800	AT3G11130	7.21e-08	NA
1801	AT3G11170	1e-09	NA
1802	AT3G11410	0.0363108	NA
1803	AT3G11510	0.00585146	NA
1804	AT3G11540	0.0148808	NA
1805	AT3G11630	3.26e-12	NA
1806	AT3G11650	0.000453861	NA
1807	AT3G11780	0.000199474	NA
1808	AT3G11820	0.000150651	NA
1809	AT3G11880	7.21e-05	NA
1810	AT3G12040	0.0199397	NA
1811	AT3G12080	0.00375015	NA
1812	AT3G12100	0.00562684	NA
1813	AT3G12345	2.65e-05	NA
1814	AT3G12360	0.0339596	NA
1815	AT3G12390	0.00098335	NA
1816	AT3G12400	1.5e-06	NA
1817	AT3G12490	0.0020311	NA
1818	AT3G12570	0.0102525	NA
1819	AT3G12610	0.00254029	NA
1820	AT3G12630	1.99e-05	NA
1821	AT3G12670	0.00262298	NA
1822	AT3G12685	0.000268032	NA
1823	AT3G12690	0.012017	NA
1824	AT3G12760	0.000755006	NA
1825	AT3G12780	2.88e-08	NA
1826	AT3G12915	0.0108376	NA
1827	AT3G12930	9.7e-11	NA
1828	AT3G12950	7.43e-06	NA
1829	AT3G12965	0.0309758	NA
1830	AT3G13000	2.59e-08	NA
1831	AT3G13060	0.000252096	NA
1832	AT3G13062	0.00573834	NA
1833	AT3G13070	3.02e-14	NA
1834	AT3G13120	6.95e-22	NA
1835	AT3G13160	0.0201434	NA
1836	AT3G13180	2.2e-10	NA
1837	AT3G13200	0.0217377	NA
1838	AT3G13222	0.000814776	NA
1839	AT3G13340	0.0043681	NA
1840	AT3G13430	0.000418771	NA
1841	AT3G13445	0.00760539	NA
1842	AT3G13450	0.0235109	NA
1843	AT3G13470	0.0127384	NA
1844	AT3G13480	0.00486957	NA
1845	AT3G13490	0.000521484	NA
1846	AT3G13720	0.00318299	NA
1847	AT3G13740	0.0400108	NA
1848	AT3G13782	0.0330071	NA
1849	AT3G13882	0.00873784	NA
1850	AT3G13950	0.0363108	NA
1851	AT3G14000	0.0250609	NA
1852	AT3G14010	0.0172163	NA
1853	AT3G14090	0.0443973	NA
1854	AT3G14110	1.46e-10	NA
1855	AT3G14150	0.027647	NA
1856	AT3G14210	3e-06	NA
1857	AT3G14220	0.0440011	NA
1858	AT3G14270	1.05e-05	NA
1859	AT3G14280	4.73e-25	1	X
1860	AT3G14310	0.0171196	NA
1861	AT3G14390	0.000600545	NA
1862	AT3G14415	4.17e-05	NA
1863	AT3G14420	7.52e-07	NA
1864	AT3G14580	0.0324797	NA
1865	AT3G14595	0.00257382	NA
1866	AT3G14650	0.00558655	NA
1867	AT3G14900	0.0126087	NA
1868	AT3G14930	0.00504743	NA
1869	AT3G15070	3.19e-05	NA
1870	AT3G15110	0.00140495	NA
1871	AT3G15140	0.0397594	NA
1872	AT3G15190	1.04e-13	NA
1873	AT3G15354	0.00932368	NA
1874	AT3G15355	9.77e-05	NA
1875	AT3G15440	0.0388502	NA
1876	AT3G15450	0.00111686	NA
1877	AT3G15520	2.63e-10	NA
1878	AT3G15530	0.00660586	NA
1879	AT3G15570	0.0438077	NA
1880	AT3G15580	0.000514365	NA
1881	AT3G15730	0.0028917	NA
1882	AT3G15850	0.00213179	NA
1883	AT3G15920	0.00908667	NA
1884	AT3G15970	0.0322436	NA
1885	AT3G16250	2.33e-07	NA
1886	AT3G16290	1.55e-07	NA
1887	AT3G16350	0.00434943	NA
1888	AT3G16510	0.000701649	NA
1889	AT3G16520	5.87e-06	NA
1890	AT3G16565	5.54e-05	NA
1891	AT3G16570	0.018791	NA
1892	AT3G16720	5.48e-07	NA
1893	AT3G16740	0.0285464	NA
1894	AT3G16770	0.0357098	NA
1895	AT3G16785	0.0178563	NA
1896	AT3G16830	0.00554199	NA
1897	AT3G16857	0.00253929	NA
1898	AT3G16910	0.000200936	NA
1899	AT3G16990	0.000176	NA
1900	AT3G17000	5.51e-05	NA
1901	AT3G17020	0.0145723	NA
1902	AT3G17040	0.00756303	NA
1903	AT3G17070	0.00530986	NA
1904	AT3G17170	6.54e-09	NA
1905	AT3G17350	0.00150778	NA
1906	AT3G17410	0.0133804	NA
1907	AT3G17670	0.0172255	NA
1908	AT3G17700	0.00122619	NA
1909	AT3G17770	0.0473452	NA
1910	AT3G17800	4.03e-05	NA
1911	AT3G17810	0.00161218	NA
1912	AT3G17830	0.00677741	NA
1913	AT3G17850	0.000942771	NA
1914	AT3G17880	0.00932881	NA
1915	AT3G17900	0.0179741	NA
1916	AT3G17920	0.029357	NA
1917	AT3G17940	0.00285325	NA
1918	AT3G18035	0.000914813	NA
1919	AT3G18050	0.00284159	NA
1920	AT3G18070	0.0349319	NA
1921	AT3G18080	0.00296463	NA
1922	AT3G18110	1.21e-06	NA
1923	AT3G18130	8.49e-06	NA
1924	AT3G18215	0.0301655	NA
1925	AT3G18240	0.0149588	NA
1926	AT3G18280	0.0146326	NA
1927	AT3G18390	1.29e-13	NA
1928	AT3G18430	0.0255458	NA
1929	AT3G18520	0.0378119	NA
1930	AT3G18535	0.00875315	NA
1931	AT3G18560	3.54e-06	NA
1932	AT3G18680	5.12e-13	NA
1933	AT3G18740	0.0132098	NA
1934	AT3G18750	0.0306047	NA
1935	AT3G18770	0.040306	NA
1936	AT3G18820	0.000704403	NA
1937	AT3G18830	9.22e-05	NA
1938	AT3G18890	0.00285877	NA
1939	AT3G18930	0.0347899	NA
1940	AT3G18980	7.17e-05	NA
1941	AT3G18990	0.0391045	NA
1942	AT3G19000	0.0156632	NA
1943	AT3G19010	8.07e-07	NA
1944	AT3G19100	0.000677314	NA
1945	AT3G19170	0.00206951	NA
1946	AT3G19180	0.0057456	NA
1947	AT3G19190	0.0244209	NA
1948	AT3G19290	1.18e-10	NA
1949	AT3G19580	1.28e-06	NA
1950	AT3G19810	9.2e-08	NA
1951	AT3G19820	0.000656968	NA
1952	AT3G19910	0.0246357	NA
1953	AT3G19990	0.0181538	NA
1954	AT3G20100	0.0242269	NA
1955	AT3G20230	3.73e-25	NA
1956	AT3G20240	0.00112301	NA
1957	AT3G20250	8.46e-05	NA
1958	AT3G20300	4.32e-05	NA
1959	AT3G20310	5.71e-07	NA
1960	AT3G20340	0.00216897	NA
1961	AT3G20410	0.000103358	NA
1962	AT3G20440	0.0286331	NA
1963	AT3G20540	0.0141906	NA
1964	AT3G20600	0.00103011	NA
1965	AT3G20660	0.0309536	NA
1966	AT3G20720	0.00158979	NA
1967	AT3G20770	7.7e-05	NA
1968	AT3G20820	0.0452853	NA
1969	AT3G20870	0.00920435	NA
1970	AT3G20930	1.08e-05	NA
1971	AT3G21055	0.000155271	NA
1972	AT3G21110	0.00392095	NA
1973	AT3G21200	1.05e-12	NA
1974	AT3G21220	0.000124733	NA
1975	AT3G21270	0.0349514	NA
1976	AT3G21290	0.00697342	NA
1977	AT3G21300	4.92e-05	NA
1978	AT3G21400	0.0447264	NA
1979	AT3G21470	0.0351896	NA
1980	AT3G21540	0.0321565	NA
1981	AT3G21750	0.00178935	NA
1982	AT3G21760	7.97e-05	NA
1983	AT3G22150	0.00524161	NA
1984	AT3G22200	0.000144821	NA
1985	AT3G22210	0.00122619	NA
1986	AT3G22230	0.0227377	NA
1987	AT3G22231	0.000216605	2	X
1988	AT3G22235	3.82e-05	2	X
1989	AT3G22260	0.0154419	NA
1990	AT3G22460	0.00230399	NA
1991	AT3G22680	0.0445796	NA
1992	AT3G22750	0.0262672	NA
1993	AT3G22780	1.08e-05	NA
1994	AT3G22820	0.0386271	NA
1995	AT3G22961	0.0021578	NA
1996	AT3G23050	0.00480194	NA
1997	AT3G23070	0.0129064	NA
1998	AT3G23120	0.00155181	9
1999	AT3G23150	0.000268032	NA
[truncated: 1,970 more rows]

## Sheet: Dataset EV5 legend
Dataset EV5: Genes differentially expressed in response to 48 h plasmodesmal closure identified by a likelihood ratio test analysis
