# Supplementary material for: Plasmodesmal closure elicits stress responses
Source: EMBO Rep. 2026 May 2;27(12):3231–51. doi: 10.1038/s44319-026-00789-2 (PMC13303860; doi:10.1038/s44319-026-00789-2)
Supplement: Supplementary file 8 — Dataset EV6 [file 44319_2026_789_MOESM8_ESM.xlsx]

## Sheet: Dataset EV6
	genes	padj	cluster	cluster of interest
1	AT1G01080	6.42e-05	NA
2	AT1G01110	0.0221869	NA
3	AT1G01140	1.46e-05	NA
4	AT1G01170	0.00299267	NA
5	AT1G01250	0.000221778	NA
6	AT1G01360	0.0160333	NA
7	AT1G01390	0.000170871	NA
8	AT1G01470	0.00406242	NA
9	AT1G01560	0.00011346	NA
10	AT1G01680	0.000690495	1	X
11	AT1G01720	0.0305064	NA
12	AT1G01790	0.000327802	NA
13	AT1G01810	0.00156924	NA
14	AT1G01840	0.0162017	NA
15	AT1G01940	0.0232738	NA
16	AT1G01950	0.0187306	NA
17	AT1G01970	0.000151215	NA
18	AT1G02010	0.0406542	NA
19	AT1G02150	0.00205813	NA
20	AT1G02170	0.000227987	NA
21	AT1G02205	0.0204446	NA
22	AT1G02260	0.0280332	NA
23	AT1G02340	0.0287661	NA
24	AT1G02370	5.7e-05	NA
25	AT1G02450	0.00307647	2	X
26	AT1G02460	0.0458333	NA
27	AT1G02470	0.00575285	NA
28	AT1G02475	1.95e-05	NA
29	AT1G02620	0.0111279	NA
30	AT1G02720	0.00703564	NA
31	AT1G02780	0.000705529	NA
32	AT1G02870	4.11e-05	NA
33	AT1G02910	7.91e-07	NA
34	AT1G02920	0.028359	NA
35	AT1G02930	0.0038395	NA
36	AT1G02960	0.00843508	NA
37	AT1G03055	0.0282695	NA
38	AT1G03110	0.0344476	NA
39	AT1G03130	2.88e-05	NA
40	AT1G03160	0.0378653	NA
41	AT1G03220	0.0102745	NA
42	AT1G03290	0.0419897	NA
43	AT1G03300	0.0243456	NA
44	AT1G03310	1.5e-05	NA
45	AT1G03360	3.09e-05	NA
46	AT1G03495	3.21e-05	NA
47	AT1G03510	0.0235443	NA
48	AT1G03530	0.00236237	NA
49	AT1G03600	9.67e-06	NA
50	AT1G03650	0.00449561	NA
51	AT1G03680	4.17e-05	NA
52	AT1G03730	0.0211472	NA
53	AT1G03760	2.39e-05	NA
54	AT1G03860	4.56e-05	NA
55	AT1G03930	0.0020936	NA
56	AT1G03940	0.0225988	NA
57	AT1G03990	0.0263595	NA
58	AT1G04100	0.00189658	NA
59	AT1G04130	0.0192586	NA
60	AT1G04170	0.0103174	NA
61	AT1G04190	0.00708637	NA
62	AT1G04210	0.0177271	NA
63	AT1G04250	0.000451319	NA
64	AT1G04270	0.00118554	NA
65	AT1G04290	0.0073596	NA
66	AT1G04350	0.00120359	NA
67	AT1G04420	0.000203905	NA
68	AT1G04440	0.00061626	NA
69	AT1G04480	0.0020577	NA
70	AT1G04570	0.00654885	NA
71	AT1G04620	0.00142206	NA
72	AT1G04850	0.0270831	NA
73	AT1G04870	0.0101787	NA
74	AT1G04880	0.0170133	2	X
75	AT1G04900	6.19e-05	NA
76	AT1G04945	0.0245659	NA
77	AT1G04980	0.00023439	NA
78	AT1G05000	5.42e-05	NA
79	AT1G05070	0.0125513	NA
80	AT1G05140	0.010982	NA
81	AT1G05150	0.0400804	NA
82	AT1G05180	0.0317979	NA
83	AT1G05190	9.18e-06	NA
84	AT1G05200	0.0172411	NA
85	AT1G05340	0.0013551	NA
86	AT1G05385	0.00349205	NA
87	AT1G05410	0.0195155	NA
88	AT1G05520	0.00403	NA
89	AT1G05570	0.00131577	NA
90	AT1G05675	0.0332678	NA
91	AT1G05750	0.0126854	NA
92	AT1G05790	0.04651	NA
93	AT1G05835	0.0299886	3
94	AT1G05850	3.51e-05	NA
95	AT1G05870	0.0107559	NA
96	AT1G05960	0.000336692	NA
97	AT1G06040	0.0207169	NA
98	AT1G06110	0.0310109	NA
99	AT1G06160	0.00158982	NA
100	AT1G06240	0.00315566	NA
101	AT1G06390	0.0322794	NA
102	AT1G06460	0.000306183	NA
103	AT1G06475	0.0074886	4
104	AT1G06510	0.0103191	NA
105	AT1G06530	0.00150421	NA
106	AT1G06620	8.48e-06	NA
107	AT1G06645	0.0167889	NA
108	AT1G06670	0.00652616	NA
109	AT1G06680	1.13e-09	NA
110	AT1G06720	5.14e-05	NA
111	AT1G06790	0.0375917	NA
112	AT1G06820	0.000305114	NA
113	AT1G06840	0.00302986	NA
114	AT1G06870	0.0152465	NA
115	AT1G06980	0.0155824	NA
116	AT1G07000	3.08e-11	NA
117	AT1G07050	0.00018871	NA
118	AT1G07080	0.000146361	NA
119	AT1G07110	0.0192357	NA
120	AT1G07135	0.0437882	NA
121	AT1G07140	0.00172905	NA
122	AT1G07150	0.0178149	NA
123	AT1G07170	0.00824046	NA
124	AT1G07180	0.00599774	NA
125	AT1G07220	7.96e-05	NA
126	AT1G07250	0.00157352	NA
127	AT1G07320	6.06e-05	NA
128	AT1G07390	0.00156924	NA
129	AT1G07430	0.00930247	NA
130	AT1G07440	0.0204098	NA
131	AT1G07450	0.035239	NA
132	AT1G07530	0.00632597	NA
133	AT1G07570	1.53e-09	NA
134	AT1G07620	0.00105197	2	X
135	AT1G07640	0.000280195	NA
136	AT1G07670	0.00129743	NA
137	AT1G07780	0.0157007	NA
138	AT1G07830	0.0147229	NA
139	AT1G07840	0.00379413	NA
140	AT1G07870	0.0144523	NA
141	AT1G07890	6.37e-05	NA
142	AT1G07910	0.0404517	NA
143	AT1G07920	1.2e-11	NA
144	AT1G07930	1.03e-08	NA
145	AT1G07940	0.00368987	NA
146	AT1G08130	0.00691694	NA
147	AT1G08190	0.000212901	NA
148	AT1G08200	0.0367408	NA
149	AT1G08250	0.00594764	NA
150	AT1G08300	3.01e-06	NA
151	AT1G08360	0.000991739	NA
152	AT1G08380	2.45e-07	NA
153	AT1G08410	0.0198498	NA
154	AT1G08450	4.63e-07	NA
155	AT1G08490	7.85e-05	NA
156	AT1G08510	0.00997165	NA
157	AT1G08520	0.000312179	NA
158	AT1G08540	0.00190204	NA
159	AT1G08550	1.3e-05	NA
160	AT1G08570	0.000216444	NA
161	AT1G08580	0.00060238	NA
162	AT1G08610	0.000282792	NA
163	AT1G08630	0.0190258	4
164	AT1G08890	0.001639	NA
165	AT1G08920	0.0320491	NA
166	AT1G08930	0.000942984	NA
167	AT1G08940	0.0213235	NA
168	AT1G08970	0.0248953	NA
169	AT1G09070	8.5e-05	NA
170	AT1G09080	2e-05	2	X
171	AT1G09100	4.41e-06	NA
172	AT1G09160	0.0216455	NA
173	AT1G09210	0.00470426	NA
174	AT1G09240	0.00119195	1	X
175	AT1G09300	0.000766065	NA
176	AT1G09310	0.00792572	NA
177	AT1G09330	0.0101397	NA
178	AT1G09340	1.39e-05	NA
179	AT1G09350	0.00535254	3
180	AT1G09420	0.00364653	NA
181	AT1G09430	0.0104306	NA
182	AT1G09490	0.00275735	NA
183	AT1G09560	0.00535254	NA
184	AT1G09570	0.0315765	NA
185	AT1G09590	3.46e-05	NA
186	AT1G09620	0.0363044	NA
187	AT1G09640	5.89e-06	NA
188	AT1G09690	0.0124555	NA
189	AT1G09700	0.0443464	NA
190	AT1G09750	0.01881	NA
191	AT1G09795	0.000583153	NA
192	AT1G09810	0.0236577	NA
193	AT1G09830	0.0124965	NA
194	AT1G09840	0.00858448	NA
195	AT1G09850	0.0166112	NA
196	AT1G09900	0.00209645	NA
197	AT1G09950	0.00289968	4
198	AT1G09970	0.0016679	NA
199	AT1G09980	0.0262859	NA
200	AT1G10090	0.00388684	NA
201	AT1G10140	0.00266521	NA
202	AT1G10180	0.000749459	NA
203	AT1G10210	0.0314998	NA
204	AT1G10340	1.43e-14	1	X
205	AT1G10360	1.2e-06	NA
206	AT1G10450	0.0119947	NA
207	AT1G10490	0.00598796	NA
208	AT1G10520	0.0419806	NA
209	AT1G10610	0.00646857	NA
210	AT1G10640	0.00429063	NA
211	AT1G10740	0.0335807	NA
212	AT1G10760	0.000955927	NA
213	AT1G10830	6.01e-05	NA
214	AT1G10870	0.00150845	NA
215	AT1G10910	0.00659334	NA
216	AT1G10960	0.00863629	NA
217	AT1G11130	0.0217245	NA
218	AT1G11185	0.0170899	2	X
219	AT1G11200	0.0216781	NA
220	AT1G11210	0.0341118	NA
221	AT1G11265	0.0406843	NA
222	AT1G11300	0.000260058	NA
223	AT1G11310	0.00185197	NA
224	AT1G11330	5.47e-06	NA
225	AT1G11350	0.000107289	NA
226	AT1G11380	0.0468344	NA
227	AT1G11410	2.26e-06	NA
228	AT1G11475	0.00920745	NA
229	AT1G11530	0.00134547	NA
230	AT1G11580	0.00103194	NA
231	AT1G11650	0.0395459	NA
232	AT1G11720	0.00464239	NA
233	AT1G11750	0.020785	NA
234	AT1G11790	0.0286987	NA
235	AT1G11860	2.84e-07	NA
236	AT1G11960	0.00398543	NA
237	AT1G12000	0.00186197	NA
238	AT1G12090	1.94e-13	NA
239	AT1G12120	0.00682106	NA
240	AT1G12220	0.00120322	NA
241	AT1G12230	0.00053572	NA
242	AT1G12250	0.000472643	NA
243	AT1G12270	0.0161886	NA
244	AT1G12320	0.00969378	NA
245	AT1G12330	0.00249865	NA
246	AT1G12360	0.00270304	NA
247	AT1G12410	0.0146307	NA
248	AT1G12580	0.000202227	NA
249	AT1G12610	0.0292072	4
250	AT1G12650	0.00173884	NA
251	AT1G12680	0.00850461	NA
252	AT1G12710	0.00355758	NA
253	AT1G12750	0.000368638	NA
254	AT1G12780	0.0146369	NA
255	AT1G12800	0.00168965	NA
256	AT1G12820	0.0323748	NA
257	AT1G12830	0.0239826	NA
258	AT1G12845	0.00112806	NA
259	AT1G12850	0.0323236	NA
260	AT1G12920	0.0017886	NA
261	AT1G12970	0.00704757	NA
262	AT1G13000	0.0189363	NA
263	AT1G13090	0.0230428	NA
264	AT1G13160	0.0173558	NA
265	AT1G13170	0.00180042	NA
266	AT1G13210	2.56e-14	NA
267	AT1G13340	0.00266476	NA
268	AT1G13470	0.01901	NA
269	AT1G13609	0.00988018	NA
270	AT1G13650	0.00436695	NA
271	AT1G13660	0.0320277	3
272	AT1G13700	0.0153977	NA
273	AT1G13750	0.0444881	NA
274	AT1G13790	0.000423788	NA
275	AT1G13820	0.00134685	NA
276	AT1G13910	0.0197844	NA
277	AT1G13920	0.000544928	NA
278	AT1G13930	0.00539626	NA
279	AT1G14060	0.00185273	NA
280	AT1G14090	0.022092	NA
281	AT1G14150	7.1e-07	NA
282	AT1G14250	0.0301316	NA
283	AT1G14270	2.95e-05	NA
284	AT1G14300	0.00336762	NA
285	AT1G14320	1.38e-06	NA
286	AT1G14330	0.0127464	NA
287	AT1G14345	3.64e-06	NA
288	AT1G14370	1.61e-06	NA
289	AT1G14380	0.0450692	NA
290	AT1G14440	0.00585984	NA
291	AT1G14520	0.00739836	4
292	AT1G14610	2.22e-07	NA
293	AT1G14620	7.06e-05	NA
294	AT1G14630	0.0345893	NA
295	AT1G14740	0.000122429	NA
296	AT1G14780	0.0265837	NA
297	AT1G14810	0.00402939	NA
298	AT1G14840	0.00190204	NA
299	AT1G14850	0.0461704	NA
300	AT1G14870	0.000337609	NA
301	AT1G14880	1.33e-08	1	X
302	AT1G14920	2.93e-05	NA
303	AT1G14980	1.95e-05	NA
304	AT1G15010	0.000413103	NA
305	AT1G15040	0.0018379	NA
306	AT1G15060	0.0320716	NA
307	AT1G15080	0.023266	NA
308	AT1G15125	0.000851157	NA
309	AT1G15170	0.0151434	NA
310	AT1G15220	0.0251148	NA
311	AT1G15250	0.000842246	NA
312	AT1G15260	1.65e-08	NA
313	AT1G15310	0.0333002	NA
314	AT1G15370	0.0407702	NA
315	AT1G15380	0.00136875	4
316	AT1G15410	0.00227973	NA
317	AT1G15420	0.0125356	NA
318	AT1G15440	5.58e-05	NA
319	AT1G15480	3.04e-05	NA
320	AT1G15580	0.00521696	NA
321	AT1G15670	0.000368604	NA
322	AT1G15750	0.0104798	NA
323	AT1G15790	0.00029619	NA
324	AT1G15820	4.4e-09	NA
325	AT1G15860	0.00831974	NA
326	AT1G15870	0.00149045	NA
327	AT1G15890	0.00660584	NA
328	AT1G15920	0.013063	NA
329	AT1G15930	0.0250154	NA
330	AT1G15980	0.000117955	NA
331	AT1G16040	0.0430072	NA
332	AT1G16080	0.000308474	NA
333	AT1G16090	0.000158094	NA
334	AT1G16110	0.00630924	NA
335	AT1G16130	1.94e-05	NA
336	AT1G16210	0.0457437	NA
337	AT1G16280	0.0361333	NA
338	AT1G16320	0.000796387	NA
339	AT1G16470	0.0174305	NA
340	AT1G16510	2.92e-06	2	X
341	AT1G16610	0.0290149	NA
342	AT1G16670	9.21e-05	NA
343	AT1G16680	0.014299	NA
344	AT1G16720	3.73e-06	NA
345	AT1G16750	0.0220006	NA
346	AT1G16840	0.00688436	NA
347	AT1G16850	8.1e-06	NA
348	AT1G16860	0.031468	NA
349	AT1G16880	0.000994437	NA
350	AT1G17040	0.0173554	NA
351	AT1G17060	0.018492	NA
352	AT1G17140	0.0229317	NA
353	AT1G17200	0.000203421	NA
354	AT1G17220	0.00806017	NA
355	AT1G17290	0.00055809	NA
356	AT1G17420	0.00063321	NA
357	AT1G17510	0.0456881	NA
358	AT1G17550	0.0193577	NA
359	AT1G17620	5.32e-05	NA
360	AT1G17630	0.04953	NA
361	AT1G17650	0.00117039	NA
362	AT1G17700	0.0411893	3
363	AT1G17780	0.015515	NA
364	AT1G17840	0.0329706	NA
365	AT1G17870	0.00688449	NA
366	AT1G17880	0.000956897	NA
367	AT1G17920	0.00188885	NA
368	AT1G17940	4.48e-05	NA
369	AT1G18060	0.000120479	NA
370	AT1G18070	0.00319841	NA
371	AT1G18080	2.47e-05	NA
372	AT1G18150	0.00880205	NA
373	AT1G18170	9.61e-07	NA
374	AT1G18210	5.8e-05	NA
375	AT1G18260	0.0395459	NA
376	AT1G18270	0.0378671	NA
377	AT1G18320	0.000145279	NA
378	AT1G18360	0.0157131	NA
379	AT1G18485	0.0104365	NA
380	AT1G18500	0.000222051	NA
381	AT1G18540	7.19e-06	NA
382	AT1G18570	0.000278125	NA
383	AT1G18620	0.0388809	NA
384	AT1G18630	0.00926961	NA
385	AT1G18700	0.00633165	NA
386	AT1G18720	7.97e-05	NA
387	AT1G18730	7.99e-06	NA
388	AT1G18740	0.0011822	NA
389	AT1G18800	0.000167537	NA
390	AT1G18850	8.83e-09	NA
391	AT1G18870	0.0454687	NA
392	AT1G18890	1.63e-12	NA
393	AT1G18900	0.0199779	NA
394	AT1G19000	0.00127328	NA
395	AT1G19020	0.00585984	NA
396	AT1G19050	0.018492	NA
397	AT1G19150	1.59e-05	NA
398	AT1G19200	0.0490533	NA
399	AT1G19310	0.00330388	NA
400	AT1G19380	0.0038444	1	X
401	AT1G19485	0.0111279	NA
402	AT1G19520	7.85e-07	NA
403	AT1G19630	0.00019993	3
404	AT1G19660	0.00324162	NA
405	AT1G19700	0.0418345	NA
406	AT1G19740	0.00702498	NA
407	AT1G19770	0.0383285	NA
408	AT1G19850	0.00871327	NA
409	AT1G19920	0.00027259	NA
410	AT1G19950	0.0221957	NA
411	AT1G20010	2.58e-06	NA
412	AT1G20020	3.03e-05	NA
413	AT1G20100	0.00191033	NA
414	AT1G20190	0.00455495	NA
415	AT1G20200	0.0318579	NA
416	AT1G20220	0.0264929	NA
417	AT1G20330	0.0035871	NA
418	AT1G20340	2.06e-07	NA
419	AT1G20350	0.00407369	NA
420	AT1G20390	0.0168269	NA
421	AT1G20470	0.000212901	NA
422	AT1G20510	0.0219381	NA
423	AT1G20640	0.0212744	NA
424	AT1G20650	0.000138675	NA
425	AT1G20657	0.00202726	6
426	AT1G20810	3.38e-05	NA
427	AT1G20830	0.00328294	NA
428	AT1G20910	0.0407413	NA
429	AT1G20970	0.0310519	NA
430	AT1G21000	0.0442826	NA
431	AT1G21065	0.0469954	NA
432	AT1G21160	0.0106748	NA
433	AT1G21170	0.0150186	NA
434	AT1G21190	0.00424893	NA
435	AT1G21250	3.38e-16	2	X
436	AT1G21270	2.55e-18	NA
437	AT1G21350	1.67e-05	NA
438	AT1G21440	0.0257169	NA
439	AT1G21500	0.000211432	NA
440	AT1G21525	0.0135147	1	X
441	AT1G21550	0.00554487	NA
442	AT1G21650	0.0318779	NA
443	AT1G21660	0.00681674	NA
444	AT1G21720	0.00285287	NA
445	AT1G21750	7.99e-06	NA
446	AT1G21760	0.0248651	NA
447	AT1G21770	0.00806518	NA
448	AT1G21780	0.00912555	NA
449	AT1G21790	2.46e-06	NA
450	AT1G21910	0.00690192	4
451	AT1G22060	0.00771146	NA
452	AT1G22070	0.0283083	NA
453	AT1G22160	0.0227588	NA
454	AT1G22280	0.000343341	NA
455	AT1G22360	0.000306865	NA
456	AT1G22380	0.016486	NA
457	AT1G22430	0.000510141	NA
458	AT1G22450	0.000809305	NA
459	AT1G22480	0.0197823	4
460	AT1G22500	0.017577	NA
461	AT1G22510	5.31e-05	NA
462	AT1G22540	5.79e-05	NA
463	AT1G22570	1.16e-05	NA
464	AT1G22590	0.000710198	NA
465	AT1G22600	0.0497513	3
466	AT1G22640	0.00036618	NA
467	AT1G22650	4.6e-05	NA
468	AT1G22690	0.0025469	NA
469	AT1G22700	0.000557637	NA
470	AT1G22710	0.00967704	NA
471	AT1G22740	0.0402702	NA
472	AT1G22780	0.00614855	NA
473	AT1G22850	0.0040673	NA
474	AT1G22860	0.0466862	NA
475	AT1G22885	0.0480324	NA
476	AT1G22890	0.0373214	NA
477	AT1G22920	0.0152085	NA
478	AT1G23040	0.0138621	NA
479	AT1G23060	0.00629175	3
480	AT1G23080	0.000123331	NA
481	AT1G23090	0.000166966	NA
482	AT1G23100	0.000900198	NA
483	AT1G23280	5.24e-05	NA
484	AT1G23290	0.00055491	NA
485	AT1G23310	0.000974198	NA
486	AT1G23360	0.00711296	NA
487	AT1G23400	0.00794435	NA
488	AT1G23410	0.0104161	NA
489	AT1G23480	0.000878867	NA
490	AT1G23490	0.00307539	NA
491	AT1G23550	0.0427075	NA
492	AT1G23740	6.12e-05	NA
493	AT1G23750	0.00159773	NA
494	AT1G23840	0.00029847	NA
495	AT1G24070	0.000471161	1	X
496	AT1G24090	7.75e-06	NA
497	AT1G24140	1.98e-06	NA
498	AT1G24145	5.41e-08	NA
499	AT1G24147	0.00327133	NA
500	AT1G24150	2.21e-06	NA
501	AT1G24267	0.0304654	NA
502	AT1G24290	1.46e-05	NA
503	AT1G24310	0.0155907	NA
504	AT1G24350	0.00440263	NA
505	AT1G24360	0.0236577	NA
506	AT1G24400	0.0419873	NA
507	AT1G24510	0.048552	NA
508	AT1G24530	0.00962761	NA
509	AT1G24575	0.0175948	NA
510	AT1G24706	0.0124831	NA
511	AT1G24764	0.00744551	NA
512	AT1G24800	0.0188841	NA
513	AT1G24996	0.0369457	NA
514	AT1G25055	0.045264	NA
515	AT1G25260	1e-05	NA
516	AT1G25290	9.92e-06	NA
517	AT1G25320	0.0365263	NA
518	AT1G25370	0.0254576	NA
519	AT1G25400	0.00507248	NA
520	AT1G25425	0.00152901	NA
521	AT1G25440	5.58e-06	NA
522	AT1G25500	0.011179	NA
523	AT1G25520	0.0155066	NA
524	AT1G25560	0.0239565	NA
525	AT1G25570	0.0204514	NA
526	AT1G26100	0.0302934	NA
527	AT1G26150	0.0369457	NA
528	AT1G26208	0.00806245	NA
529	AT1G26230	0.0104423	NA
530	AT1G26260	0.0310359	NA
531	AT1G26420	0.0393691	NA
532	AT1G26470	0.00799584	NA
533	AT1G26540	0.0172171	NA
534	AT1G26580	0.0242349	NA
535	AT1G26630	0.0137359	NA
536	AT1G26650	0.0203691	NA
537	AT1G26660	0.0469406	NA
538	AT1G26665	0.000731421	NA
539	AT1G26670	0.00200775	NA
540	AT1G26740	0.00343741	NA
541	AT1G26761	0.000239703	NA
542	AT1G26770	0.0230678	NA
543	AT1G26880	1.46e-05	NA
544	AT1G26910	0.0168243	NA
545	AT1G26945	0.0016679	NA
546	AT1G27020	0.00107272	4
547	AT1G27090	0.0394157	NA
548	AT1G27100	0.00306381	NA
549	AT1G27120	0.00102064	NA
550	AT1G27150	0.000585762	NA
551	AT1G27300	0.0304218	NA
552	AT1G27330	0.000305114	NA
553	AT1G27350	0.0447422	NA
554	AT1G27360	7.49e-05	NA
555	AT1G27370	0.0496677	NA
556	AT1G27385	0.00644042	NA
557	AT1G27390	0.00173884	NA
558	AT1G27400	2.48e-07	NA
559	AT1G27450	4.69e-05	NA
560	AT1G27470	0.0018379	NA
561	AT1G27480	0.0074886	NA
562	AT1G27630	0.0383728	NA
563	AT1G27680	0.0048135	NA
564	AT1G27690	0.0288793	NA
565	AT1G27770	5.17e-07	NA
566	AT1G27840	0.000267398	NA
567	AT1G27910	0.0245761	NA
568	AT1G27940	8.05e-05	NA
569	AT1G27970	0.00398543	NA
570	AT1G27980	0.0195704	NA
571	AT1G28140	1.06e-05	NA
572	AT1G28150	3.31e-06	NA
573	AT1G28190	0.00201519	NA
574	AT1G28210	0.00725579	NA
575	AT1G28240	0.0067339	NA
576	AT1G28280	0.00217373	NA
577	AT1G28310	0.0072245	NA
578	AT1G28370	1.3e-08	2	X
579	AT1G28380	0.000280195	NA
580	AT1G28395	0.0239186	NA
581	AT1G28510	0.0294893	NA
582	AT1G28560	0.007301	NA
583	AT1G28580	0.00945192	NA
584	AT1G28600	0.00488231	NA
585	AT1G28660	0.0112599	NA
586	AT1G28670	0.0407631	NA
587	AT1G28680	0.0334415	NA
588	AT1G29030	0.00143115	NA
589	AT1G29050	0.00498084	NA
590	AT1G29070	0.000666567	NA
591	AT1G29150	0.042729	NA
592	AT1G29240	5.62e-05	NA
593	AT1G29320	0.00157837	NA
594	AT1G29330	0.0401397	NA
595	AT1G29340	5.26e-07	NA
596	AT1G29390	2.17e-12	NA
597	AT1G29395	4.68e-08	NA
598	AT1G29400	3.38e-07	NA
599	AT1G29418	0.000140298	NA
600	AT1G29460	0.00504324	NA
601	AT1G29530	0.00644489	NA
602	AT1G29600	0.0109008	NA
603	AT1G29670	0.000638691	NA
604	AT1G29690	3.24e-08	NA
605	AT1G29700	4.48e-05	NA
606	AT1G29720	0.00101498	NA
607	AT1G29800	0.00230755	NA
608	AT1G29840	0.0442981	NA
609	AT1G29900	0.0041224	NA
610	AT1G29910	0.00066898	NA
611	AT1G29930	1.44e-13	NA
612	AT1G29940	1.92e-08	NA
613	AT1G29950	0.0311299	NA
614	AT1G29952	0.0152997	NA
615	AT1G29965	0.00247591	NA
616	AT1G29980	0.0155824	NA
617	AT1G30010	0.00371127	NA
618	AT1G30135	0.0222871	2	X
619	AT1G30230	0.0116901	NA
620	AT1G30240	0.0375856	NA
621	AT1G30330	0.0322794	NA
622	AT1G30360	1.06e-06	NA
623	AT1G30380	1.09e-09	NA
624	AT1G30520	0.00221951	NA
625	AT1G30550	0.0348248	NA
626	AT1G30580	0.0231141	NA
627	AT1G30640	5.97e-07	NA
628	AT1G30680	0.00212762	NA
629	AT1G30720	0.00253576	1	X
630	AT1G30730	0.0344593	1	X
631	AT1G30755	8.57e-06	NA
632	AT1G30900	9.92e-06	NA
633	AT1G30910	0.0297706	NA
634	AT1G30960	0.00179842	NA
635	AT1G31130	0.00141687	NA
636	AT1G31173	0.0156757	NA
637	AT1G31190	0.000347135	NA
638	AT1G31330	9.89e-09	NA
639	AT1G31410	0.0332464	NA
640	AT1G31540	1.01e-10	NA
641	AT1G31660	9.19e-05	NA
642	AT1G31690	0.00203362	NA
643	AT1G31800	0.00902092	NA
644	AT1G31820	0.0045787	NA
645	AT1G31840	0.0458683	NA
646	AT1G31850	1.48e-06	NA
647	AT1G31910	0.00307647	NA
648	AT1G31970	2.38e-05	NA
649	AT1G32060	9.53e-06	NA
650	AT1G32070	3.46e-05	NA
651	AT1G32080	1.15e-06	NA
652	AT1G32090	0.000201477	NA
653	AT1G32150	0.0478222	NA
654	AT1G32160	1.82e-06	NA
655	AT1G32200	0.00177826	NA
656	AT1G32220	0.000169736	NA
657	AT1G32240	0.0247952	NA
658	AT1G32370	0.00446667	NA
659	AT1G32380	0.00055491	NA
660	AT1G32415	0.0457883	NA
661	AT1G32440	0.0182286	NA
662	AT1G32460	0.000124272	NA
663	AT1G32470	1.54e-06	NA
664	AT1G32550	3.11e-06	NA
665	AT1G32580	0.000701225	NA
666	AT1G32740	0.000766065	NA
667	AT1G32900	0.000191827	NA
668	AT1G32990	1.17e-05	NA
669	AT1G33055	0.0343982	NA
670	AT1G33060	0.00630924	NA
671	AT1G33080	0.0152423	NA
672	AT1G33120	0.000386757	NA
673	AT1G33140	2.74e-06	NA
674	AT1G33170	0.00324694	NA
675	AT1G33230	4.56e-05	NA
676	AT1G33240	0.016585	NA
677	AT1G33265	0.0134824	NA
678	AT1G33420	2.76e-05	NA
679	AT1G33560	0.0186445	NA
680	AT1G33590	0.0288829	NA
681	AT1G33600	0.000324149	NA
682	AT1G33610	0.0013557	NA
683	AT1G33760	0.0155485	2	X
684	AT1G33960	0.00251716	2	X
685	AT1G34000	6.34e-05	NA
686	AT1G34030	0.000737066	NA
687	AT1G34130	0.0190261	NA
688	AT1G34160	8.06e-05	NA
689	AT1G34180	0.000917497	NA
690	AT1G34340	0.00586165	NA
691	AT1G34420	1.19e-05	1	X
692	AT1G34470	0.0270659	NA
693	AT1G34550	0.000132587	NA
694	AT1G34570	0.0202008	NA
695	AT1G34750	4.54e-06	NA
696	AT1G34760	0.0106052	NA
697	AT1G34780	0.0166009	NA
698	AT1G34844	0.0462384	NA
699	AT1G35115	0.0117075	NA
700	AT1G35140	0.0038395	4
701	AT1G35180	0.0206918	NA
702	AT1G35230	0.000213242	1	X
703	AT1G35310	0.0181456	NA
704	AT1G35320	0.0418078	NA
705	AT1G35340	0.00579296	NA
706	AT1G35350	0.000139814	NA
707	AT1G35420	2.41e-05	NA
708	AT1G35580	0.0469925	NA
709	AT1G35680	0.00100043	NA
710	AT1G35710	1.53e-37	1	X
711	AT1G35720	0.0331993	NA
712	AT1G36180	0.00260444	NA
713	AT1G36380	0.0130111	NA
714	AT1G36622	0.0191759	NA
715	AT1G41880	1.06e-05	NA
716	AT1G42430	0.0290526	NA
717	AT1G42440	8.73e-05	NA
718	AT1G42960	0.00688449	NA
719	AT1G42970	0.00456504	NA
720	AT1G42990	1.57e-05	NA
721	AT1G43170	3.1e-05	NA
722	AT1G43560	0.0146554	NA
723	AT1G43580	0.00249614	NA
724	AT1G43670	4.11e-05	NA
725	AT1G43675	0.00390715	NA
726	AT1G44000	0.000123834	NA
727	AT1G44100	0.026201	NA
728	AT1G44120	0.0460238	NA
729	AT1G44350	0.0147721	NA
730	AT1G44575	0.000159906	NA
731	AT1G44920	3.45e-05	NA
732	AT1G45110	0.00633249	NA
733	AT1G45145	0.00846124	NA
734	AT1G45160	0.0410309	NA
735	AT1G45180	0.00989827	NA
736	AT1G45191	0.0220789	NA
737	AT1G45201	0.000115965	NA
738	AT1G45207	0.00703564	NA
739	AT1G45249	0.0432418	NA
740	AT1G45332	9.54e-06	NA
741	AT1G45474	0.000251433	NA
742	AT1G45545	0.0167335	NA
743	AT1G46264	0.0225988	NA
744	AT1G46554	0.0137274	NA
745	AT1G47128	0.0283016	NA
746	AT1G47250	0.0407631	NA
747	AT1G47270	0.00727673	NA
748	AT1G47278	3.6e-06	NA
749	AT1G47380	0.0136323	NA
750	AT1G47400	0.0129373	NA
751	AT1G47500	2.41e-05	NA
752	AT1G47550	0.0462384	NA
753	AT1G47580	0.000634851	NA
754	AT1G47740	0.017927	NA
755	AT1G48030	0.00173889	NA
756	AT1G48260	0.0246061	NA
757	AT1G48300	0.00619397	NA
758	AT1G48315	0.0497513	NA
759	AT1G48330	0.00127061	NA
760	AT1G48350	0.00055491	NA
761	AT1G48380	0.04176	NA
762	AT1G48460	0.0181456	NA
763	AT1G48520	7.3e-05	NA
764	AT1G48540	9.28e-05	NA
765	AT1G48570	1.43e-05	NA
766	AT1G48600	0.0025469	NA
767	AT1G48630	2.67e-05	NA
768	AT1G48870	0.00633672	NA
769	AT1G48920	5.66e-07	NA
770	AT1G48960	0.000437806	NA
771	AT1G49000	0.00125176	NA
772	AT1G49010	0.000719968	NA
773	AT1G49032	0.0339189	NA
774	AT1G49230	5.94e-05	NA
775	AT1G49240	0.00128052	NA
776	AT1G49310	0.0281498	NA
777	AT1G49410	0.00207162	NA
778	AT1G49490	0.0206686	NA
779	AT1G49580	0.00529325	NA
780	AT1G49620	0.0076162	NA
781	AT1G49720	0.00141819	NA
782	AT1G49730	0.0165735	NA
783	AT1G49740	0.00879779	NA
784	AT1G49760	0.00259964	NA
785	AT1G49840	0.00211401	NA
786	AT1G49975	0.0039747	NA
787	AT1G49980	0.0399332	NA
788	AT1G50010	0.0041644	NA
789	AT1G50020	0.031714	NA
790	AT1G50250	0.00184738	NA
791	AT1G50320	0.0113564	NA
792	AT1G50400	0.0402061	NA
793	AT1G50430	0.0112574	NA
794	AT1G50600	0.043783	NA
795	AT1G50732	0.00690192	NA
796	AT1G50740	0.000111928	NA
797	AT1G50890	0.000981291	NA
798	AT1G50900	4.6e-05	NA
799	AT1G50920	2.33e-06	NA
800	AT1G51080	0.00614305	NA
801	AT1G51090	0.017869	NA
802	AT1G51100	0.00536577	NA
803	AT1G51110	1.46e-10	NA
804	AT1G51140	0.00015259	NA
805	AT1G51270	0.0348497	NA
806	AT1G51350	0.00769861	NA
807	AT1G51360	0.0155894	NA
808	AT1G51380	1.6e-05	NA
809	AT1G51390	0.00821128	NA
810	AT1G51400	2.3e-09	NA
811	AT1G51440	0.0246382	NA
812	AT1G51460	0.00531743	NA
813	AT1G51500	0.00147762	NA
814	AT1G51610	0.0101295	NA
815	AT1G51620	0.00656397	2	X
816	AT1G51660	0.00404655	NA
817	AT1G51670	0.0014193	2	X
818	AT1G51790	0.00430543	2	X
819	AT1G51890	0.0248464	1	X
820	AT1G51980	0.0138566	NA
821	AT1G52160	0.00796551	NA
822	AT1G52190	1.38e-05	NA
823	AT1G52200	0.000214143	NA
824	AT1G52220	4.93e-05	NA
825	AT1G52230	3.14e-11	NA
826	AT1G52240	0.000664962	NA
827	AT1G52270	0.017577	NA
828	AT1G52290	8.39e-09	NA
829	AT1G52300	0.004081	NA
830	AT1G52360	0.0151483	NA
831	AT1G52380	0.0497176	NA
832	AT1G52510	1e-07	NA
833	AT1G52590	0.00626744	NA
834	AT1G52640	0.00265536	NA
835	AT1G52760	0.0017886	NA
836	AT1G52780	0.00943176	NA
837	AT1G52830	0.0422345	2	X
838	AT1G52870	0.000396589	NA
839	AT1G52930	4.79e-05	NA
840	AT1G52980	0.00119914	NA
841	AT1G52990	0.00593987	NA
842	AT1G53000	0.00642463	NA
843	AT1G53035	0.044689	NA
844	AT1G53040	0.00289968	NA
845	AT1G53050	0.0113219	NA
846	AT1G53100	0.0358517	NA
847	AT1G53200	0.0438308	NA
848	AT1G53230	0.00231915	NA
849	AT1G53233	0.00958182	NA
850	AT1G53330	0.0158207	NA
851	AT1G53345	6.21e-07	NA
852	AT1G53440	0.0198483	NA
853	AT1G53450	0.0127781	NA
854	AT1G53470	0.00357302	NA
855	AT1G53480	0.00386613	6
856	AT1G53520	0.00133386	NA
857	AT1G53560	0.0327908	NA
858	AT1G53625	0.0140363	1	X
859	AT1G53670	7.73e-05	NA
860	AT1G53720	0.014299	NA
861	AT1G53750	0.020785	NA
862	AT1G53760	0.0432785	NA
863	AT1G53840	0.00984015	NA
864	AT1G53850	0.0273326	NA
865	AT1G54040	0.00364929	NA
866	AT1G54110	0.0215723	NA
867	AT1G54130	0.00151602	NA
868	AT1G54160	0.0107538	NA
869	AT1G54210	0.019977	NA
870	AT1G54270	0.0132833	NA
871	AT1G54350	0.000425724	NA
872	AT1G54500	5.98e-06	NA
873	AT1G54520	7.85e-07	NA
874	AT1G54580	0.0027473	NA
875	AT1G54630	5.31e-05	NA
876	AT1G54690	0.00143322	NA
877	AT1G54770	0.0160595	NA
878	AT1G54780	5.78e-07	NA
879	AT1G54820	0.0101768	NA
880	AT1G55040	0.00011346	NA
881	AT1G55140	0.0178622	NA
882	AT1G55190	0.0162017	NA
883	AT1G55280	0.016896	NA
884	AT1G55320	0.00523778	NA
885	AT1G55360	0.000139281	NA
886	AT1G55450	4.61e-05	NA
887	AT1G55480	6.45e-05	NA
888	AT1G55510	0.0448033	NA
889	AT1G55670	1.72e-11	NA
890	AT1G55675	0.000556884	NA
891	AT1G55890	0.0198165	NA
892	AT1G55900	0.0030942	NA
893	AT1G55930	0.00423302	NA
894	AT1G56010	0.0478873	NA
895	AT1G56070	2.48e-07	NA
896	AT1G56110	1.47e-08	NA
897	AT1G56120	0.0333671	NA
898	AT1G56140	0.0294414	NA
899	AT1G56150	0.0390084	NA
900	AT1G56170	0.0027725	NA
901	AT1G56190	0.000956267	NA
902	AT1G56230	0.0249009	NA
903	AT1G56260	0.0140648	NA
904	AT1G56300	0.000878867	NA
905	AT1G56340	0.0117277	NA
906	AT1G56423	0.00259694	NA
907	AT1G56430	0.0467215	NA
908	AT1G56460	0.0452661	NA
909	AT1G56500	0.000292384	NA
910	AT1G56510	3.5e-07	NA
911	AT1G56540	6.33e-05	NA
912	AT1G56550	0.00133185	NA
913	AT1G56600	0.00261268	NA
914	AT1G56612	0.000438006	NA
915	AT1G56650	0.0137683	2	X
916	AT1G56660	0.000611734	4
917	AT1G57660	0.00149365	NA
918	AT1G57720	0.000818721	NA
919	AT1G57770	0.0225774	NA
920	AT1G57990	0.00111675	NA
921	AT1G58025	0.000445611	NA
922	AT1G58080	4.49e-05	NA
923	AT1G58110	0.0130771	NA
924	AT1G58140	0.0196981	NA
925	AT1G58170	0.0340904	NA
926	AT1G58180	0.0286001	NA
927	AT1G58225	3.46e-06	2	X
928	AT1G58235	0.0418266	NA
929	AT1G58290	0.0014242	NA
930	AT1G58420	0.000252308	2	X
931	AT1G58520	0.000448342	NA
932	AT1G58684	0.00178707	NA
933	AT1G58848	8.64e-06	NA
934	AT1G58983	0.000583477	NA
935	AT1G59590	0.0160598	NA
936	AT1G59620	0.0297933	NA
937	AT1G59660	0.0489214	NA
938	AT1G59700	0.015753	NA
939	AT1G59710	0.000617362	NA
940	AT1G59750	0.011273	NA
941	AT1G59840	0.0151434	NA
942	AT1G59860	0.0172918	NA
943	AT1G59870	0.000106599	NA
944	AT1G59910	0.000313267	NA
945	AT1G59990	3.01e-05	NA
946	AT1G60140	0.0136858	NA
947	AT1G60190	4.12e-05	NA
948	AT1G60490	0.0376435	NA
949	AT1G60560	0.00480704	NA
950	AT1G60590	0.000224914	NA
951	AT1G60600	0.00089688	NA
952	AT1G60620	0.0165456	NA
953	AT1G60640	0.00103381	NA
954	AT1G60650	0.00153469	NA
955	AT1G60690	0.00407422	NA
956	AT1G60710	0.0251474	NA
957	AT1G60790	0.0151483	NA
958	AT1G60800	0.00699791	NA
959	AT1G60850	0.00504117	NA
960	AT1G60860	0.0121075	NA
961	AT1G60890	0.00973043	NA
962	AT1G60930	0.0376473	NA
963	AT1G60950	2.67e-05	NA
964	AT1G60990	0.046318	NA
965	AT1G61000	0.0478222	NA
966	AT1G61120	0.0447567	1	X
967	AT1G61250	0.000279032	NA
968	AT1G61340	0.0248861	NA
969	AT1G61350	0.0420206	NA
970	AT1G61500	0.00470426	NA
971	AT1G61520	1.44e-06	NA
972	AT1G61570	0.000478995	NA
973	AT1G61580	0.00190204	NA
974	AT1G61610	8.81e-06	NA
975	AT1G61620	0.0190316	NA
976	AT1G61640	0.000661113	NA
977	AT1G61660	0.0121045	NA
978	AT1G61667	0.000614462	NA
979	AT1G61670	0.0499614	NA
980	AT1G61760	0.00326879	NA
981	AT1G61810	0.0190258	2	X
982	AT1G61870	0.00527409	NA
983	AT1G62030	0.00371127	NA
984	AT1G62045	0.0394393	NA
985	AT1G62050	0.024622	NA
986	AT1G62180	0.0243139	NA
987	AT1G62200	0.0277734	NA
988	AT1G62250	0.00276277	NA
989	AT1G62300	0.0320491	NA
990	AT1G62310	0.0043664	NA
991	AT1G62380	0.0013124	NA
992	AT1G62390	0.0206032	NA
993	AT1G62420	0.0115419	NA
994	AT1G62422	0.026595	NA
995	AT1G62430	0.015531	NA
996	AT1G62480	0.0247317	NA
997	AT1G62510	0.00413089	NA
998	AT1G62520	0.000807576	NA
999	AT1G62560	0.0172166	NA
1000	AT1G62570	0.00352596	NA
1001	AT1G62610	0.0112469	NA
1002	AT1G62620	0.00598796	NA
1003	AT1G62730	0.0121044	NA
1004	AT1G62740	0.00802718	NA
1005	AT1G62750	0.00969378	NA
1006	AT1G62780	5.1e-06	NA
1007	AT1G62810	5.29e-05	NA
1008	AT1G62850	0.00427813	NA
1009	AT1G63090	0.00423516	NA
1010	AT1G63120	0.0217245	NA
1011	AT1G63240	0.00319655	NA
1012	AT1G63250	0.0297294	NA
1013	AT1G63350	0.00592656	NA
1014	AT1G63420	0.0443303	NA
1015	AT1G63500	0.00832778	NA
1016	AT1G63610	0.00385994	NA
1017	AT1G63660	6.11e-06	NA
1018	AT1G63670	0.0353637	NA
1019	AT1G63750	1.01e-10	NA
1020	AT1G63780	4.79e-05	NA
1021	AT1G63810	0.000102076	NA
1022	AT1G63860	1.15e-13	2	X
1023	AT1G63880	9.66e-06	NA
1024	AT1G63970	8.92e-10	NA
1025	AT1G64040	0.0343751	NA
1026	AT1G64065	0.000453759	NA
1027	AT1G64090	0.0238349	NA
1028	AT1G64150	0.000523139	NA
1029	AT1G64190	3.13e-05	NA
1030	AT1G64220	0.0445808	NA
1031	AT1G64355	0.00183233	NA
1032	AT1G64370	0.00237838	NA
1033	AT1G64390	0.0071519	NA
1034	AT1G64430	0.0146554	NA
1035	AT1G64510	4.25e-05	NA
1036	AT1G64550	0.0406843	NA
1037	AT1G64600	3.93e-06	NA
1038	AT1G64610	0.0166581	NA
1039	AT1G64680	0.000893556	NA
1040	AT1G64720	0.000204594	NA
1041	AT1G64760	0.0274971	NA
1042	AT1G64770	3.11e-06	NA
1043	AT1G64790	0.00486471	NA
1044	AT1G64880	5.03e-05	NA
1045	AT1G64890	7.42e-05	NA
1046	AT1G64960	0.0240393	NA
1047	AT1G64970	0.036039	NA
1048	AT1G65010	1.85e-06	NA
1049	AT1G65030	0.000331643	NA
1050	AT1G65070	0.0040214	NA
1051	AT1G65230	2.02e-05	NA
1052	AT1G65240	0.0290504	NA
1053	AT1G65260	2.27e-07	NA
1054	AT1G65370	0.00114207	NA
1055	AT1G65470	0.00145228	NA
1056	AT1G65486	1.45e-07	1	X
1057	AT1G65490	1.82e-27	2	X
1058	AT1G65510	0.000353141	2	X
1059	AT1G65520	0.0206726	NA
1060	AT1G65560	0.00584926	NA
1061	AT1G65790	7.31e-16	1	X
1062	AT1G65820	0.000968452	NA
1063	AT1G65845	4.79e-07	1	X
1064	AT1G65900	0.00492457	NA
1065	AT1G65920	0.00711296	NA
1066	AT1G65960	3.09e-05	NA
1067	AT1G65970	0.0117888	2	X
1068	AT1G65980	1.01e-07	NA
1069	AT1G66060	0.0390175	NA
1070	AT1G66140	0.00477761	NA
1071	AT1G66160	0.000252631	4
1072	AT1G66180	8.46e-06	NA
1073	AT1G66240	0.00799493	NA
1074	AT1G66260	0.0117868	NA
1075	AT1G66350	3.36e-05	NA
1076	AT1G66520	0.00324803	NA
1077	AT1G66540	0.00271984	NA
1078	AT1G66670	0.033121	NA
1079	AT1G66680	0.000530383	NA
1080	AT1G66840	0.0117315	NA
1081	AT1G66880	5.81e-15	NA
1082	AT1G66890	0.0148737	NA
1083	AT1G66900	0.0251328	NA
1084	AT1G66920	4.6e-06	NA
1085	AT1G67050	0.0205463	NA
1086	AT1G67080	0.0129373	NA
1087	AT1G67090	2.69e-05	NA
1088	AT1G67120	3.09e-05	NA
1089	AT1G67210	0.0394393	NA
1090	AT1G67280	0.00116234	NA
1091	AT1G67300	0.0376864	NA
1092	AT1G67330	0.0221957	NA
1093	AT1G67360	0.0212141	NA
1094	AT1G67430	0.00317878	NA
1095	AT1G67510	0.0207441	NA
1096	AT1G67530	0.018492	NA
1097	AT1G67550	0.00120322	NA
1098	AT1G67590	0.0152041	NA
1099	AT1G67620	0.0123594	NA
1100	AT1G67650	0.0127435	NA
1101	AT1G67700	0.000225111	NA
1102	AT1G67740	1.16e-05	NA
1103	AT1G67750	0.00767274	NA
1104	AT1G67840	0.000276405	NA
1105	AT1G67850	0.00398543	NA
1106	AT1G67865	0.00117955	NA
1107	AT1G67870	0.00407917	NA
1108	AT1G67940	0.0295198	NA
1109	AT1G68010	0.000142765	NA
1110	AT1G68050	0.00278512	NA
1111	AT1G68110	0.000139524	NA
1112	AT1G68220	0.0169638	NA
1113	AT1G68260	0.00156921	NA
1114	AT1G68300	0.0369879	NA
1115	AT1G68310	0.048612	NA
1116	AT1G68540	3.15e-05	NA
1117	AT1G68552	0.0198754	NA
1118	AT1G68580	0.000197643	NA
1119	AT1G68590	0.00190204	NA
1120	AT1G68660	0.00165359	NA
1121	AT1G68670	0.0204583	NA
1122	AT1G68680	0.0305385	NA
1123	AT1G68710	0.0210006	NA
1124	AT1G68780	0.0025858	NA
1125	AT1G68810	0.00287837	NA
1126	AT1G68825	0.0115574	3
1127	AT1G68830	4.39e-05	NA
1128	AT1G68840	0.00750024	NA
1129	AT1G68890	0.0135147	NA
1130	AT1G68940	0.0150186	NA
1131	AT1G68945	0.00899137	NA
1132	AT1G68990	0.000453687	NA
1133	AT1G69070	0.00632597	NA
1134	AT1G69140	0.00190204	NA
1135	AT1G69200	0.000472453	NA
1136	AT1G69210	0.0148902	NA
1137	AT1G69250	2.7e-05	NA
1138	AT1G69252	6.69e-06	NA
1139	AT1G69360	0.0192153	NA
1140	AT1G69390	0.00830467	NA
1141	AT1G69410	0.0145576	NA
1142	AT1G69420	0.00751584	NA
1143	AT1G69430	0.0327959	NA
1144	AT1G69480	0.033432	NA
1145	AT1G69510	0.00488497	NA
1146	AT1G69523	4.86e-07	NA
1147	AT1G69526	0.000611734	NA
1148	AT1G69530	0.0140494	NA
1149	AT1G69690	0.0115574	NA
1150	AT1G69720	0.00332087	NA
1151	AT1G69740	0.000100341	NA
1152	AT1G69760	0.00120717	NA
1153	AT1G69770	0.00470426	NA
1154	AT1G69790	0.00161832	NA
1155	AT1G69830	0.0047961	NA
1156	AT1G69840	0.00486571	NA
1157	AT1G69850	0.0158961	NA
1158	AT1G69910	0.0335694	NA
1159	AT1G69935	0.00440845	NA
1160	AT1G70000	0.00169994	NA
1161	AT1G70250	0.00325509	NA
1162	AT1G70280	0.0261357	NA
1163	AT1G70300	0.0325136	NA
1164	AT1G70330	0.0391036	NA
1165	AT1G70360	0.0471205	NA
1166	AT1G70410	0.010696	NA
1167	AT1G70420	0.00764944	NA
1168	AT1G70505	0.0320732	NA
1169	AT1G70520	0.000593	NA
1170	AT1G70560	0.006121	NA
1171	AT1G70580	0.000968994	NA
1172	AT1G70600	0.00101907	NA
1173	AT1G70610	0.000242957	NA
1174	AT1G70620	0.00928471	NA
1175	AT1G70640	0.00198414	NA
1176	AT1G70650	0.0275823	NA
1177	AT1G70740	0.0104125	NA
1178	AT1G70760	3.47e-06	NA
1179	AT1G70790	0.0320491	NA
1180	AT1G70810	0.0170391	NA
1181	AT1G70820	0.000781515	NA
1182	AT1G70830	8.99e-05	NA
1183	AT1G70890	7.53e-12	NA
1184	AT1G70980	0.0180054	NA
1185	AT1G71010	0.0037657	NA
1186	AT1G71020	0.00415067	NA
1187	AT1G71040	0.000318519	NA
1188	AT1G71050	0.0236267	NA
1189	AT1G71100	0.00224681	NA
1190	AT1G71130	0.00258928	NA
1191	AT1G71180	0.0179294	NA
1192	AT1G71210	0.0155824	NA
1193	AT1G71220	0.019179	NA
1194	AT1G71260	0.000144347	NA
1195	AT1G71340	0.00743768	NA
1196	AT1G71480	0.0286001	NA
1197	AT1G71500	3.68e-05	NA
1198	AT1G71528	0.045264	NA
1199	AT1G71695	0.000142412	NA
1200	AT1G71710	0.00284415	NA
1201	AT1G71810	0.025236	NA
1202	AT1G71840	0.0369457	NA
1203	AT1G71850	0.0483223	NA
1204	AT1G71880	3.15e-05	NA
1205	AT1G71990	0.00156767	NA
1206	AT1G72010	0.0493981	NA
1207	AT1G72030	0.000651916	NA
1208	AT1G72040	0.000503446	NA
1209	AT1G72060	1.25e-05	2	X
1210	AT1G72070	0.0012275	NA
1211	AT1G72120	0.00307647	NA
1212	AT1G72280	3.13e-05	NA
1213	AT1G72320	0.0404882	NA
1214	AT1G72370	3.13e-05	NA
1215	AT1G72416	0.000113057	NA
1216	AT1G72440	1.22e-07	NA
1217	AT1G72500	0.0365095	NA
1218	AT1G72520	0.00217606	NA
1219	AT1G72560	0.00824046	NA
1220	AT1G72610	0.000277426	NA
1221	AT1G72640	0.00122478	NA
1222	AT1G72645	0.00453239	NA
1223	AT1G72750	0.00608576	NA
1224	AT1G72800	0.0247492	NA
1225	AT1G72810	0.00120594	NA
1226	AT1G72855	0.0108911	NA
1227	AT1G72930	0.00689756	NA
1228	AT1G73060	7.59e-05	NA
1229	AT1G73080	0.00178293	NA
1230	AT1G73170	6.37e-05	NA
1231	AT1G73200	0.00379487	NA
1232	AT1G73230	0.0113986	NA
1233	AT1G73310	0.0107101	NA
1234	AT1G73325	4.03e-05	2	X
1235	AT1G73330	0.0231336	NA
1236	AT1G73440	0.00738674	NA
1237	AT1G73470	0.00036577	NA
1238	AT1G73480	0.00154247	NA
1239	AT1G73530	0.00642463	NA
1240	AT1G73570	0.0187852	NA
1241	AT1G73600	9.75e-05	NA
1242	AT1G73655	2.46e-05	NA
1243	AT1G73660	0.0142226	NA
1244	AT1G73720	0.0168113	NA
1245	AT1G73750	0.00404804	NA
1246	AT1G73760	0.00863214	NA
1247	AT1G73805	6.22e-13	1	X
1248	AT1G73885	0.00551501	NA
1249	AT1G73940	0.000288181	NA
1250	AT1G73950	0.0129842	NA
1251	AT1G74020	0.00154037	NA
1252	AT1G74060	0.0271872	NA
1253	AT1G74070	4.6e-06	NA
1254	AT1G74210	0.00115058	NA
1255	AT1G74260	0.0320657	NA
1256	AT1G74270	0.00272061	NA
1257	AT1G74330	0.00013942	NA
1258	AT1G74370	0.000278876	NA
1259	AT1G74380	0.0212141	NA
1260	AT1G74410	0.0404291	NA
1261	AT1G74440	4.76e-05	NA
1262	AT1G74450	0.000148917	NA
1263	AT1G74520	0.000134242	NA
1264	AT1G74530	0.00373765	NA
1265	AT1G74560	1.63e-07	NA
1266	AT1G74640	0.00378905	NA
1267	AT1G74670	0.0182314	NA
1268	AT1G74710	1.03e-08	NA
1269	AT1G74720	0.015458	NA
1270	AT1G74730	4.66e-06	NA
1271	AT1G74910	0.0419873	NA
1272	AT1G74940	0.00118554	NA
1273	AT1G74960	7.85e-06	NA
1274	AT1G74970	0.000342467	NA
1275	AT1G75040	3.93e-05	1	X
1276	AT1G75090	0.00562922	NA
1277	AT1G75170	0.0475031	NA
1278	AT1G75180	0.00352341	NA
1279	AT1G75200	0.00190715	NA
1280	AT1G75210	0.0296683	NA
1281	AT1G75230	0.031468	NA
1282	AT1G75310	0.0136736	NA
1283	AT1G75330	0.00015461	NA
1284	AT1G75350	1.57e-05	NA
1285	AT1G75360	0.0116894	NA
1286	AT1G75370	0.04176	NA
1287	AT1G75380	4.68e-08	NA
1288	AT1G75460	0.00926961	NA
1289	AT1G75510	0.00046908	NA
1290	AT1G75670	0.0110297	NA
1291	AT1G75680	1.94e-05	NA
1292	AT1G75690	3.48e-06	NA
1293	AT1G75800	0.0322698	NA
1294	AT1G75820	0.0462384	NA
1295	AT1G76040	0.0021161	NA
1296	AT1G76050	0.0370474	NA
1297	AT1G76080	5.02e-07	NA
1298	AT1G76160	0.00100043	NA
1299	AT1G76280	0.00397704	NA
1300	AT1G76350	0.00914009	NA
1301	AT1G76390	0.0191075	NA
1302	AT1G76450	0.000366225	NA
1303	AT1G76520	0.00653032	NA
1304	AT1G76530	0.00438015	NA
1305	AT1G76550	0.0342014	NA
1306	AT1G76570	0.000710121	NA
1307	AT1G76650	0.0174223	NA
1308	AT1G76700	4.07e-06	NA
1309	AT1G76730	0.00801287	NA
1310	AT1G76810	1.82e-05	NA
1311	AT1G76850	0.016606	NA
1312	AT1G76960	9.21e-05	NA
1313	AT1G76970	5.87e-05	NA
1314	AT1G76990	0.00585681	NA
1315	AT1G77030	6.77e-07	NA
1316	AT1G77090	0.000176866	NA
1317	AT1G77280	0.0388809	NA
1318	AT1G77320	0.000228529	NA
1319	AT1G77380	0.00120401	NA
1320	AT1G77470	0.030612	NA
1321	AT1G77490	7.91e-07	NA
1322	AT1G77500	0.00831045	NA
1323	AT1G77510	5.75e-06	NA
1324	AT1G77550	0.00190299	NA
1325	AT1G77580	0.000749744	NA
1326	AT1G77590	0.000100498	NA
1327	AT1G77630	0.0341377	NA
1328	AT1G77640	0.0133436	4
1329	AT1G77670	0.00752551	NA
1330	AT1G77680	0.0171123	NA
1331	AT1G77740	0.00608389	NA
1332	AT1G77760	0.0226055	NA
1333	AT1G77800	0.0314998	NA
1334	AT1G77885	0.00446701	NA
1335	AT1G77930	2.62e-07	NA
1336	AT1G77940	0.000288181	NA
1337	AT1G77990	0.00276277	NA
1338	AT1G78020	0.00352596	NA
1339	AT1G78060	0.029771	NA
1340	AT1G78070	0.000404751	NA
1341	AT1G78140	2.93e-05	NA
1342	AT1G78170	9.13e-06	NA
1343	AT1G78180	0.000854351	NA
1344	AT1G78190	0.00177813	NA
1345	AT1G78240	0.000611734	NA
1346	AT1G78265	0.00154037	NA
1347	AT1G78280	0.00447374	NA
1348	AT1G78410	0.0318176	NA
1349	AT1G78420	0.0158	NA
1350	AT1G78450	3.99e-05	NA
1351	AT1G78590	0.0429257	NA
1352	AT1G78650	0.00106212	NA
1353	AT1G78680	0.0107824	NA
1354	AT1G78690	0.0190258	NA
1355	AT1G78700	0.00533802	NA
1356	AT1G78770	0.0044379	NA
1357	AT1G78820	0.00066564	NA
1358	AT1G78830	0.00636481	NA
1359	AT1G78890	0.00810233	NA
1360	AT1G78915	4.17e-05	NA
1361	AT1G78920	0.0300368	NA
1362	AT1G78930	0.00821979	NA
1363	AT1G78950	0.0131647	NA
1364	AT1G78970	6.44e-09	3
1365	AT1G78995	2.86e-06	NA
1366	AT1G79030	0.0190261	NA
1367	AT1G79040	5.82e-12	NA
1368	AT1G79150	0.00112601	NA
1369	AT1G79160	0.00155435	NA
1370	AT1G79245	0.00258928	NA
1371	AT1G79260	0.0490011	NA
1372	AT1G79340	0.0279018	NA
1373	AT1G79380	0.0067476	NA
1374	AT1G79390	0.0133779	NA
1375	AT1G79470	0.000327387	NA
1376	AT1G79500	0.0261336	NA
1377	AT1G79510	0.00649017	NA
1378	AT1G79520	0.030234	NA
1379	AT1G79540	0.0462384	NA
1380	AT1G79550	0.0112574	NA
1381	AT1G79600	0.000831452	NA
1382	AT1G79670	0.0220051	NA
1383	AT1G79690	0.0217255	NA
1384	AT1G79850	0.000464698	NA
1385	AT1G79870	0.0221276	NA
1386	AT1G79890	0.00227872	NA
1387	AT1G79920	0.0244136	NA
1388	AT1G79950	0.000117806	NA
1389	AT1G80050	0.00124105	NA
1390	AT1G80190	0.0032752	NA
1391	AT1G80270	1.29e-06	NA
1392	AT1G80380	0.00419522	NA
1393	AT1G80410	0.000523139	NA
1394	AT1G80480	0.00231309	NA
1395	AT1G80510	0.00390715	NA
1396	AT1G80610	0.0209275	NA
1397	AT1G80640	0.0360566	NA
1398	AT1G80670	0.0152085	NA
1399	AT1G80680	0.00632597	NA
1400	AT1G80720	4.67e-05	NA
1401	AT1G80750	0.000208373	NA
1402	AT1G80780	0.0435126	NA
1403	AT1G80830	0.0316822	NA
1404	AT1G80840	0.00718385	NA
1405	AT1G80850	0.00223508	NA
1406	AT2G01020	0.00138777	NA
1407	AT2G01110	2.3e-05	NA
1408	AT2G01120	0.0104768	NA
1409	AT2G01140	0.00333352	NA
1410	AT2G01150	0.00019436	NA
1411	AT2G01170	0.0194309	NA
1412	AT2G01180	1.11e-05	NA
1413	AT2G01190	0.0207272	NA
1414	AT2G01220	0.0136858	NA
1415	AT2G01250	0.00103327	NA
1416	AT2G01290	0.0220954	NA
1417	AT2G01300	0.0004171	NA
1418	AT2G01350	0.0242932	NA
1419	AT2G01420	0.00956663	NA
1420	AT2G01505	0.000923688	NA
1421	AT2G01590	2.2e-05	NA
1422	AT2G01620	0.000629885	NA
1423	AT2G01640	0.0190554	NA
1424	AT2G01650	0.000690323	NA
1425	AT2G01710	0.0117134	NA
1426	AT2G01755	0.04176	NA
1427	AT2G01760	0.00215634	NA
1428	AT2G01830	0.0002777	NA
1429	AT2G01860	0.0331066	NA
1430	AT2G01870	0.0167871	NA
1431	AT2G01890	0.0009865	NA
1432	AT2G01950	0.000956897	NA
1433	AT2G02040	0.0102278	NA
1434	AT2G02070	0.0275388	NA
1435	AT2G02090	0.0322698	NA
1436	AT2G02100	0.00871506	NA
1437	AT2G02360	0.0239186	NA
1438	AT2G02390	0.0168291	NA
1439	AT2G02400	0.0397073	NA
1440	AT2G02450	0.0304317	NA
1441	AT2G02480	0.0100409	NA
1442	AT2G02500	0.0067339	NA
1443	AT2G02570	0.0041224	NA
1444	AT2G02740	0.0432504	NA
1445	AT2G02780	0.0100149	NA
1446	AT2G02810	0.00588641	NA
1447	AT2G02860	0.00453041	NA
1448	AT2G03090	0.0162543	NA
1449	AT2G03310	0.0075343	NA
1450	AT2G03340	0.000203266	NA
1451	AT2G03390	9.09e-05	NA
1452	AT2G03410	0.0302934	NA
1453	AT2G03440	0.00102263	NA
1454	AT2G03510	0.0065447	NA
1455	AT2G03530	0.000724652	NA
1456	AT2G03550	0.000924082	NA
1457	AT2G03670	0.0161979	NA
1458	AT2G03810	0.00100043	NA
1459	AT2G04030	2.62e-06	NA
1460	AT2G04039	0.00103194	NA
1461	AT2G04100	0.0165508	NA
1462	AT2G04240	0.0254843	NA
1463	AT2G04350	0.00112916	NA
1464	AT2G04390	0.040814	NA
1465	AT2G04450	2.12e-05	2	X
1466	AT2G04520	0.0478873	NA
1467	AT2G04530	5.57e-06	NA
1468	AT2G04700	2.08e-05	NA
1469	AT2G04790	1.26e-05	NA
1470	AT2G04795	0.0187758	NA
1471	AT2G04842	0.0108991	NA
1472	AT2G05100	0.0129693	NA
1473	AT2G05210	0.00526158	NA
1474	AT2G05220	0.000451812	NA
1475	AT2G05310	2.51e-08	NA
1476	AT2G05320	0.00806518	NA
1477	AT2G05620	0.000135331	NA
1478	AT2G05710	0.000219798	NA
1479	AT2G05765	0.0390018	NA
1480	AT2G05790	0.00642016	NA
1481	AT2G05810	0.0308117	NA
1482	AT2G05840	0.0477043	NA
1483	AT2G05940	0.00432811	NA
1484	AT2G05990	0.0198092	NA
1485	AT2G06025	0.0157414	NA
1486	AT2G06040	0.030612	NA
1487	AT2G06520	4.12e-06	NA
1488	AT2G06530	0.00415464	NA
1489	AT2G06925	2.53e-05	NA
1490	AT2G06950	4.97e-05	NA
1491	AT2G07042	0.000180849	NA
1492	AT2G07674	0.02077	NA
1493	AT2G07677	0.0494597	NA
1494	AT2G07693	0.00525881	2	X
1495	AT2G07699	0.0187672	NA
1496	AT2G07718	0.0395548	NA
1497	AT2G07741	0.00306379	NA
1498	AT2G07787	0.0388201	1	X
1499	AT2G07826	0.0498873	NA
1500	AT2G09990	0.000387444	NA
1501	AT2G10940	0.0246391	NA
1502	AT2G11240	0.00683547	NA
1503	AT2G11810	0.0352537	NA
1504	AT2G12440	0.000377796	3
1505	AT2G12460	0.0316822	NA
1506	AT2G12461	0.0180054	NA
1507	AT2G13130	0.019475	NA
1508	AT2G13360	0.000138156	NA
1509	AT2G13600	0.00163576	NA
1510	AT2G13665	0.00173919	NA
1511	AT2G13790	3.81e-20	NA
1512	AT2G13800	0.000662266	NA
1513	AT2G14050	0.020733	NA
1514	AT2G14230	0.000152865	NA
1515	AT2G14247	5.34e-05	NA
1516	AT2G14560	9.32e-16	2	X
1517	AT2G14610	0.00136688	1	X
1518	AT2G14910	0.00222623	NA
1519	AT2G15000	0.000564375	NA
1520	AT2G15020	0.0074886	NA
1521	AT2G15050	0.00132989	NA
1522	AT2G15080	0.0176299	NA
1523	AT2G15090	0.0020936	NA
1524	AT2G15290	0.00222214	NA
1525	AT2G15390	2.46e-06	2	X
1526	AT2G15440	0.0133436	NA
1527	AT2G15580	0.000503446	NA
1528	AT2G15620	0.0432232	NA
1529	AT2G15695	0.00691694	NA
1530	AT2G15820	0.0345217	NA
1531	AT2G15830	0.002551	NA
1532	AT2G15910	0.00094955	NA
1533	AT2G15970	7.96e-09	NA
1534	AT2G15980	0.0193879	NA
1535	AT2G16500	0.00711296	NA
1536	AT2G16530	0.0121377	NA
1537	AT2G16600	0.0201075	NA
1538	AT2G16700	0.00908436	NA
1539	AT2G16780	0.00197129	NA
1540	AT2G16950	0.00532208	NA
1541	AT2G16990	0.000419376	NA
1542	AT2G17040	2.95e-13	2	X
1543	AT2G17120	0.00407828	NA
1544	AT2G17130	0.0270496	NA
1545	AT2G17200	0.0115942	NA
1546	AT2G17220	0.00082824	NA
1547	AT2G17250	0.0076456	NA
1548	AT2G17265	0.0147689	NA
1549	AT2G17280	0.0228632	NA
1550	AT2G17290	1.03e-07	NA
1551	AT2G17300	0.0102532	NA
1552	AT2G17340	0.000503446	NA
1553	AT2G17360	0.00018871	NA
1554	AT2G17410	0.00629563	NA
1555	AT2G17420	0.0340959	NA
1556	AT2G17520	7.99e-06	NA
1557	AT2G17550	0.00224681	NA
1558	AT2G17640	0.0289402	NA
1559	AT2G17660	0.00588434	4
1560	AT2G17670	0.000973648	NA
1561	AT2G17695	0.00213446	NA
1562	AT2G17705	0.000184559	NA
1563	AT2G17710	0.00902159	NA
1564	AT2G17720	0.00494761	NA
1565	AT2G17980	0.0234825	NA
1566	AT2G18020	4.32e-06	NA
1567	AT2G18180	0.0492659	6
1568	AT2G18210	0.0157167	6
1569	AT2G18220	0.0026229	NA
1570	AT2G18245	0.0318176	NA
1571	AT2G18280	2.09e-06	NA
1572	AT2G18330	0.0134659	NA
1573	AT2G18440	0.016969	NA
1574	AT2G18520	0.0166853	NA
1575	AT2G18660	0.00589032	1	X
1576	AT2G18670	0.00946825	NA
1577	AT2G18690	3.65e-09	2	X
1578	AT2G18710	2.4e-05	NA
1579	AT2G18730	0.00177036	NA
1580	AT2G18740	0.000443477	NA
1581	AT2G18876	0.0324075	NA
1582	AT2G18900	1.24e-06	NA
1583	AT2G18940	0.00593987	NA
1584	AT2G19130	0.00789551	NA
1585	AT2G19170	0.0163858	NA
1586	AT2G19385	0.0254576	NA
1587	AT2G19480	0.000420282	NA
1588	AT2G19540	0.000102076	NA
1589	AT2G19600	0.0134824	NA
1590	AT2G19620	0.0316825	NA
1591	AT2G19640	0.0256399	NA
1592	AT2G19670	0.000616119	NA
1593	AT2G19730	0.000318829	NA
1594	AT2G19740	0.000108121	NA
1595	AT2G19750	2.25e-05	NA
1596	AT2G19830	0.0172171	NA
1597	AT2G19870	0.00877246	NA
1598	AT2G19940	0.00266137	NA
1599	AT2G20060	0.00499731	NA
1600	AT2G20142	0.00187178	2	X
1601	AT2G20260	1.67e-10	NA
1602	AT2G20280	0.00842681	NA
1603	AT2G20300	0.0276303	NA
1604	AT2G20390	0.000302036	NA
1605	AT2G20420	0.0112168	NA
1606	AT2G20450	0.0227609	NA
1607	AT2G20490	5.61e-06	NA
1608	AT2G20495	0.0120661	NA
1609	AT2G20530	0.0243808	NA
1610	AT2G20570	0.00715117	NA
1611	AT2G20760	0.0151697	NA
1612	AT2G20830	0.000329033	NA
1613	AT2G20860	0.0170301	NA
1614	AT2G20890	1.39e-05	NA
1615	AT2G20920	0.0178884	NA
1616	AT2G20940	0.0220346	NA
1617	AT2G20950	0.0153015	NA
1618	AT2G20960	0.000200294	NA
1619	AT2G20990	0.00150014	NA
1620	AT2G21120	0.0472192	NA
1621	AT2G21240	0.00316602	NA
1622	AT2G21280	0.000102195	NA
1623	AT2G21300	0.0360563	NA
1624	AT2G21330	0.00703564	NA
1625	AT2G21340	0.000288228	NA
1626	AT2G21350	0.00719168	NA
1627	AT2G21370	0.00523316	NA
1628	AT2G21385	0.00169071	NA
1629	AT2G21440	0.00193353	NA
1630	AT2G21500	0.00013791	NA
1631	AT2G21520	0.031714	NA
1632	AT2G21530	4.94e-06	NA
1633	AT2G21560	0.0128933	NA
1634	AT2G21580	0.000556884	NA
1635	AT2G21660	0.0015901	NA
1636	AT2G21790	0.00104445	NA
1637	AT2G21830	0.00176328	NA
1638	AT2G21880	0.0253638	NA
1639	AT2G21950	0.0118534	NA
1640	AT2G21960	0.000142412	NA
1641	AT2G21970	3.56e-05	NA
1642	AT2G22190	0.00218622	NA
1643	AT2G22200	0.0408778	NA
1644	AT2G22300	0.00104223	NA
1645	AT2G22430	2.33e-06	NA
1646	AT2G22500	5.61e-08	NA
1647	AT2G22660	0.0388809	NA
1648	AT2G22670	0.0001969	NA
1649	AT2G22780	0.0209519	NA
1650	AT2G22800	0.0423019	NA
1651	AT2G22840	4.22e-05	NA
1652	AT2G22880	0.0192817	NA
1653	AT2G22900	0.0412675	NA
1654	AT2G22910	0.0178622	NA
1655	AT2G22980	2.38e-05	NA
1656	AT2G23010	0.00406242	NA
1657	AT2G23100	0.00129166	NA
1658	AT2G23150	0.0209519	NA
1659	AT2G23347	0.0226392	3
1660	AT2G23350	0.0100203	NA
1661	AT2G23360	0.0293756	NA
1662	AT2G23390	0.00066564	NA
1663	AT2G23450	0.000374305	NA
1664	AT2G23590	0.000347983	NA
1665	AT2G23670	0.0111801	NA
1666	AT2G23680	0.0135473	NA
1667	AT2G23760	0.00867931	NA
1668	AT2G23780	0.00116177	NA
1669	AT2G23790	0.0325483	NA
1670	AT2G23810	0.00181302	NA
1671	AT2G23840	0.000666567	NA
1672	AT2G23890	0.017808	NA
1673	AT2G23930	0.00128442	NA
1674	AT2G24050	0.0472364	NA
1675	AT2G24090	5.35e-05	NA
1676	AT2G24160	1.96e-05	NA
1677	AT2G24200	0.0407631	NA
1678	AT2G24270	0.0154563	NA
1679	AT2G24290	0.00619915	NA
1680	AT2G24330	0.00490503	NA
1681	AT2G24395	0.0095997	NA
1682	AT2G24420	0.000102195	NA
1683	AT2G24520	0.0198486	NA
1684	AT2G24550	0.0230631	NA
1685	AT2G24600	5.87e-07	2	X
1686	AT2G24820	0.000332557	NA
1687	AT2G24850	6.32e-26	2	X
1688	AT2G24860	0.000497251	NA
1689	AT2G24990	0.0111664	NA
1690	AT2G25000	0.0403374	NA
1691	AT2G25080	4.56e-05	NA
1692	AT2G25140	0.0151434	NA
1693	AT2G25210	0.00265138	NA
1694	AT2G25510	4.06e-10	NA
1695	AT2G25605	0.00210484	NA
1696	AT2G25710	0.0465091	NA
1697	AT2G25735	0.000131649	NA
1698	AT2G25780	0.018117	NA
1699	AT2G25830	0.0265546	NA
1700	AT2G25840	0.0100206	NA
1701	AT2G25964	0.00399803	NA
1702	AT2G26030	0.000471505	NA
1703	AT2G26180	0.0185673	3
1704	AT2G26250	0.00214086	NA
1705	AT2G26280	0.0168291	NA
1706	AT2G26330	0.000703579	NA
1707	AT2G26340	0.00214866	NA
1708	AT2G26440	3.42e-14	1	X
1709	AT2G26500	1.61e-06	NA
1710	AT2G26540	0.000911363	NA
1711	AT2G26560	0.000637476	NA
1712	AT2G26730	0.000201307	NA
1713	AT2G26740	0.000442017	NA
1714	AT2G26870	0.0398696	NA
1715	AT2G26900	0.0129143	NA
1716	AT2G26930	0.0138583	NA
1717	AT2G27020	0.0112638	NA
1718	AT2G27080	0.0012874	4
1719	AT2G27110	0.0205648	NA
1720	AT2G27130	0.0041644	NA
1721	AT2G27150	0.000118594	NA
1722	AT2G27210	0.0456256	NA
1723	AT2G27260	0.000705529	NA
1724	AT2G27290	0.00015296	NA
1725	AT2G27310	0.000811072	NA
1726	AT2G27385	1.47e-09	NA
1727	AT2G27420	0.00247504	NA
1728	AT2G27460	0.0338574	NA
1729	AT2G27490	0.0447614	NA
1730	AT2G27500	0.0167451	NA
1731	AT2G27530	0.000562002	NA
1732	AT2G27590	0.0041644	NA
1733	AT2G27660	0.0131375	NA
1734	AT2G27680	6e-05	NA
1735	AT2G27710	1.83e-07	NA
1736	AT2G27720	5.12e-06	NA
1737	AT2G27730	0.00951362	NA
1738	AT2G27770	0.000558409	NA
1739	AT2G27775	0.0200954	NA
1740	AT2G27820	0.00915638	NA
1741	AT2G27840	2.89e-06	NA
1742	AT2G27860	9.56e-07	NA
1743	AT2G27950	0.00816249	NA
1744	AT2G28000	0.000347434	NA
1745	AT2G28260	0.00716346	NA
1746	AT2G28305	3.14e-06	NA
1747	AT2G28470	0.00138564	NA
1748	AT2G28480	0.00278512	NA
1749	AT2G28500	0.0382442	NA
1750	AT2G28510	0.000567033	NA
1751	AT2G28550	0.000984926	NA
1752	AT2G28600	0.0079237	NA
1753	AT2G28605	4.61e-05	NA
1754	AT2G28630	0.0229125	NA
1755	AT2G28810	0.000221778	NA
1756	AT2G28840	0.004081	NA
1757	AT2G28900	0.000193938	NA
1758	AT2G29110	0.0175158	1	X
1759	AT2G29120	0.000199735	NA
1760	AT2G29125	0.0134842	NA
1761	AT2G29180	0.000199095	NA
1762	AT2G29310	0.00142973	NA
1763	AT2G29360	0.000449635	NA
1764	AT2G29510	0.00484742	NA
1765	AT2G29530	0.0273931	NA
1766	AT2G29550	0.00423373	NA
1767	AT2G29570	2.05e-05	NA
1768	AT2G29590	0.0151483	NA
1769	AT2G29630	0.00475785	NA
1770	AT2G29650	0.000101054	NA
1771	AT2G29670	0.013005	NA
1772	AT2G29760	0.0176402	NA
1773	AT2G29950	0.000516145	NA
1774	AT2G29980	0.00236433	NA
1775	AT2G30020	0.00177761	NA
1776	AT2G30040	0.0236577	NA
1777	AT2G30150	0.000411727	NA
1778	AT2G30170	5.98e-06	NA
1779	AT2G30250	3.08e-10	NA
1780	AT2G30270	0.0438823	NA
1781	AT2G30360	0.000118448	NA
1782	AT2G30420	0.00763678	NA
1783	AT2G30432	0.00765624	NA
1784	AT2G30440	0.00421484	NA
1785	AT2G30470	0.0254078	NA
1786	AT2G30550	0.0337605	NA
1787	AT2G30570	5.18e-11	NA
1788	AT2G30590	0.0197298	NA
1789	AT2G30600	0.0385461	NA
1790	AT2G30700	0.000230173	NA
1791	AT2G30740	0.037337	NA
1792	AT2G30770	0.0116002	NA
1793	AT2G30790	0.00270599	NA
1794	AT2G30950	1.1e-08	NA
1795	AT2G30960	0.00195344	NA
1796	AT2G30970	0.000521703	NA
1797	AT2G30990	0.00435511	NA
1798	AT2G31040	8.08e-07	NA
1799	AT2G31060	1.75e-05	NA
1800	AT2G31140	4.66e-05	NA
1801	AT2G31150	0.0048135	NA
1802	AT2G31380	0.000618607	NA
1803	AT2G31400	0.000204688	NA
1804	AT2G31440	2.72e-05	NA
1805	AT2G31560	0.000214378	NA
1806	AT2G31610	7.61e-05	NA
1807	AT2G31660	1.19e-05	NA
1808	AT2G31670	0.0172499	NA
1809	AT2G31730	5.56e-06	2	X
1810	AT2G31740	0.00108508	NA
1811	AT2G31790	0.00979423	NA
1812	AT2G31800	0.00614855	NA
1813	AT2G31810	0.0208756	NA
1814	AT2G31880	1.89e-14	NA
1815	AT2G31902	0.01661	NA
1816	AT2G31970	0.00284023	NA
1817	AT2G32060	0.000831155	NA
1818	AT2G32090	0.00561218	NA
1819	AT2G32100	0.00147762	NA
1820	AT2G32160	5.87e-07	NA
1821	AT2G32180	0.0375012	NA
1822	AT2G32190	0.00688747	NA
1823	AT2G32210	0.000508455	NA
1824	AT2G32280	0.0322534	NA
1825	AT2G32290	0.0106452	NA
1826	AT2G32295	0.000312179	NA
1827	AT2G32390	0.0270831	NA
1828	AT2G32430	0.0370474	NA
1829	AT2G32440	0.00801287	NA
1830	AT2G32480	0.000308965	NA
1831	AT2G32500	0.00303417	NA
1832	AT2G32530	0.0009836	NA
1833	AT2G32540	0.000166966	NA
1834	AT2G32550	0.0195099	NA
1835	AT2G32640	0.0251641	NA
1836	AT2G32680	2.5e-17	1	X
1837	AT2G32920	0.00167527	NA
1838	AT2G32950	0.0248767	NA
1839	AT2G32970	0.0190389	NA
1840	AT2G33050	0.00402939	NA
1841	AT2G33051	0.0220719	NA
1842	AT2G33110	0.00890355	NA
1843	AT2G33120	0.000201172	NA
1844	AT2G33150	0.000189156	NA
1845	AT2G33180	0.0375925	NA
1846	AT2G33210	4.06e-05	NA
1847	AT2G33250	0.000245997	NA
1848	AT2G33255	0.0180297	NA
1849	AT2G33390	0.0353637	NA
1850	AT2G33410	0.00163689	NA
1851	AT2G33450	0.00029619	NA
1852	AT2G33500	0.016908	NA
1853	AT2G33580	2.28e-06	NA
1854	AT2G33590	0.0410309	NA
1855	AT2G33600	0.0222441	NA
1856	AT2G33730	0.00362983	NA
1857	AT2G33800	0.000455812	NA
1858	AT2G33845	0.0333391	NA
1859	AT2G33860	0.00287814	NA
1860	AT2G34060	5.47e-06	NA
1861	AT2G34170	2.34e-06	NA
1862	AT2G34250	0.0431659	NA
1863	AT2G34260	2.02e-05	NA
1864	AT2G34310	0.0490848	NA
1865	AT2G34357	7.21e-07	NA
1866	AT2G34420	2.78e-05	NA
1867	AT2G34430	1.55e-11	NA
1868	AT2G34450	0.0302547	NA
1869	AT2G34460	0.00120509	NA
1870	AT2G34470	0.0052504	NA
1871	AT2G34480	2.16e-06	NA
1872	AT2G34510	6.34e-05	NA
1873	AT2G34560	4.72e-05	NA
1874	AT2G34570	0.000276405	NA
1875	AT2G34590	0.0478873	NA
1876	AT2G34620	0.000553828	NA
1877	AT2G34680	0.0020936	NA
1878	AT2G34720	0.015753	NA
1879	AT2G34750	0.00100739	NA
1880	AT2G34860	1.75e-05	NA
1881	AT2G34900	0.0364973	NA
1882	AT2G34940	0.00748756	1	X
1883	AT2G35020	0.00529641	NA
1884	AT2G35040	0.000517122	NA
1885	AT2G35060	0.0012339	NA
1886	AT2G35155	0.00919899	NA
1887	AT2G35170	0.0423019	NA
1888	AT2G35230	0.0334135	NA
1889	AT2G35240	0.0102238	NA
1890	AT2G35290	0.00786139	4
1891	AT2G35370	7.69e-06	NA
1892	AT2G35450	0.021683	NA
1893	AT2G35500	0.0360369	NA
1894	AT2G35620	0.0170133	NA
1895	AT2G35658	0.0387288	NA
1896	AT2G35660	0.000676604	NA
1897	AT2G35680	0.0420271	NA
1898	AT2G35710	0.0173068	NA
1899	AT2G35740	0.019109	NA
1900	AT2G35790	0.00708203	NA
1901	AT2G35840	0.00094955	NA
1902	AT2G35960	2e-05	NA
1903	AT2G36026	0.0167889	NA
1904	AT2G36070	1.25e-05	NA
1905	AT2G36080	0.000616119	NA
1906	AT2G36145	9e-05	NA
1907	AT2G36160	0.000748112	NA
1908	AT2G36170	0.000295766	NA
1909	AT2G36230	0.00575571	NA
1910	AT2G36250	0.00808805	NA
1911	AT2G36390	0.0248767	NA
1912	AT2G36430	0.00193174	NA
1913	AT2G36490	4.05e-05	NA
1914	AT2G36530	0.000329033	NA
1915	AT2G36540	0.00971162	NA
1916	AT2G36580	4.85e-05	NA
1917	AT2G36620	0.0172975	NA
1918	AT2G36770	0.02077	NA
1919	AT2G36895	3.54e-10	NA
1920	AT2G36970	0.00678432	NA
1921	AT2G36990	0.012412	NA
1922	AT2G37190	0.00491865	NA
1923	AT2G37220	0.00270809	NA
1924	AT2G37230	0.0181708	NA
1925	AT2G37250	0.000330464	NA
1926	AT2G37270	6.13e-08	NA
1927	AT2G37310	0.000544512	NA
1928	AT2G37460	0.0355601	NA
1929	AT2G37470	0.00653032	NA
1930	AT2G37480	0.0439743	NA
1931	AT2G37510	0.0263595	NA
1932	AT2G37550	0.00694786	NA
1933	AT2G37585	0.0261357	NA
1934	AT2G37600	4.97e-06	NA
1935	AT2G37630	0.000199735	NA
1936	AT2G37640	0.000432526	NA
1937	AT2G37650	0.0146868	NA
1938	AT2G37660	0.000252803	NA
1939	AT2G37690	4.28e-10	NA
1940	AT2G37900	0.00525189	NA
1941	AT2G37920	0.000151375	NA
1942	AT2G37940	0.000173834	NA
1943	AT2G37970	6.74e-06	NA
1944	AT2G37990	0.00153485	NA
1945	AT2G38010	0.00116325	NA
1946	AT2G38140	2.16e-05	NA
1947	AT2G38180	0.0463233	NA
1948	AT2G38210	0.0111801	NA
1949	AT2G38300	0.0128395	NA
1950	AT2G38310	0.00120322	NA
1951	AT2G38330	0.0265452	NA
1952	AT2G38460	0.00217563	NA
1953	AT2G38465	1.95e-05	NA
1954	AT2G38470	0.00109094	NA
1955	AT2G38695	0.0351937	NA
1956	AT2G38700	0.00372598	NA
1957	AT2G38770	0.0087311	NA
1958	AT2G38820	0.0203165	NA
1959	AT2G38870	0.0222441	NA
1960	AT2G38980	0.0117695	NA
1961	AT2G38995	0.0123572	6
1962	AT2G39000	4.12e-14	NA
1963	AT2G39010	1.02e-11	NA
1964	AT2G39090	0.00751215	NA
1965	AT2G39130	0.0227609	NA
1966	AT2G39190	0.000276405	NA
1967	AT2G39210	1.19e-05	NA
1968	AT2G39250	3.68e-05	NA
1969	AT2G39390	0.00214472	NA
1970	AT2G39420	8.18e-11	NA
1971	AT2G39450	0.00320674	NA
1972	AT2G39460	0.00691966	NA
1973	AT2G39470	5.24e-05	NA
1974	AT2G39480	0.027216	NA
1975	AT2G39650	0.0133845	NA
1976	AT2G39660	0.00428078	NA
1977	AT2G39705	0.00264122	NA
1978	AT2G39725	0.0482554	NA
1979	AT2G39730	5.29e-06	NA
1980	AT2G39780	0.0295564	NA
1981	AT2G39795	0.000327958	NA
1982	AT2G39890	0.0299732	NA
1983	AT2G39900	0.0174913	NA
1984	AT2G39950	0.0263595	NA
1985	AT2G39970	0.0423137	NA
1986	AT2G40010	0.000392262	NA
1987	AT2G40020	0.000139121	NA
1988	AT2G40080	8.35e-05	NA
1989	AT2G40095	0.022678	NA
1990	AT2G40100	0.00580826	NA
1991	AT2G40110	0.0267113	NA
1992	AT2G40130	0.0108875	NA
1993	AT2G40240	0.00810056	NA
1994	AT2G40270	6.74e-08	NA
1995	AT2G40290	0.00279885	NA
1996	AT2G40350	0.044073	NA
1997	AT2G40360	1.1e-05	NA
1998	AT2G40430	0.000867846	NA
1999	AT2G40460	2.69e-05	NA
[truncated: 3,272 more rows]

## Sheet: Dataset EV6 legend
Dataset EV6: Genes differentially expressed in response to 72h plasmodesmal closure identified by a likelihood ratio test analysis
