# Supplementary material for: Plasmodesmal closure elicits stress responses
Source: EMBO Rep. 2026 May 2;27(12):3231–51. doi: 10.1038/s44319-026-00789-2 (PMC13303860; doi:10.1038/s44319-026-00789-2)
Supplement: Supplementary file 11 — Dataset EV9 [file 44319_2026_789_MOESM11_ESM.xlsx]

## Sheet: Dataset EV9
Sugar related genes
AT1G21460	SWEET1	Chen et al. 2010
AT3G14770	SWEET2	Chen et al. 2010
AT5G53190	SWEET3	Chen et al. 2010
AT3G28007	SWEET4	Chen et al. 2010
AT5G62850	SWEET5	Chen et al. 2010
AT1G66770	SWEET6	Chen et al. 2010
AT4G10850	SWEET7	Chen et al. 2010
AT5G40260	SWEET8	Chen et al. 2010
AT2G39060	SWEET9	Chen et al. 2010
AT5G50790	SWEET10	Chen et al. 2010
AT3G48740	SWEET11	Chen et al. 2010
AT5G23660	SWEET12	Chen et al. 2010
AT5G50800	SWEET13	Chen et al. 2010
AT4G25010	SWEET14	Chen et al. 2010
AT5G13170	SWEET15	Chen et al. 2010
AT3G16690	SWEET16	Chen et al. 2010
AT4G15920	SWEET17	Chen et al. 2010
AT1G71880	SUC1	Bavnhøj et al. 2023
AT1G22710	SUC2/SUT1	Bavnhøj et al. 2023
AT2G02860	SUC3/SUT2	Bavnhøj et al. 2023
AT1G09960	SUC4/SUT4	Bavnhøj et al. 2023
AT1G71890	SUC5	Bavnhøj et al. 2023
AT5G43610	SUC6	Bavnhøj et al. 2023
AT1G66570	SUC7	Bavnhøj et al. 2023
AT2G14670	SUC8	Bavnhøj et al. 2023
AT5G06170	SUC9	Bavnhøj et al. 2023
AT1G11260	AtSTP1	Büttner & Sauer 2000; Williams et al. 2000
AT1G07340	AtSTP2	Büttner & Sauer 2000; Williams et al. 2000
AT5G61520	AtSTP3	Büttner & Sauer 2000; Williams et al. 2000
AT3G19930	AtSTP4	Büttner & Sauer 2000; Williams et al. 2000
AT1G34580	AtSTP5	Büttner & Sauer 2000; Williams et al. 2000
AT3G05960	AtSTP6	Büttner & Sauer 2000; Williams et al. 2000
AT4G02050	AtSTP7	Büttner & Sauer 2000; Williams et al. 2000
AT5G26250	AtSTP8	Büttner & Sauer 2000; Williams et al. 2000
AT1G50310	AtSTP9	Büttner & Sauer 2000; Williams et al. 2000
AT3G19940	AtSTP10	Büttner & Sauer 2000; Williams et al. 2000
AT5G23270	AtSTP11	Büttner & Sauer 2000; Williams et al. 2000
AT4G21480	AtSTP12	Büttner & Sauer 2000; Williams et al. 2000
AT5G26340	AtSTP13	Büttner & Sauer 2000; Williams et al. 2000
AT1G77210	AtSTP14	Büttner & Sauer 2000; Williams et al. 2000
AT2G16120	AtPLT1	Büttner & Sauer 2000; Williams et al. 2000
AT2G16130	AtPLT2	Büttner & Sauer 2000; Williams et al. 2000
AT2G18480	AtPLT3	Büttner & Sauer 2000; Williams et al. 2000
AT2G20780	AtPLT4	Büttner & Sauer 2000; Williams et al. 2000
AT3G18830	AtPLT5	Büttner & Sauer 2000; Williams et al. 2000
AT4G36670	AtPLT6	Büttner & Sauer 2000; Williams et al. 2000
AT2G43330	AtINT1	Büttner & Sauer 2000; Williams et al. 2000
AT1G30220	AtINT2	Büttner & Sauer 2000; Williams et al. 2000
AT2G35740	AtINT3	Büttner & Sauer 2000; Williams et al. 2000
AT4G16480	AtINT4	Büttner & Sauer 2000; Williams et al. 2000
AT3G03090	VGT1	Büttner & Sauer 2000; Williams et al. 2000
AT5G17010		Büttner & Sauer 2000; Williams et al. 2000
AT5G59250	PSUT	Büttner & Sauer 2000; Williams et al. 2000
AT1G20840	TMT1	Büttner & Sauer 2000; Williams et al. 2000
AT3G51490	TMT3	Büttner & Sauer 2000; Williams et al. 2000
AT4G35300	TMT2	Büttner & Sauer 2000; Williams et al. 2000
AT1G05030		Büttner & Sauer 2000; Williams et al. 2000
AT1G67300		Büttner & Sauer 2000; Williams et al. 2000
AT1G79820	SGB1	Büttner & Sauer 2000; Williams et al. 2000
AT5G16150	AtpGlcT	Büttner & Sauer 2000; Williams et al. 2000
AT1G08890	ESL3.05	Büttner & Sauer 2000; Williams et al. 2000
AT1G08900		Büttner & Sauer 2000; Williams et al. 2000
AT1G08920	ESL1	Büttner & Sauer 2000; Williams et al. 2000
AT1G08930	ERD6	Büttner & Sauer 2000; Williams et al. 2000
AT1G19450	ERDL4	Büttner & Sauer 2000; Williams et al. 2000
AT1G54730		Büttner & Sauer 2000; Williams et al. 2000
AT1G75220	ERDL6	Büttner & Sauer 2000; Williams et al. 2000
AT2G48020	ZIF2	Büttner & Sauer 2000; Williams et al. 2000
AT3G05150		Büttner & Sauer 2000; Williams et al. 2000
AT3G05160		Büttner & Sauer 2000; Williams et al. 2000
AT3G05165		Büttner & Sauer 2000; Williams et al. 2000
AT3G05400		Büttner & Sauer 2000; Williams et al. 2000
AT3G20460		Büttner & Sauer 2000; Williams et al. 2000
AT4G04750	IF1	Büttner & Sauer 2000; Williams et al. 2000
AT4G04760	ESL3.03	Büttner & Sauer 2000; Williams et al. 2000
AT3G05155		Büttner & Sauer 2000; Williams et al. 2000
AT5G18840		Büttner & Sauer 2000; Williams et al. 2000
AT5G27350	AtSFP1	Büttner & Sauer 2000; Williams et al. 2000
AT5G27360	AtSFP2	Büttner & Sauer 2000; Williams et al. 2000
Starch related genes
AT4G24620	PGI1	Preiser et al. 2020
AT5G51820	PGM1	Smith & Zeeman 2020
AT5G19220	APL1/AGPase/ADG2	Smith & Zeeman 2020
AT1G27680	APL2	Smith & Zeeman 2020
AT4G39210	APL3	Smith & Zeeman 2020
AT2G21590	APL4	Smith & Zeeman 2020
AT5G48300	APS1	Smith & Zeeman 2020
AT1G05610	APS2	Smith & Zeeman 2020
AT5G24300	Starch synthase 1	Smith & Zeeman 2020
AT3G01180	Starch synthase 2	Smith & Zeeman 2020
AT1G11720	Starch synthase 3	Smith & Zeeman 2020
AT5G03650	SBE2.2/BE2 Branching enzyme 2	Smith & Zeeman 2020
AT2G36390	SBE2.1/BE3 Branching enzyme 3	Smith & Zeeman 2020
AT2G39930	Isoamylase 1 (Debranching enzyme)	Smith & Zeeman 2020
AT1G03310	Isoamylase 2 (Debranching enzyme)	Smith & Zeeman 2020
AT1G32900	Granule bound starch synthase GBSS1	Smith & Zeeman 2020
AT5G39790	Protein Targeting to Starch 1	Smith & Zeeman 2020
AT1G42430	Early Starvation 1	Smith & Zeeman 2020
AT3G55760	Like ESV1	Smith & Zeeman 2020
AT4G18240	Starch synthase 4	Smith & Zeeman 2020
AT1G27070	Protein Targeting to Starch 2	Smith & Zeeman 2020
AT5G03420	Protein Targeting to Starch 3	Smith & Zeeman 2020
AT3G16000	MFP1	Smith & Zeeman 2020
AT4G32190	MRC1	Smith & Zeeman 2020
AT5G65685	Starch synthase 5	Abt & Zeeman 2020
AT1G10760	GWD1 SEX1	Smith & Zeeman 2020
AT1G69830	AMY3	Smith & Zeeman 2020
AT2G32290	BAM6	Monroe et al. 2018
AT3G01510	LSF1	Smith & Zeeman 2020
AT3G10940	LSF2	Smith & Zeeman 2020
AT3G20440	SBE1	Smith & Zeeman 2020
AT3G23920	BAM1 BMY7	Smith & Zeeman 2020
AT3G29320	PHS1	Smith & Zeeman 2020
AT3G52180	SEX4	Smith & Zeeman 2020
AT4G09020	ISA3	Smith & Zeeman 2020
AT4G17090	BAM3 BMY8 ctBMY	Smith & Zeeman 2020
AT5G04360	LDA1	Smith & Zeeman 2020
AT5G18670	BAM9 BMY3	David et al. 2022
AT5G26570	PWD GWD3	Smith & Zeeman 2020
AT5G55700	BAM4	Smith & Zeeman 2020
AT5G64860	DPE1	Smith & Zeeman 2020
AT5G17520	MEX1	Smith & Zeeman 2020
AT5G16150	pGlcT	Smith & Zeeman 2020
AT3G46970	PHS2	Smith & Zeeman 2020
AT2G45880	BAM7	Abt & Zeeman 2020
AT5G45300	BAM8	Abt & Zeeman 2020

## Sheet: Dataset EV9 legend
Dataset EV9: Genes identified from the literature as associated with the synthesis and transport of soluble sugars and starch
					d
