# Supplementary material for: Plasmodesmal closure elicits stress responses
Source: EMBO Rep. 2026 May 2;27(12):3231–51. doi: 10.1038/s44319-026-00789-2 (PMC13303860; doi:10.1038/s44319-026-00789-2)
Supplement: Supplementary file 12 — Dataset EV10 [file 44319_2026_789_MOESM12_ESM.xlsx]

## Sheet: Dataset EV10
gene_id	cl12hE5	cl12hE6	cl12hE7	cl12hM2	cl12hM3	cl12hM4	cl24hE29	cl24hE30	cl24hE31	cl24hM26	cl24hM27	cl24hM28	cl48hE53	cl48hE54	cl48hE56	cl48hM49	cl48hM50	cl48hM52	cl72hE77	cl72hE78	cl72hE79	cl72hM73	cl72hM75	cl72hM76	im12hE21	im12hE22	im12hE23	im12hM17	im12hM18	im12hM19	im24hE45	im24hE46	im24hE47	im24hM41	im24hM43	im24hM44	im48hE69	im48hE71	im48hE72	im48hM65	im48hM67	im48hM68	im72hE93	im72hE94	im72hE95	im72hM89	im72hM90	im72hM92	pg12hE13
AT4G27600	8973	11285	11369	7550	8644	10060	7235	9378	7414	8306	9434	8550	10466	8280	10136	8622	10234	8227	9100	10465	8914	10677	8882	9315	9813	8125	11219	9309	10652	9773	9532	7341	7354	8990	8537	7688	9239	7949	10025	9557	11486	10700	8664	8585	11116	11701	11181	9540	7386
AT1G76470	8	0	0	0	6	14	0	0	0	0	0	0	0	0	0	0	0	0	7	0	0	0	0	7	0	0	8	0	11	0	0	0	0	4	8	0	0	0	0	0	0	0	0	0	0	4	7	12	11
AT4G09820	0	0	0	0	0	4	4	0	0	0	0	4	0	0	0	0	0	0	0	4	0	0	0	0	0	0	0	0	0	0	0	0	4	0	0	4	0	0	0	0	0	0	0	0	0	0	0	0	0
AT2G05720	0	0	0	0	0	0	0	0	0	0	0	0	0	0	0	0	0	0	0	0	0	0	0	0	0	0	0	0	0	0	0	0	0	0	0	0	0	0	0	0	0	0	0	0	0	0	0	0	0
AT3G28430	793	994	1175	725	971	938	699	1022	719	1035	926	782	924	954	971	619	917	810	888	1055	953	1161	730	1008	1308	925	1278	1118	1314	1315	894	755	665	1001	846	818	1031	892	1055	749	1139	946	1138	1041	1219	1106	1034	821	974
AT2G10900	0	0	0	0	0	0	0	0	0	0	0	0	0	0	0	0	0	0	0	0	0	0	0	0	0	0	0	0	0	0	0	0	0	0	0	0	0	0	0	0	0	0	0	0	0	0	0	0	0
AT1G58410	46	44	36	22	28	32	5	4	16	24	14	13	20	26	24	20	8	5	20	8	12	0	12	8	16	8	16	29	18	50	22	5	13	16	14	12	8	16	8	16	28	0	24	30	20	16	28	16	32
AT3G11860	4	0	0	0	0	0	0	0	0	0	0	0	0	0	0	0	0	0	4	0	0	0	0	0	0	0	0	0	0	4	0	0	0	0	0	0	0	0	0	0	0	4	0	0	0	0	0	0	0
AT1G44040	0	0	0	0	0	0	0	0	0	0	0	0	0	0	0	0	0	0	0	0	0	0	0	0	0	0	0	0	0	0	0	0	0	0	0	1	0	0	0	0	4	0	0	0	0	0	0	0	0
AT2G13100	1422	1578	1753	1292	1661	1875	1183	1586	1333	1984	1849	1673	2324	1815	2055	1870	1823	1577	1467	1953	1466	1940	1334	1650	1941	1515	2277	1763	1996	1800	1908	1509	1513	1995	2096	1827	3229	2675	2994	2076	2591	2164	2439	1893	2849	2299	2105	1694	1391
AT5G14980	8	0	0	20	4	0	0	8	8	0	4	0	0	0	3	0	4	0	4	8	0	6	4	4	0	0	0	4	4	0	1	4	0	0	0	0	0	0	0	0	0	0	0	4	0	0	0	0	0
AT2G11850	0	0	0	0	0	0	0	0	0	0	0	0	0	0	0	0	0	0	0	0	2	0	0	0	0	0	0	0	0	0	0	0	0	0	0	0	0	0	0	0	0	0	0	0	0	0	0	0	0
AT5G03820	0	0	0	0	0	0	0	0	0	0	0	0	0	0	0	0	0	0	0	0	0	0	0	0	0	0	0	0	0	0	0	0	0	0	0	0	0	0	0	0	0	0	0	0	0	0	0	0	0
AT5G28845	0	0	0	0	0	0	0	0	0	0	0	0	0	0	0	0	0	0	0	0	0	0	0	0	0	0	0	0	0	0	0	0	0	0	0	0	0	0	0	0	0	0	0	0	0	0	0	0	0
AT3G23740	176	222	305	129	157	163	35	56	32	57	20	50	40	30	32	43	94	16	24	35	81	72	60	33	368	227	332	257	271	263	60	40	16	38	62	44	56	43	26	36	28	54	60	56	70	76	98	56	272
AT3G10480	1049	921	1180	1085	1965	2413	893	1225	844	1300	1229	1174	1099	879	1147	855	906	905	833	1144	994	1257	978	1130	1400	1039	1656	1769	2018	1676	1227	837	873	1044	1036	943	1224	945	1027	1066	1304	980	1232	1118	1407	1425	1305	1224	1202
AT1G67875	0	0	0	0	0	0	0	0	0	0	0	0	0	0	0	0	0	0	0	0	0	0	0	0	0	0	0	0	0	0	0	0	0	0	0	0	0	0	0	0	0	0	0	0	0	0	0	0	0
AT5G20160	2227	2457	2755	2898	4541	4864	2114	1876	1613	2049	2381	1878	1515	1235	1524	1727	1369	1856	1367	1501	1303	1470	1152	1629	3173	2144	3184	4428	4879	4005	2094	1510	1522	2076	2156	2117	1629	1443	2040	1796	2026	1777	2487	2362	3223	2116	2054	1476	2332
AT5G44340	12314	13485	15824	8955	14412	15529	2370	2858	2141	3565	3286	2787	5578	3814	4919	3257	4035	3485	3461	4597	4166	4707	3750	4300	16179	11783	18912	12896	14551	12710	3608	2451	2552	4152	3973	3907	5579	5050	5556	5190	7506	6114	5773	5534	7193	5343	5778	4745	15382
AT4G06726	0	0	0	0	0	0	0	0	0	0	0	0	0	0	0	0	0	0	0	0	0	0	0	0	0	0	0	0	0	0	0	0	0	0	0	0	0	0	0	0	0	0	0	0	0	0	0	0	0
AT3G03960	2466	2828	3159	2656	3913	4112	2127	2731	2058	3068	2965	2498	2688	1989	2195	2386	2486	2481	1800	2414	2082	2455	1960	1922	3779	2670	3988	4148	4739	4073	2713	2056	1917	2874	2848	2794	2124	1932	2762	2377	2826	2189	2808	2816	3644	2956	2890	2024	2794
AT4G18501	4	0	5	0	0	4	0	3	2	4	7	18	4	4	0	2	4	15	6	3	0	13	0	8	9	8	14	0	0	8	12	13	14	6	4	8	6	4	4	8	4	0	0	0	6	0	0	4	0
AT3G53260	1528	1827	2105	1251	1751	1831	4941	7373	5535	6580	6959	6464	2135	2012	2029	1663	1877	1887	655	831	740	939	681	937	1751	1310	1684	1562	1877	1648	8604	6261	5811	6067	5840	5237	2135	1929	2676	1302	1670	1234	1365	1263	1381	1268	1236	980	1483
AT1G09250	505	702	774	358	467	663	426	453	399	568	429	416	413	359	261	346	310	384	270	470	263	228	190	309	718	511	682	684	640	657	294	231	175	319	265	301	297	276	237	275	453	333	235	220	327	274	458	354	447
AT5G62270	1158	1310	1549	1584	2356	2373	1177	1228	975	1307	1272	1144	1130	845	1023	958	1086	1090	797	1056	907	1063	1012	966	1593	1219	1554	2269	2548	1889	1391	1060	1041	1636	1515	1605	1051	898	1253	1345	1606	1202	1338	1333	1757	1371	1144	1198	1412
AT3G32030	0	0	4	0	0	0	0	0	0	0	0	0	0	4	0	0	0	0	0	0	4	0	0	0	0	0	0	0	0	0	0	0	0	0	0	0	0	0	0	3	0	0	0	0	0	0	0	0	0
AT1G41630	0	0	0	0	0	0	0	0	0	0	0	0	0	0	0	0	0	0	0	0	0	0	0	0	0	0	0	0	0	0	0	0	0	0	0	0	0	0	0	0	0	0	0	0	0	0	0	0	0
AT2G43120	20	30	35	126	31	110	69	52	42	58	68	68	54	32	20	51	48	81	39	63	62	67	80	24	30	20	43	73	56	112	82	64	64	83	36	56	49	39	61	64	70	40	131	98	139	112	80	58	36
AT1G66140	622	639	833	324	761	673	879	1275	911	1233	1189	1002	1128	792	886	856	1006	865	913	1035	899	1159	926	786	917	650	830	878	974	1067	1006	991	664	1152	969	990	805	611	848	991	1204	940	630	640	778	1069	992	745	670
AT2G14580	0	0	0	0	0	0	0	0	0	0	0	0	0	0	0	0	0	0	0	0	0	0	0	0	0	0	0	0	0	0	0	0	0	0	0	0	0	0	0	0	0	0	0	0	0	0	0	0	0
AT2G36700	0	0	0	0	0	0	0	0	0	0	0	0	0	0	0	0	0	0	0	0	0	0	0	0	0	0	0	0	0	0	0	0	0	0	0	0	0	0	0	0	0	0	0	0	0	0	0	0	0
AT2G07745	0	0	0	0	2	2	0	1	0	0	1	0	0	1	0	0	0	0	0	0	0	0	0	0	0	0	0	0	0	0	0	0	0	2	0	0	0	0	2	0	0	0	0	0	1	0	0	0	0
AT4G24690	14228	16183	20703	20153	28291	31836	5839	8349	6004	10698	10089	8562	15543	11513	13539	12524	12944	11511	10567	14612	10934	14861	10993	13065	17880	13089	17181	21979	25749	19410	9785	7591	7206	10207	10591	9762	19121	15922	19479	13481	17099	13982	17931	17171	21010	18464	14456	13367	15215
AT5G37830	2646	3063	3605	2212	3287	3423	1836	2618	1907	2269	2527	2331	2919	2316	3007	2441	2685	2427	2584	3258	2383	2923	2246	2704	3402	2793	3514	2964	3687	3371	2639	2164	2105	2715	2701	2342	3326	3037	3882	2427	3141	2969	3942	3690	4287	3648	3482	3100	2628
AT2G35320	911	943	1162	681	847	918	505	844	499	742	709	761	801	694	764	497	682	579	639	808	640	853	700	715	1122	797	1104	843	1192	932	644	452	590	632	682	719	758	689	742	761	933	704	750	804	752	985	797	635	1017
AT3G58120	463	863	882	189	333	342	76	126	113	123	123	127	386	155	433	128	175	204	147	281	321	183	134	245	1405	772	1228	681	764	955	749	487	723	376	373	463	828	715	546	687	1159	997	411	523	909	353	558	649	1043
AT1G13350	2655	3280	3667	2395	2967	2937	1735	2378	1819	2400	2454	1882	2364	2060	2346	1608	1947	1716	1788	2222	1892	2204	1881	1746	2934	2402	3096	2797	3066	2944	2375	1851	1872	2362	2128	2084	2174	1826	2365	1969	2397	2057	1921	2067	2713	2688	2378	2063	2488
AT1G46408	0	0	0	0	0	0	0	0	0	0	0	0	0	0	0	0	0	0	0	0	0	0	0	0	0	0	0	0	0	0	0	0	0	0	0	0	0	0	0	0	0	0	0	0	0	0	0	0	0
AT3G14850	4	8	24	25	39	46	81	100	54	84	98	72	31	12	45	38	31	62	8	18	37	76	55	59	28	8	19	48	45	20	81	44	90	60	79	104	73	76	50	41	61	28	63	65	59	50	31	40	18
AT4G39340	4	0	16	0	0	0	3	0	0	0	4	2	0	13	0	4	0	0	7	12	4	0	0	0	0	3	3	0	7	7	0	0	4	8	3	0	0	0	0	0	4	0	0	0	0	0	4	0	0
AT1G21490	0	0	0	0	0	0	0	0	0	0	0	0	0	0	0	0	0	0	0	0	0	0	0	0	0	0	0	0	0	0	0	0	0	0	0	0	0	0	0	0	0	0	0	0	0	0	0	0	0
AT3G21250	3790	5297	6652	5326	7437	6907	3054	4669	3309	6138	5834	5030	3149	2176	2563	4568	3507	4447	2517	4092	3195	4104	2912	4722	7478	5201	7175	7060	9925	8647	4513	3219	3129	5815	5455	4973	3626	3440	6036	3606	3456	2402	6295	6145	5908	6610	5251	5026	5215
AT5G27120	1332	1442	2063	3030	5743	6301	1357	1237	1125	2359	2159	1632	556	498	583	1424	948	1667	557	716	571	595	419	725	2272	1520	2840	4916	4963	4642	1563	1201	1297	2340	2425	2497	664	967	1639	1173	1198	800	2606	2354	3287	1482	1173	917	1491
AT3G48480	26	8	3	0	6	13	38	46	26	12	22	20	26	22	8	28	7	20	25	14	21	22	22	24	15	18	33	18	46	30	17	19	32	12	14	31	18	4	0	11	20	33	20	32	17	29	48	28	23
AT5G22990	0	0	0	0	0	0	0	0	0	0	0	0	0	0	0	0	0	0	0	0	0	0	0	0	0	0	0	0	0	0	0	0	0	0	0	0	0	0	0	0	0	0	0	0	0	0	0	0	0
AT1G15040	63	76	96	249	117	125	8	12	4	16	24	8	21	31	33	31	17	13	83	47	44	40	16	76	44	55	84	93	62	97	44	13	25	38	26	0	48	38	100	16	13	40	174	136	176	86	75	129	77
AT3G50770	635	577	672	1576	2277	2675	128	108	68	258	209	126	8	8	0	131	20	78	20	16	24	20	8	80	435	321	356	1092	1000	670	487	286	391	304	265	381	786	1628	2275	88	124	38	1371	1438	1499	203	248	283	658
AT3G47780	83	140	221	1243	1221	1816	130	159	108	332	384	253	145	97	91	285	115	221	123	199	127	143	96	235	147	69	120	912	804	578	187	127	117	239	264	249	131	160	332	199	171	239	320	225	310	265	251	226	174
AT1G34590	0	0	0	0	0	0	0	0	0	0	0	0	0	0	0	5	0	0	0	0	0	0	0	0	0	0	0	0	0	0	0	0	0	0	0	0	0	0	0	0	0	0	0	0	0	0	0	0	0
AT1G55290	0	4	0	8	0	5	0	0	16	0	0	12	0	0	4	5	12	0	0	0	0	9	11	8	0	0	0	5	0	4	8	5	0	5	0	0	0	0	0	0	0	0	4	0	4	0	0	0	11
AT3G18779	0	0	0	0	0	0	0	0	0	0	0	0	0	0	0	0	0	0	0	0	0	0	0	0	0	0	0	0	0	0	0	0	0	0	0	0	0	0	0	0	0	0	0	0	0	0	0	0	0
AT4G36570	11	14	17	0	54	30	12	15	15	11	8	12	12	4	7	12	17	8	9	11	15	0	4	0	34	28	15	25	27	33	6	4	10	8	0	0	14	4	9	6	6	12	6	0	8	0	4	0	20
AT1G74840	1406	1565	1805	929	1087	964	1685	2681	2416	2302	2383	2255	2033	1742	2069	1356	1870	1434	1738	2533	1777	1639	1841	1912	1257	1252	1631	809	1093	1183	3196	2469	2623	2655	2261	1740	2189	1926	2353	1432	1748	1402	1656	1501	1969	2349	2015	1617	1045
AT3G56900	251	351	396	341	554	526	303	461	251	372	377	382	409	341	352	427	292	328	292	317	316	396	337	343	430	359	497	419	533	385	465	302	231	368	424	403	291	361	456	304	399	268	369	483	476	501	400	391	358
AT5G06030	0	0	0	0	0	0	0	0	0	0	0	0	0	0	0	0	0	0	0	0	0	0	0	0	0	0	0	0	0	0	0	0	0	0	0	0	0	0	0	0	0	0	0	0	0	0	0	0	0
AT1G75270	1361	1796	2328	3602	5361	5849	717	800	567	1892	1442	1265	847	490	498	1434	758	1619	619	1295	777	1049	729	1676	2697	1641	2902	4595	6215	4801	799	557	756	1809	1832	1627	1060	902	1920	1270	1230	937	1755	1956	1978	1859	1255	1404	2268
AT2G38695	333	434	307	278	286	235	225	258	203	287	394	265	381	296	344	286	327	322	287	347	306	286	379	314	271	295	367	308	401	381	216	162	173	240	254	238	359	296	250	301	382	350	211	246	356	339	332	261	329
AT2G39445	178	143	178	108	194	159	112	166	152	198	142	215	143	139	245	101	121	114	157	187	154	144	163	186	221	169	190	186	210	190	173	132	180	197	179	225	167	134	186	123	245	91	157	156	234	214	179	150	131
AT1G14120	0	3	5	0	0	13	8	0	4	0	2	4	0	5	15	0	0	0	0	12	0	0	0	16	0	0	0	0	5	0	0	8	0	8	0	0	14	0	0	8	0	5	0	5	8	4	5	0	0
AT2G34740	0	0	0	0	0	0	0	0	0	0	0	0	0	0	0	0	0	0	0	0	0	0	0	0	0	0	0	0	0	0	0	0	0	0	0	0	0	0	0	0	0	0	0	6	0	0	0	0	0
AT5G03390	42	48	48	104	164	285	32	24	36	85	76	60	60	24	27	16	20	20	8	24	8	52	24	18	44	28	54	128	191	140	88	32	90	36	56	89	52	60	28	16	48	26	28	32	40	24	20	26	36
AT3G07410	380	402	423	319	282	384	214	261	241	287	233	228	286	216	225	132	301	235	310	247	250	245	236	233	323	371	474	370	553	350	340	218	169	291	244	317	276	220	259	232	269	200	279	246	433	401	259	301	354
AT3G52030	894	1038	979	878	1160	1051	664	936	637	946	886	747	790	811	792	653	829	782	515	793	697	891	663	788	1038	806	992	855	1064	991	757	722	655	829	951	794	807	697	1077	777	1026	857	794	906	991	944	984	817	919
AT5G32875	0	0	0	0	0	0	0	0	0	0	0	0	0	0	0	0	0	0	0	0	0	0	0	0	0	0	0	0	0	0	0	0	0	0	0	0	0	0	0	0	0	0	0	0	0	0	0	0	0
AT3G17650	7716	8776	9524	5685	7010	7428	2909	3961	3173	3979	4188	3896	4600	3661	4507	3192	3876	3100	3564	5017	4043	4394	3966	3761	7013	5512	7096	6023	6454	6196	5132	3850	3821	4462	4252	3800	4874	4163	4916	3926	5280	4162	4908	4791	6311	6202	5176	4641	5910
AT5G47700	5988	7466	7573	6038	7931	10703	3845	4930	4072	5306	5895	4967	3750	3207	3746	4087	3677	4588	2965	3718	2997	3595	2952	3492	7647	6118	8790	9211	10518	9056	4952	3719	3663	5363	5218	5065	3454	2989	4162	4589	5332	4385	5111	5325	5799	5020	4724	3636	5707
AT1G08610	370	380	404	455	723	934	528	672	519	601	727	522	476	408	539	558	653	532	514	531	430	579	482	523	560	481	586	838	778	694	637	602	526	741	701	734	489	521	725	718	864	676	765	772	918	696	666	550	317
AT1G36630	4	2	8	6	6	29	5	4	0	4	4	5	5	4	0	6	8	12	0	3	3	1	0	0	0	7	0	4	5	10	8	0	6	5	0	4	6	12	13	4	4	3	10	3	0	0	11	16	0
AT3G61290	0	0	0	0	0	0	0	0	0	0	0	0	0	0	0	0	0	0	0	0	0	0	0	0	0	0	0	0	0	0	0	0	0	0	0	0	0	0	0	0	0	0	0	0	0	0	0	0	0
AT5G04070	203	243	254	120	308	295	232	265	269	270	229	213	250	210	207	261	211	214	183	224	189	235	156	184	335	163	286	304	387	335	314	226	180	279	292	238	338	251	285	216	310	246	217	201	329	258	323	237	307
AT5G22000	5679	5796	7155	4779	5789	6711	2448	3846	2887	3363	3820	3400	3047	2316	2623	2273	2916	2560	2035	2680	1947	2960	2316	2306	5721	4469	6116	5560	6568	5243	3414	2515	2749	3332	3337	2898	3008	2373	3258	2963	3323	2492	2946	3204	3454	3335	3156	2311	5455
AT3G12250	679	826	998	487	671	739	342	368	314	425	415	378	400	386	426	336	414	356	383	377	377	521	307	452	724	539	700	684	752	677	435	309	344	346	466	436	502	477	541	430	552	450	423	470	473	457	508	340	781
AT1G21880	227	288	443	217	307	467	414	504	382	353	529	410	546	353	641	392	498	500	450	502	474	620	426	461	616	354	563	382	583	547	516	405	273	465	424	458	498	462	574	429	703	519	526	442	637	585	653	451	342
AT3G42390	0	0	0	0	0	0	0	0	0	0	0	0	0	0	0	0	0	0	0	0	0	0	0	0	0	0	0	0	0	0	0	0	0	0	0	0	0	0	0	0	0	0	0	0	0	0	0	0	0
AT4G01190	21	12	24	0	12	0	0	40	8	31	29	0	33	0	20	12	24	4	8	28	32	14	20	12	24	0	10	0	15	35	13	7	28	12	24	20	24	8	16	8	16	8	20	0	8	0	16	20	11
AT1G60690	355	416	361	306	360	282	722	987	615	815	804	737	978	791	873	815	862	728	754	783	700	1070	792	821	377	435	518	389	402	424	595	620	642	655	665	637	759	491	799	616	820	690	633	635	896	996	838	663	297
AT5G03790	4	0	0	0	0	0	0	0	4	0	4	0	0	4	4	12	9	0	6	3	4	0	7	8	8	5	4	4	4	4	0	3	0	0	0	4	0	0	0	8	4	0	0	0	4	0	0	0	0
AT5G04830	2038	2763	3002	2057	2870	3251	2993	4383	2427	4359	4356	3567	3282	2578	3017	3035	3404	2774	2535	3724	2738	3196	2554	2925	2961	2417	2867	3347	3627	3461	3673	2618	2688	3439	3287	2989	2912	2393	3260	2496	3073	2430	3219	3217	4007	4070	3736	2954	1935
AT5G45290	829	993	1035	757	965	692	485	905	573	746	678	667	839	715	684	512	862	753	805	1178	773	1029	781	717	1186	872	1151	787	995	794	811	471	638	806	752	590	853	534	548	857	1057	795	476	576	857	1128	1043	884	979
AT2G10630	0	0	0	0	0	0	0	0	0	0	0	0	0	0	0	0	0	0	0	0	0	0	0	0	0	0	0	0	0	0	0	0	0	0	0	0	0	0	0	0	0	0	0	0	0	0	0	0	0
AT1G61940	0	0	0	0	0	0	0	0	0	0	0	0	0	0	0	0	0	0	0	0	0	0	0	0	0	0	0	0	0	0	0	0	0	0	0	0	0	0	0	0	0	0	0	0	0	0	0	0	0
AT3G16830	4343	5506	6656	4274	5044	5203	2120	2830	2441	3138	2966	2850	2681	2399	2433	2046	2532	2249	2515	2919	2643	2944	2507	2551	5269	4623	6080	4833	5693	5035	3794	2722	2715	3047	3245	2956	3321	2499	3229	2447	2941	2430	3798	3762	4199	3878	3532	2981	4219
AT1G74456	125	150	203	169	184	224	53	61	57	60	76	65	74	68	71	60	57	53	44	68	65	100	80	61	185	173	215	238	307	274	59	56	56	80	77	76	51	62	73	70	81	83	95	72	95	79	78	44	140
AT1G13960	2146	2522	2684	1791	2103	2241	687	1100	793	1010	1051	967	1091	932	958	816	1162	862	865	1205	989	1010	837	1189	2059	1612	1913	1705	2327	1836	1162	920	837	1194	1056	1017	1463	1422	1421	1002	1271	894	960	1106	1329	1253	1228	1000	2336
AT3G60961	4	0	4	0	0	2	0	0	0	0	0	0	0	0	4	0	4	0	0	2	0	0	0	0	4	0	12	0	10	0	0	0	0	0	0	0	0	0	6	0	0	3	22	5	3	0	0	0	0
AT3G28740	4103	6750	6564	8476	9615	9353	3042	5955	3841	10006	9383	7781	4112	3594	4156	10115	7191	9509	4841	8381	5992	8113	6153	9496	5028	3386	4482	6208	10696	6789	7483	4696	5831	9884	8746	8165	5606	4463	7886	5431	4528	3105	4786	5569	4599	11244	8321	7433	4724
AT1G70830	874	945	1137	241	443	876	942	1505	872	1368	971	1310	3549	952	1770	932	1788	1181	1627	2002	1646	2277	2178	1595	1149	1130	1264	907	1027	1267	1978	800	1253	1179	1350	1139	1118	460	536	1565	2237	1189	642	473	586	1482	1897	1494	1056
AT2G26267	3	11	10	5	14	3	11	7	3	11	16	9	26	11	16	9	7	18	27	11	8	14	12	8	22	8	6	8	10	3	3	8	4	4	7	4	2	4	3	10	18	7	11	11	11	12	17	28	6
AT3G19360	234	333	372	423	545	632	210	244	204	344	314	300	247	135	262	174	233	298	189	289	250	214	157	325	437	298	460	560	759	590	263	220	147	301	324	392	277	265	278	312	464	312	395	427	499	450	336	230	358
AT3G14500	0	0	0	0	0	0	0	0	0	0	0	0	0	0	0	0	0	0	0	0	0	0	0	0	0	0	0	0	0	0	0	0	0	0	0	0	0	0	0	0	0	0	0	0	0	0	0	0	0
AT1G03982	0	0	0	0	0	0	0	0	0	0	0	0	0	0	0	0	0	0	0	0	0	0	0	0	0	0	0	0	0	0	0	0	0	0	0	0	0	0	0	0	0	0	0	0	0	0	0	0	0
AT1G56520	1731	2118	2258	1182	1718	1493	646	935	742	868	1243	805	1359	1054	1418	1232	1377	1101	1294	1866	1758	1693	1234	1441	1763	1297	1752	1692	1821	1727	949	677	789	830	862	550	1298	1165	1376	1119	1353	1118	1505	1812	1685	1896	1753	1356	1384
AT1G43845	0	0	0	0	0	0	0	0	0	0	0	0	0	0	0	0	0	0	0	0	0	0	0	0	0	0	0	0	0	0	0	0	0	0	0	0	0	0	0	0	0	0	0	0	0	0	0	0	0
AT3G05625	1524	1972	1845	1369	1659	1696	882	1178	848	1111	1100	1054	1567	1372	1541	1287	1658	1248	1875	2093	2029	2299	1919	1953	1597	1564	1793	1754	2196	2043	933	793	729	995	1039	1084	1365	1142	1360	1534	1896	1641	1762	1796	2176	2342	2289	1865	1281
AT2G28340	0	0	5	0	4	0	0	5	3	0	0	0	5	0	0	0	0	0	0	0	0	0	0	0	0	0	0	0	0	0	0	0	0	0	0	4	0	0	0	0	0	0	0	0	0	0	0	0	5
AT3G01350	237	339	331	173	208	161	152	178	162	182	168	209	198	188	268	197	183	252	200	321	165	335	306	279	340	207	358	325	294	430	186	141	84	201	140	122	252	151	279	206	261	165	254	202	202	475	373	259	323
AT4G40090	0	0	0	0	0	0	0	0	0	4	0	0	0	0	0	0	0	0	0	0	0	0	0	0	0	0	0	0	0	0	0	4	5	0	0	0	0	0	0	0	0	0	0	0	0	0	0	0	0
AT3G02310	0	12	0	9	0	4	0	8	4	16	8	0	4	8	8	11	0	4	4	8	0	8	0	12	0	4	24	0	0	4	8	34	4	4	4	4	4	0	4	4	0	8	8	4	16	0	0	56	4
AT5G16210	2180	2686	2945	2012	2564	2416	1394	2039	1193	1844	1962	1777	2127	1480	1833	1499	1759	1669	1733	1975	1619	2020	1667	1657	2658	2053	2632	2166	2638	2260	2064	1281	1531	1862	1978	1720	2081	1303	2042	1656	1940	1466	1900	1888	2345	2304	1944	1672	2159
AT2G32670	4	0	8	28	20	0	8	4	8	8	0	4	4	0	0	8	12	0	0	0	0	10	0	0	4	0	36	20	12	24	4	16	0	8	8	4	0	4	4	8	8	6	4	4	8	8	4	9	0
AT1G63970	1818	2129	2339	1556	2090	1975	4268	5466	4565	5674	5852	5138	6609	5230	5559	4803	6040	4831	4288	6474	5069	6413	5918	5577	2147	1432	2763	2304	2773	2559	5554	3964	4227	5259	5158	3614	6136	4439	5003	4399	5945	5084	4684	4809	5971	7012	5860	5178	1486
AT3G17120	68	36	46	16	20	24	556	595	479	581	568	480	605	257	227	199	279	245	251	420	290	373	336	407	170	154	136	72	121	187	493	232	283	477	274	360	209	88	133	178	175	153	150	269	185	211	380	338	88
AT3G57220	847	1058	1237	915	1111	1362	508	562	453	616	675	570	732	503	629	544	666	590	516	653	611	744	557	608	1452	915	1200	1179	1400	1271	598	402	293	575	506	574	617	425	598	611	667	550	824	743	905	836	746	661	1155
AT3G33118	0	0	0	0	0	0	0	0	0	0	0	0	0	0	0	0	0	0	0	0	0	0	0	0	0	0	0	0	0	0	0	0	0	0	0	0	0	0	0	0	0	0	0	0	0	0	0	0	0
AT5G34853	802	1229	1440	849	1144	1124	879	1133	815	1180	1235	1051	1063	839	821	791	961	671	784	1061	765	1009	878	908	1093	1015	1136	965	1332	1278	1113	791	745	970	925	1079	1030	871	1121	825	1097	831	1077	1043	1383	1317	1075	832	1087
AT5G33434	0	0	0	0	0	0	0	0	0	0	0	0	0	0	0	0	0	0	0	0	0	0	0	0	0	0	0	0	0	0	0	0	0	0	0	0	0	0	0	0	0	0	0	0	0	0	0	0	0
AT2G03520	0	0	0	0	0	0	9	6	7	14	0	13	0	5	3	4	20	0	5	0	12	0	0	0	0	0	0	0	0	0	5	4	8	15	14	11	5	0	3	5	0	0	4	0	0	8	4	0	0
AT5G14620	1128	1279	1491	721	871	828	389	519	415	664	559	431	619	499	632	428	515	375	553	682	496	598	407	569	1197	822	1224	860	1098	1018	601	429	403	580	565	535	720	607	706	539	583	489	552	688	828	808	680	630	1213
AT5G36732	0	0	0	0	0	2	0	0	0	0	0	0	0	0	0	0	0	0	0	0	0	0	0	0	0	0	0	0	0	0	0	0	0	0	0	0	0	0	0	0	0	0	0	0	0	0	0	0	0
AT1G07090	367	497	569	400	542	686	44	130	111	148	100	114	122	68	86	124	169	159	122	184	90	116	102	166	646	298	561	570	634	782	102	80	47	140	152	129	70	123	98	108	197	138	157	167	228	179	140	101	642
AT5G62550	4	24	19	8	8	24	48	52	9	36	0	20	44	23	48	32	16	24	16	42	32	28	32	40	40	20	16	28	44	48	28	22	16	20	46	4	28	24	8	28	67	38	28	32	24	28	42	28	24
AT2G28810	708	731	1142	549	1015	1042	622	773	542	823	789	673	1432	959	979	963	1122	917	771	1100	751	1294	889	932	1333	991	1202	1323	1485	1595	623	508	490	680	535	524	818	629	798	676	1031	795	712	700	931	1302	1047	738	994
AT5G45000	115	200	158	64	52	59	24	4	0	0	0	4	0	0	0	0	0	4	4	0	0	0	0	0	116	70	135	38	70	18	12	20	0	0	12	4	0	4	0	0	8	4	28	4	0	0	0	4	273
AT1G27740	0	0	0	0	0	0	0	0	0	0	0	0	0	0	0	0	0	0	0	0	0	0	0	0	0	0	0	0	0	0	0	0	0	0	0	0	0	0	0	0	0	0	0	0	0	0	0	0	0
AT4G29760	5	0	3	5	0	0	0	0	0	0	0	0	0	0	0	7	8	12	0	0	0	4	0	0	0	8	4	16	4	4	0	4	0	0	0	0	3	0	0	4	0	0	0	8	0	0	0	0	0
AT3G07730	317	308	420	236	365	347	131	250	146	211	231	209	205	147	260	226	208	197	232	317	249	321	192	360	397	209	361	370	428	420	285	134	198	266	265	241	343	377	396	244	355	215	346	306	438	434	353	391	317
AT4G08070	0	0	0	0	0	0	0	0	0	0	0	0	0	0	0	0	0	0	0	0	0	0	0	0	0	0	0	0	0	0	0	0	0	0	0	0	0	0	0	0	0	0	0	0	0	0	0	0	0
AT5G28680	0	0	0	0	0	0	0	0	0	0	0	0	0	0	0	0	0	0	0	0	0	0	0	0	0	0	0	0	0	0	0	0	0	0	0	0	0	0	0	0	0	0	0	0	0	0	0	0	0
AT1G67720	1168	1402	1574	809	1307	1503	485	677	595	770	755	642	1158	881	1026	1035	1178	1024	1249	1425	1099	1500	1188	1073	1707	1463	1678	1526	2211	1966	692	537	424	713	852	687	1137	1012	1320	1034	1329	925	1348	1415	1591	1574	1526	1239	1344
AT1G28281	0	0	0	0	1	0	0	0	0	0	0	3	0	0	0	0	0	0	0	2	3	0	0	0	0	0	0	0	0	0	0	0	0	3	3	0	0	0	0	2	0	0	0	0	4	2	0	0	0
AT2G13790	2618	3284	4061	2401	3156	3289	515	808	580	815	823	764	762	663	692	736	640	657	672	924	565	707	570	801	3860	1943	3745	2481	2846	2209	673	604	712	745	712	763	977	784	877	632	862	751	1696	1849	2009	875	926	910	3867
AT5G36400	0	0	0	0	0	0	0	0	0	0	0	0	0	0	0	0	0	0	0	0	0	0	0	0	0	0	0	0	0	0	0	0	0	0	0	0	0	0	0	0	0	0	0	0	0	0	0	0	0
AT3G54350	2094	2905	3092	1823	2586	2517	1889	2352	2072	2423	2146	2207	2403	1975	2002	1812	2247	2124	1975	2409	1787	2301	1818	1924	2787	1960	2434	2199	2828	2152	2606	2082	1895	2349	2523	2290	2706	2182	2961	2181	2727	2422	2475	2121	2807	2863	2524	2078	2247
AT3G06000	0	0	0	0	0	0	0	0	0	0	0	0	0	0	0	0	0	0	0	0	0	0	0	0	0	0	0	0	0	0	0	0	0	0	0	0	0	0	0	0	0	0	0	0	0	0	0	0	0
AT3G05050	1274	1560	1775	1815	2432	2497	685	789	584	1022	1007	860	904	667	727	705	691	733	738	876	895	992	862	924	2060	1301	1910	1901	2725	1881	778	691	656	996	985	1121	1013	796	1023	868	1054	831	1168	1120	1385	1297	1165	876	1596
AT3G60890	4	0	0	0	0	0	0	0	0	3	0	0	0	0	0	0	9	0	0	0	0	0	0	0	0	4	0	0	0	0	0	0	0	0	0	0	0	0	0	0	0	0	0	3	0	0	0	4	4
AT5G32654	0	0	0	0	0	0	0	0	0	0	0	0	0	0	0	0	0	0	0	0	0	0	0	0	0	0	0	0	0	0	0	0	0	0	0	0	0	0	0	0	0	0	0	0	0	0	0	0	0
AT4G04710	0	0	0	0	0	16	0	0	0	0	0	0	0	0	0	8	0	0	0	4	7	0	0	0	0	0	3	8	0	16	0	0	0	0	0	0	0	0	0	0	0	0	4	0	0	0	0	0	17
AT4G05490	0	8	0	45	47	22	0	0	0	12	0	13	0	0	0	4	0	0	0	4	4	0	0	0	14	0	4	14	33	9	0	0	0	0	0	4	0	0	0	8	0	0	0	0	0	4	0	8	4
AT3G61175	0	0	0	0	0	0	0	0	0	0	0	0	0	0	0	0	0	0	0	0	0	0	0	0	0	0	0	0	0	0	0	0	0	0	0	0	0	0	0	0	0	0	0	0	0	0	0	0	0
AT3G16190	1848	2243	2641	1384	1748	2058	1161	1969	1230	1896	1664	1585	2191	1665	1706	1604	1690	1459	1651	2066	1257	1766	1403	1810	2200	1702	2211	1762	2228	1819	1758	1374	1370	1811	1745	1592	1996	1615	2073	1784	2134	1625	1361	1370	1765	2457	2045	1811	1941
AT1G63530	12	16	76	852	463	1042	20	32	24	46	40	70	16	4	8	50	12	28	20	44	8	40	4	12	36	44	60	452	299	141	40	18	43	62	77	54	40	20	20	46	49	28	44	59	56	79	12	37	72
AT1G02730	8	20	16	12	20	40	38	32	20	40	48	64	98	36	68	108	72	112	56	99	82	64	104	68	86	20	67	49	52	52	28	56	28	32	44	44	52	16	80	71	64	72	94	88	84	120	88	82	50
AT2G20330	2537	3275	3656	2244	3207	3027	1500	2153	1586	2445	2015	1884	1958	1685	1849	1620	1876	1904	1766	1960	1823	2231	1810	1931	3345	2859	3436	2897	3857	3213	2213	1782	1424	2212	1973	1897	2037	1730	2251	1755	2124	1666	2145	2270	2563	2314	2200	1927	2666
AT4G11910	76	150	68	22	32	43	28	47	24	52	56	28	44	64	66	36	76	56	32	50	76	82	68	56	76	52	84	44	72	84	48	20	12	40	48	32	52	52	90	56	74	32	72	84	52	87	48	84	84
AT3G51610	1758	2209	2388	1500	2131	2136	902	1290	842	1182	1191	1117	1249	1008	1078	992	1075	980	973	1301	982	1171	1152	971	2251	1857	2210	1940	2506	2159	1219	814	840	1329	1150	1133	1461	1095	1425	1163	1381	1008	1290	1295	1550	1650	1500	1167	1522
AT3G42186	0	0	0	0	0	0	0	0	0	0	0	0	0	0	0	0	0	0	0	0	0	0	0	0	0	0	0	0	0	0	0	0	0	0	0	0	0	0	0	0	0	0	0	0	0	0	0	0	0
AT1G71500	23168	27305	30209	22240	26704	28631	17858	24264	17958	23253	25225	21880	21147	17893	19576	16640	20287	15887	17460	21282	17585	23418	17909	19265	25335	21047	27358	25349	28205	27033	21412	16609	16746	19648	19705	18097	17809	14553	18075	16270	22783	18496	15445	16389	21276	22149	21879	18590	18968
AT1G32150	404	596	660	463	529	566	388	560	487	529	511	486	472	389	495	405	477	364	363	537	354	473	393	383	562	541	588	461	630	611	586	431	394	506	498	409	564	439	545	439	619	387	582	522	660	561	546	507	540
AT1G21800	0	0	0	0	0	0	0	0	0	0	0	0	0	0	0	0	0	0	0	0	0	0	0	0	0	0	0	0	0	0	0	0	0	0	0	0	0	0	0	0	0	0	0	0	0	0	0	0	0
AT1G06650	3445	4062	4646	3467	4279	3987	3438	4879	3581	4604	5152	4074	4501	3553	4027	3683	4481	3455	3758	4843	3892	4824	3939	4197	4083	3208	3947	3920	4437	3892	5137	3932	3559	4330	4605	3891	4418	4266	5399	3486	4314	3897	4570	4911	5189	5030	4480	4164	3218
AT3G23850	0	0	0	0	0	0	0	0	0	0	0	0	0	0	0	0	0	0	0	0	0	0	0	0	0	0	0	0	0	0	0	0	0	0	0	0	0	0	0	0	0	0	0	0	0	0	0	0	0
AT5G39500	1383	1590	1929	1273	1790	1807	713	967	773	1020	917	854	1130	873	996	825	1018	838	959	1265	1132	1165	1076	1125	1949	1498	1788	1768	2045	1813	1163	945	857	1142	1103	887	1269	1060	1278	1032	1363	1070	1360	1336	1651	1590	1493	1342	1546
AT4G14226	0	0	0	0	0	0	0	0	0	0	0	0	0	0	0	0	0	0	0	0	0	0	0	0	0	0	2	0	0	0	0	0	0	0	0	0	0	0	0	0	0	2	0	0	0	0	0	0	0
AT4G08953	0	0	0	0	0	0	0	0	0	0	0	0	0	0	0	0	0	0	0	0	0	0	0	0	0	0	0	0	0	0	0	0	0	0	0	0	0	0	0	0	0	0	0	0	0	0	0	0	0
AT1G63770	13498	16798	19340	12772	16886	16471	17923	24161	18706	23349	24861	21709	23670	18368	20589	18325	21392	18463	16687	21581	17066	22475	16987	17809	17396	13185	17257	16100	19287	16637	26544	19489	20213	24458	23623	21202	24023	20743	27824	18978	24275	19991	21144	21381	24999	25387	23535	21203	13804
AT3G21351	38	18	31	82	35	46	18	27	10	6	26	16	0	3	6	4	8	7	0	28	32	0	8	13	57	30	26	48	71	35	20	8	0	18	12	29	0	8	6	16	0	6	10	10	0	0	14	4	30
AT2G17043	0	0	0	0	0	0	0	0	0	0	0	0	0	0	0	0	0	0	0	0	0	0	0	0	0	0	0	0	0	0	0	0	0	0	0	0	0	0	0	0	0	0	0	0	0	0	0	0	0
AT1G29280	42	31	48	47	126	74	19	19	36	36	26	47	37	43	43	52	54	37	17	36	36	32	16	27	67	22	29	81	99	65	12	20	11	34	28	14	20	30	28	36	34	45	45	30	56	28	69	38	23
AT3G57510	0	0	0	0	0	0	0	0	0	0	0	0	0	0	0	0	0	0	0	0	0	0	0	0	0	0	0	0	0	0	0	0	0	0	0	0	0	0	0	0	0	0	0	0	0	0	0	0	0
AT5G54250	4435	5216	5861	4014	5597	4832	1683	2620	1939	2320	2560	2243	2150	1746	2352	2230	2166	2322	2502	3791	2770	3267	2482	2845	4527	3749	5462	4888	5176	5017	2677	1793	1895	2288	2213	2217	2659	2447	3194	2081	2764	2437	4684	4245	5166	4082	3897	3066	3365
AT3G21055	16080	17724	20164	13659	17389	19141	37414	52741	40375	49278	50913	45126	62019	45196	55983	42777	51134	38807	38092	47467	40171	48144	37922	40450	15725	14380	19616	17129	18292	18228	49908	35780	40048	46975	45457	41247	45663	39162	43206	44659	61554	47592	25169	25474	34076	46675	46386	36885	12881
AT3G10960	261	275	277	209	281	303	118	146	112	158	133	149	184	152	178	178	126	108	106	176	136	192	92	146	337	224	257	307	421	366	146	98	108	224	160	173	170	181	187	158	240	180	148	190	186	241	179	182	250
AT3G58240	0	0	0	0	0	0	0	0	0	0	0	0	0	0	0	0	0	0	0	0	0	0	0	0	0	0	0	0	0	0	0	0	0	0	0	0	0	0	0	0	0	0	0	0	0	0	0	0	0
AT2G27660	144	151	112	84	72	104	32	24	24	31	104	44	16	20	36	70	44	49	20	75	36	32	4	28	107	44	113	111	71	90	66	20	44	56	12	52	46	20	80	16	24	28	190	103	111	91	54	46	136
AT4G09984	0	0	0	0	0	0	0	0	0	0	0	0	0	0	0	0	0	0	0	0	0	0	0	0	0	0	0	0	0	0	0	0	0	0	0	0	0	0	0	0	0	0	0	0	0	0	0	0	0
AT4G02430	1854	2002	2239	1441	1508	1860	405	607	414	568	589	584	721	567	641	522	589	545	482	733	468	771	579	504	1675	1362	1611	1579	1774	1398	513	380	461	573	516	487	602	496	584	592	822	551	536	632	729	718	781	500	1652
AT5G07620	81	86	111	63	75	111	29	60	31	41	42	12	96	79	67	64	65	51	65	39	42	86	37	41	199	141	194	176	151	151	54	87	63	70	73	74	61	64	40	47	142	79	74	86	60	56	76	50	114
AT2G19210	0	0	0	0	0	0	0	0	0	0	0	0	0	0	0	0	0	0	0	0	0	0	0	0	0	0	0	0	0	0	0	0	0	0	0	0	0	0	0	0	0	0	0	0	0	0	0	0	0
AT1G54770	526	666	683	500	694	671	356	477	402	456	606	419	452	375	636	543	534	467	428	603	430	463	377	437	689	465	888	756	888	797	579	525	485	540	516	532	679	611	692	590	720	582	810	761	984	630	568	639	457
AT1G35400	0	0	0	0	0	0	0	0	0	0	0	0	0	0	0	0	0	0	0	0	0	0	0	0	0	0	0	0	0	0	0	0	0	0	0	0	0	0	0	0	0	0	0	0	0	0	0	0	0
AT1G49190	0	0	0	0	0	0	0	0	0	0	0	0	0	0	0	0	0	0	0	0	0	0	0	0	0	0	0	0	0	0	0	0	0	0	0	0	0	0	0	0	0	0	0	0	0	0	0	0	0
AT3G46900	698	993	1107	546	944	754	1034	1459	960	1316	1042	924	922	630	648	716	742	667	710	977	748	937	728	585	849	699	943	899	1164	1094	826	685	774	965	995	901	775	745	974	749	938	676	942	899	1360	1052	843	711	705
AT3G47500	48	92	127	50	117	72	4403	6360	3963	6204	5127	4626	2890	2149	1790	1759	2074	1428	889	1008	721	1591	1011	840	208	141	201	180	266	268	3489	2439	2272	2942	2692	2382	819	709	858	760	811	792	281	324	344	623	433	290	91
AT4G39280	1922	2519	2653	1863	2661	2470	2492	2909	2261	3050	3143	2848	2293	1962	2534	2260	2547	2332	2158	2504	2019	2758	2159	2533	2748	1825	2661	2604	3274	2615	2971	2150	2175	2503	2659	2465	2132	2126	2498	2140	2815	2102	2751	2794	3458	3081	2902	2340	1980
AT1G37999	0	0	4	0	0	0	0	0	0	0	1	0	0	0	0	0	0	0	0	0	0	0	0	0	8	0	0	0	8	0	0	0	0	5	0	0	0	0	0	0	0	8	0	0	0	0	0	0	4
AT5G28785	0	0	0	0	0	0	0	0	0	0	0	0	0	0	0	0	0	0	0	0	0	0	0	0	0	0	0	0	0	0	0	0	0	0	0	0	0	0	0	0	0	0	0	0	0	0	0	0	0
AT1G50290	1256	1562	1554	893	1067	1137	377	656	318	588	588	498	562	325	409	338	343	348	309	540	339	457	414	459	1151	906	1138	1211	1296	1417	330	326	251	430	364	412	302	301	332	329	447	319	306	353	441	501	495	433	800
AT4G16370	18177	19502	22904	13888	23719	21249	5862	7046	5126	10047	7419	8293	10858	7863	8805	8368	9842	10083	11026	15328	11454	16010	12530	11613	25174	21299	24960	26942	28940	27113	7376	6682	4585	9027	7973	8017	8545	7184	8580	8667	8008	4629	13052	14237	14161	19308	17257	14882	17331
AT2G35080	0	0	0	0	0	0	0	0	0	0	0	0	0	0	0	0	0	0	0	0	0	0	0	0	0	0	0	5	0	0	0	0	0	0	0	0	0	0	0	0	0	0	0	0	0	0	0	0	0
AT1G60075	0	0	0	0	0	0	0	0	0	0	0	0	0	0	0	0	0	0	0	0	0	0	0	0	0	0	0	0	0	0	0	0	0	0	0	0	0	0	0	0	0	0	0	0	0	0	0	0	0
AT3G01430	249	326	350	265	392	423	137	150	146	300	111	191	192	163	196	175	160	194	162	160	189	204	166	204	294	240	329	304	378	248	230	187	121	220	282	190	273	243	315	180	195	189	362	434	455	313	237	187	253
AT3G26400	1542	1730	1844	1491	1904	2307	655	767	723	932	1024	941	911	652	761	743	826	768	818	952	684	812	615	879	1669	1306	1910	1711	2313	1654	1007	900	859	1003	1033	955	1077	827	957	902	1145	824	1133	1168	1521	1013	1018	987	1430
AT3G42545	0	0	0	0	4	0	0	0	0	0	0	0	0	0	0	0	0	0	0	0	0	0	0	0	0	0	0	0	0	0	0	0	0	0	0	0	0	0	0	0	0	0	1	0	0	0	0	0	0
AT3G62590	88	85	122	232	273	430	131	132	102	227	173	220	132	63	73	116	70	135	49	155	39	143	84	153	186	76	209	251	354	236	249	170	180	155	207	207	244	221	219	83	56	36	260	195	209	135	82	108	106
AT5G35580	13	0	39	24	15	23	0	3	0	4	12	8	0	0	0	0	0	4	0	8	4	0	0	0	17	5	8	16	4	0	0	3	0	4	12	8	0	0	0	9	0	4	13	8	16	15	20	12	0
AT4G23420	16	30	53	20	30	30	18	49	44	79	11	40	22	39	37	49	43	43	26	59	61	42	12	46	35	20	28	24	40	24	85	38	16	31	45	44	35	26	15	45	44	25	5	31	22	44	44	36	32
AT4G27430	2281	2236	2819	1483	1776	1881	3534	4603	3995	4535	4436	4514	3920	3084	3814	2819	3453	2779	2735	3526	2944	3277	2740	2988	2382	1941	3036	1893	2060	2338	5102	3600	3944	5046	4654	4212	3794	3396	3908	3688	4514	3979	2923	2910	3737	4008	4283	3303	2107
AT2G22482	43	72	80	69	76	129	72	77	85	87	120	67	121	131	96	80	89	95	134	155	61	135	117	86	77	77	102	101	124	194	115	129	90	96	87	63	116	29	59	120	121	94	71	51	154	115	134	86	95
AT5G32616	0	0	0	0	0	0	0	0	0	0	0	0	0	0	0	0	0	0	0	0	0	0	0	0	0	0	0	0	0	0	0	0	0	0	0	0	0	0	0	0	0	0	0	0	0	0	0	0	0
AT4G26400	2568	2998	3111	2217	2245	2694	394	670	431	754	633	652	662	630	672	546	617	602	517	737	667	625	612	739	1741	1240	2006	1292	1604	1184	929	668	749	852	962	707	818	769	871	684	949	725	923	963	1180	1100	988	767	2180
AT4G03490	38	43	50	30	41	16	4	4	13	4	23	20	16	10	12	18	43	3	4	6	24	0	7	16	57	27	64	31	41	0	26	4	0	28	4	16	13	9	4	12	0	16	34	20	20	16	10	0	43
AT5G35035	0	0	0	0	0	0	0	0	0	0	0	0	0	0	0	0	0	0	0	0	0	0	0	0	0	0	0	0	0	0	0	0	0	0	0	0	0	0	0	0	0	0	0	0	0	0	0	0	0
AT3G20470	536	461	565	344	232	219	257	459	189	535	303	360	120	119	149	57	62	102	172	149	257	46	48	118	883	595	554	686	756	822	392	209	179	340	298	196	30	44	24	166	116	74	94	44	28	127	99	70	378
AT5G34883	0	0	0	0	0	0	0	0	0	0	0	0	0	0	0	0	0	0	0	0	0	0	0	0	0	0	0	0	0	0	0	0	0	0	0	0	0	0	0	0	0	0	0	0	0	0	0	0	0
AT4G03811	0	12	4	7	14	2	4	13	23	33	21	9	15	12	19	13	21	5	10	12	7	4	0	5	11	24	0	6	1	12	24	4	21	8	12	18	12	4	0	11	8	0	4	4	8	6	16	7	3
AT1G04640	4442	5361	5473	3991	4311	4135	2129	2629	2191	2765	3172	2574	2866	2478	2859	2233	2996	2269	2956	3373	3082	2981	2388	2973	4074	3527	4307	4059	4451	4301	2749	2225	2263	2747	2283	2460	2992	2530	3258	2825	3366	2924	2966	3178	3924	4356	3518	3288	3539
AT5G64540	0	0	0	9	0	0	0	0	0	0	0	0	0	0	0	0	0	9	0	11	0	0	0	10	0	0	0	0	0	0	0	0	0	0	0	0	0	0	0	0	0	0	0	5	0	0	0	0	0
AT1G25530	107	80	126	20	47	76	170	219	112	164	160	132	283	191	240	209	254	230	204	305	276	429	313	170	114	126	99	52	88	71	178	206	142	177	208	122	404	209	334	296	288	161	356	373	352	379	331	199	82
AT4G17270	1925	2462	2570	1841	2588	2557	837	1455	923	1303	1344	1253	1461	1016	1229	1079	1184	1116	1221	1496	1216	1517	1111	1293	2399	1552	2263	2304	2574	1880	1402	1091	869	1402	1188	1416	1536	1275	1500	1243	1503	1188	1427	1531	1863	2033	1532	1428	2175
AT2G18640	0	0	0	0	0	8	0	0	0	0	0	0	0	0	0	0	0	0	0	0	0	0	4	0	0	0	0	0	0	0	0	4	0	0	0	0	0	0	0	0	0	0	0	0	0	0	0	0	0
AT4G24820	5462	6478	7388	7720	12624	13986	3025	3980	3111	5575	4998	4431	3775	2869	3142	3417	3457	3720	2525	3603	2592	3538	2621	3677	6990	4660	6962	9610	11282	8265	4247	3347	3458	4930	5140	4933	4088	3401	4995	3573	4269	3409	4498	4201	5389	4874	3789	3700	6000
AT4G12090	16	21	17	20	39	34	4	0	4	6	0	6	8	6	5	10	9	8	6	0	4	0	0	8	37	12	31	43	29	39	6	9	10	17	19	18	13	17	9	3	19	8	4	26	23	18	11	16	11
AT1G59780	0	0	0	0	0	0	0	0	0	0	0	0	0	0	0	0	0	0	0	0	0	0	0	0	0	0	0	0	0	0	0	0	0	0	0	0	0	0	0	0	0	0	0	0	0	0	0	0	0
AT3G60380	560	792	628	424	769	779	907	1525	1137	1463	1468	1329	2061	1348	1810	1303	1727	1260	1039	1297	1222	1386	1123	1099	724	573	779	652	797	742	1358	1004	909	1445	1427	1191	1605	1201	1385	1320	1981	1565	984	984	1360	1238	1462	1014	609
AT5G36720	0	0	0	0	0	0	0	0	0	0	0	0	0	0	0	0	0	0	0	0	0	0	0	0	0	0	0	0	0	0	0	0	0	0	0	0	0	0	0	0	0	0	0	0	0	0	0	0	0
AT4G35733	0	0	0	0	0	0	0	0	0	0	0	0	0	0	0	0	0	0	0	0	0	0	0	0	0	0	0	0	0	0	0	0	0	0	0	0	0	0	0	0	0	0	0	0	0	0	0	0	0
AT2G01170	1135	1621	1592	1033	1359	1201	811	1105	692	1092	1166	963	2240	1826	2108	1876	2134	1814	1602	2025	1819	2013	1699	1708	1655	1221	1798	1280	1429	1199	1029	946	825	1234	1195	1228	2447	2119	1964	1825	2114	1827	1600	1579	1871	2112	1873	1396	1346
AT4G12800	28174	31954	34794	22102	27717	26389	132072	180228	136446	181026	170059	160135	168998	130099	153659	111846	135110	106237	95260	118464	97143	121440	92926	102209	31942	25654	36729	27645	31368	31333	176709	133230	131649	162744	157788	131812	150460	120188	131175	116439	154275	125312	67838	70369	87620	110362	105711	87660	27571
AT3G32966	0	0	0	0	0	0	0	0	0	0	0	0	0	0	0	0	0	0	0	2	0	0	0	3	0	0	0	0	0	0	0	0	0	0	4	0	0	0	0	0	0	0	0	0	0	0	0	0	0
AT3G48890	2282	2793	3496	3411	3969	4625	1433	2118	1549	2177	1980	1610	2625	1624	1945	1807	2138	1829	1565	2325	1646	2200	1773	1834	3336	2436	3320	2908	3876	2868	2113	1519	1436	2085	1968	2108	2678	2227	2778	1939	2376	1802	2610	2648	3068	2890	2234	1824	2960
AT2G17510	2840	3781	4113	3143	3700	4241	1520	1997	1519	1931	2010	1873	1787	1480	1640	1584	1826	1770	1456	1760	1454	1941	1426	1396	3356	2361	3412	3292	3898	3115	2138	1664	1712	1660	2104	1763	1782	1544	2296	1642	2019	1608	1841	1955	2536	2218	2061	1720	2738
AT4G34680	432	631	759	410	525	651	525	687	538	600	705	618	664	490	472	404	700	407	348	469	294	559	300	414	549	445	610	579	817	731	631	482	374	511	388	437	581	369	576	395	561	433	456	412	617	481	375	296	456
AT4G23650	3658	5045	5666	2754	4069	4018	2052	2624	2167	3010	2734	2430	2878	2068	2369	2265	2804	2110	2280	3057	2319	2615	2344	2452	4810	3272	4651	3726	4544	3811	2740	2189	2391	2719	2938	2548	2662	2229	3186	2281	2793	2226	2886	3138	3643	3398	2973	2538	4359
AT2G30910	616	939	955	465	594	601	695	771	613	696	813	700	721	422	563	480	550	487	541	583	475	493	488	584	749	610	834	653	760	757	667	479	464	618	674	565	531	460	543	561	613	661	716	611	705	716	732	580	735
AT1G50730	986	1262	1275	884	1113	1050	716	841	698	870	796	745	996	812	881	686	936	766	798	1033	926	1131	900	930	1468	1050	1440	1105	1303	1194	754	656	608	755	825	721	1028	747	925	786	960	793	950	892	1122	1131	1160	996	1254
AT5G10270	707	801	948	600	808	832	518	675	459	742	725	674	655	572	694	654	642	568	583	820	732	883	657	717	824	716	1001	841	995	904	685	485	562	796	647	598	932	731	823	635	955	698	816	845	1028	954	819	656	674
AT4G03010	54	66	83	50	37	38	31	4	16	9	18	24	60	7	44	30	48	28	26	24	37	49	24	25	80	37	89	63	74	46	25	14	16	31	34	39	52	16	61	46	8	32	49	49	49	55	37	20	95
AT4G15345	0	0	0	0	0	0	0	0	0	0	0	0	0	0	0	0	0	0	0	0	0	0	0	0	0	0	0	0	0	0	0	0	0	0	0	0	0	0	0	0	0	0	0	0	0	0	0	0	0
AT4G08351	0	0	0	0	0	0	0	0	0	0	0	0	0	0	0	0	0	0	0	0	0	0	0	0	0	0	0	0	0	0	0	0	0	0	0	0	0	0	0	0	0	0	0	0	0	0	0	0	0
AT1G74540	38	44	108	56	108	110	24	30	21	39	38	26	45	60	52	84	81	72	34	85	82	75	72	128	144	49	100	98	176	105	60	24	20	52	16	65	37	64	64	106	99	77	112	75	120	70	98	60	88
AT3G12120	14726	17504	20887	11431	16435	17809	22408	31518	22294	28960	28376	26594	53106	35115	41726	28699	36677	27152	28309	35345	26891	38639	31304	28868	20439	15800	21380	16574	20509	18024	27699	19301	20914	28396	27795	23589	38520	25277	29950	37547	48181	31981	20824	20626	27251	43944	35367	31002	16686
AT1G51700	434	494	652	458	434	617	1040	1392	912	1380	1404	1155	808	592	655	628	776	530	693	888	650	875	789	799	851	733	858	780	847	1170	861	788	676	805	768	691	601	615	558	443	587	351	733	824	985	667	498	400	622
AT2G07756	1	0	1	1	2	3	1	1	1	4	3	1	0	0	0	2	0	1	0	0	0	2	0	1	0	1	1	1	1	2	2	2	0	2	1	1	0	1	1	1	0	1	1	0	1	0	0	1	1
AT4G36660	545	617	654	310	589	530	839	1055	806	896	1068	875	1005	734	860	657	845	665	688	823	612	864	636	642	864	668	770	755	670	766	895	842	749	878	871	820	703	585	778	602	1109	664	648	751	863	849	745	581	597
AT3G59270	0	7	8	0	0	3	3	0	4	0	11	4	0	0	0	0	3	3	0	3	0	3	0	3	0	0	6	3	0	0	0	0	0	0	0	4	0	0	0	0	4	0	0	0	0	4	0	0	0
AT3G16090	941	1062	1065	821	954	1038	675	930	685	997	1082	872	799	660	805	587	789	648	669	995	630	817	664	777	1232	1085	1364	1029	1209	1116	792	554	613	954	781	724	690	644	729	612	677	827	747	742	863	885	828	776	1052
AT5G44120	0	0	0	0	0	0	0	0	0	0	4	0	0	0	5	0	0	0	0	0	0	0	4	0	0	0	0	0	0	0	4	0	4	0	0	0	0	0	0	0	0	0	0	0	0	8	0	0	0
AT5G25530	0	0	0	0	0	0	0	0	0	0	0	0	0	0	0	0	0	0	0	0	0	0	0	0	0	0	0	0	0	0	0	0	0	0	0	0	4	0	0	0	0	0	0	0	0	0	0	0	0
AT1G01270	0	0	0	0	0	0	0	0	0	0	0	0	0	0	0	0	0	0	0	0	0	0	0	0	0	0	0	0	0	0	0	0	0	0	0	0	0	0	0	0	0	0	0	0	0	0	0	0	0
AT2G37920	1541	1954	2266	1553	2049	2056	1977	2899	2196	2933	3183	2488	3408	2762	3222	2498	3087	2375	2538	3078	2543	3291	2645	2890	1986	1571	2200	1873	2182	1836	2765	2233	1993	2973	2648	2532	3208	2475	2916	2852	3638	3243	2536	2536	2985	3720	3425	2705	1796
AT4G31120	2155	2125	2598	1849	2563	2805	1110	1342	1179	1588	1635	1252	1137	941	1146	1066	1237	1200	1137	1440	1228	1235	1144	1247	2400	2032	2546	2376	2856	2302	1451	1202	1056	1377	1566	1478	1329	1056	1668	1378	1664	1309	1874	2137	2550	1630	1546	1193	2036
AT1G17545	0	0	0	0	0	0	0	0	0	0	0	0	0	0	0	0	0	0	0	0	0	0	0	0	0	0	0	0	0	0	0	0	0	0	0	0	0	0	0	0	0	0	0	0	0	0	0	0	0
AT3G02600	1736	2139	2612	1730	2245	2355	779	1067	722	1189	962	785	1153	957	1251	979	1007	912	944	1380	1194	1224	1012	1232	2254	1885	2386	2299	2496	2444	1123	875	975	1062	1019	1002	1391	947	1371	1033	1491	1330	1447	1308	1728	1404	1579	1361	2189
AT3G11270	787	970	983	1105	1496	1461	549	758	648	822	910	658	730	602	595	738	639	702	701	736	668	727	552	722	1178	928	1119	1321	1655	1164	1040	674	696	993	1014	941	997	972	1333	743	1071	739	1005	1036	1202	877	972	760	977
AT5G23027	0	0	0	0	0	0	0	0	0	0	0	0	0	0	0	0	0	0	0	0	0	0	0	0	0	0	0	0	0	0	0	0	0	0	0	0	0	0	0	0	0	0	0	0	0	0	0	0	0
AT5G10020	825	983	1021	599	887	751	505	640	535	671	668	572	628	507	753	459	685	606	623	757	629	746	648	637	1699	1029	1496	1244	1447	1420	770	584	568	640	709	717	746	536	732	699	771	802	748	759	853	857	874	559	1018
AT1G50840	2246	2560	3016	2299	2832	3122	3678	4743	3565	4539	4887	3621	4256	3239	3746	3472	3904	3092	3086	3861	3309	4160	3206	3261	2915	2406	2831	3086	3310	3156	4136	3125	3058	4156	3935	3578	3264	2693	3480	3317	3847	3310	3829	3876	4925	4033	3924	3107	2226
AT3G06250	1360	1305	1475	1457	1706	1703	895	1000	831	1054	1079	1010	1205	986	1073	928	1083	906	916	1196	851	1295	926	1173	1867	1450	1629	1742	2209	1816	1063	829	746	948	940	933	1066	791	1173	951	1255	1000	1013	1105	1354	1420	1552	1057	1374
AT1G72960	0	1	12	0	0	0	30	5	3	0	0	4	0	0	0	4	11	0	0	7	0	0	0	0	0	0	9	6	4	23	24	0	7	0	0	0	16	0	8	0	4	0	2	12	0	0	0	19	7
AT3G16950	5629	7380	6948	4559	5940	5727	686	869	683	917	981	767	869	660	636	675	725	652	633	816	721	705	641	835	7070	5498	7674	6110	6302	6865	1022	619	611	866	894	858	868	683	903	636	872	552	1401	1547	1790	1337	1051	841	5940
AT2G34010	8	32	16	16	56	45	45	88	70	69	81	50	56	46	47	31	49	43	36	31	54	38	6	31	90	35	32	54	39	71	80	51	53	46	57	60	56	25	47	55	34	38	44	37	63	44	33	38	37
AT1G29260	1715	1955	1951	1589	1738	1745	728	1205	766	1073	1336	1053	1303	802	1171	1082	1080	951	1031	1147	946	1350	911	1060	1774	1290	1703	1347	1801	1607	961	847	844	1087	1049	988	1266	995	1310	1043	1443	1008	1112	1227	1522	1503	1290	1123	1376
AT2G26120	0	0	0	0	0	0	0	0	0	0	0	0	0	0	0	0	0	0	0	0	0	4	0	0	0	0	0	0	0	0	3	3	0	0	0	0	0	0	3	0	0	0	0	0	0	0	0	0	0
AT5G51230	1420	1784	2197	1331	1888	1749	1314	1538	1105	1615	1547	1446	1680	1299	1485	1309	1379	1216	1113	1481	1236	1613	1378	1289	1972	1474	1947	1568	2066	1930	1495	1310	1208	1543	1548	1412	1601	1230	1739	1437	1756	1442	1569	1732	2048	1748	1489	1443	1671
AT2G12960	0	0	0	0	0	0	0	0	0	0	0	0	0	0	0	0	0	0	0	0	0	0	0	0	0	0	0	0	0	0	0	0	0	0	0	0	0	0	0	0	0	0	0	0	0	0	0	0	0
AT5G11425	3	4	19	0	8	5	4	7	5	9	6	9	11	5	2	5	9	5	6	11	7	11	9	4	3	9	8	7	11	5	6	3	6	11	12	8	6	2	10	2	7	3	3	2	6	7	7	14	0
AT5G38378	0	0	0	0	0	0	0	0	0	0	0	0	0	0	0	0	0	0	0	0	0	0	0	0	0	0	0	0	0	0	0	0	0	0	0	0	0	0	0	0	0	0	0	0	0	0	0	0	0
AT3G09735	2170	2575	2591	1436	2040	2175	487	682	506	719	631	595	628	467	554	420	713	526	589	734	657	693	513	705	2531	1766	2570	1929	2004	1971	735	475	547	572	727	594	941	623	794	666	934	718	872	960	1089	835	1027	633	2327
AT5G15480	0	0	0	0	0	0	0	0	0	0	0	0	0	0	0	0	0	0	0	4	0	0	0	0	0	0	0	0	0	0	0	0	0	0	0	0	0	0	0	0	0	0	0	0	0	0	0	0	0
AT1G68320	33	16	68	8	47	28	27	20	8	24	4	11	5	7	4	12	12	0	18	23	16	14	16	14	81	34	82	64	38	58	25	5	28	23	20	0	16	11	0	0	11	12	16	16	16	32	38	13	31
AT1G51650	3236	3960	4662	3424	4832	5237	3074	4027	2859	4422	4412	3894	3116	2476	2820	3176	2718	3656	2138	2931	2241	2591	2248	2889	4210	3117	4169	4807	5230	4691	3745	2882	2811	4274	4113	4039	2795	2574	4066	3135	4162	2952	3166	3271	3669	3708	3583	3105	3679
AT1G65050	0	0	0	0	0	0	0	0	0	0	0	0	0	0	0	0	0	0	0	0	0	0	0	0	0	0	0	0	0	0	0	0	0	0	0	0	0	0	0	0	0	0	0	0	0	0	0	0	0
AT4G09970	450	493	467	279	350	400	193	276	194	223	248	116	351	320	272	253	370	356	401	600	388	569	343	407	592	433	633	463	622	554	128	75	87	147	128	155	194	162	231	292	369	275	283	235	421	475	378	378	496
AT2G45630	807	954	917	655	773	874	360	554	427	575	641	443	753	537	657	664	585	450	656	700	668	787	747	736	843	770	1024	1009	1066	981	496	345	421	454	414	410	552	415	584	509	698	556	647	650	710	897	677	691	530
AT1G60010	2577	3305	3834	1770	2249	2101	1755	2307	2042	2549	2348	2183	2766	1834	2519	1905	2326	1737	2038	2640	2304	2372	1882	2190	2376	1902	2292	1998	2185	2125	2718	1993	2147	2567	2253	1959	2506	2217	2446	1810	2510	2152	2079	2447	2926	3262	2727	2279	2430
AT3G29632	0	0	0	0	0	0	0	0	0	0	0	0	0	0	0	0	0	0	0	0	0	0	0	0	0	0	0	0	0	0	0	0	0	0	0	0	0	0	0	0	0	0	0	0	0	0	0	0	0
AT4G15930	875	1095	1229	683	808	889	1006	1691	1070	1358	1370	1153	1114	1070	1216	984	1019	830	912	1121	972	1090	831	1092	1279	854	1240	984	1267	1031	1220	1025	935	1235	1231	983	1295	1136	1250	938	1503	863	1118	1134	1425	1546	1063	1096	1101
AT1G43680	0	0	0	0	0	0	4	0	0	0	0	4	0	0	0	0	0	3	0	0	0	0	0	0	0	0	0	0	0	0	7	0	0	0	0	0	0	0	0	0	0	0	0	0	0	0	2	0	0
AT3G22234	3	2	0	0	0	0	0	0	2	0	0	0	0	0	0	0	0	0	0	0	1	0	0	0	0	0	0	0	0	0	0	0	1	0	0	0	0	0	0	2	0	0	4	0	0	0	0	0	4
AT5G54050	0	0	0	0	0	0	0	0	0	0	0	0	0	0	0	0	0	0	0	0	0	0	0	0	0	0	0	0	0	0	0	0	0	0	0	0	0	0	0	0	0	0	0	0	0	0	0	0	0
AT5G66080	415	563	466	228	426	417	363	453	494	506	572	450	1575	1384	1768	1106	1610	1084	2059	1927	1500	2061	1906	2208	568	513	668	495	485	641	416	429	333	554	387	476	1048	734	582	1236	1744	1533	664	664	1210	1983	2007	1667	533
AT1G13145	167	154	261	172	189	184	69	68	49	93	98	46	95	88	79	77	56	96	76	68	85	76	55	73	239	229	241	224	242	243	70	43	49	78	77	27	68	54	117	117	158	69	113	156	140	100	105	147	186
AT3G22220	764	1127	1137	905	1139	1333	394	715	523	812	643	685	779	552	562	535	506	436	616	712	665	707	633	676	1106	857	1112	1071	1131	908	687	592	571	877	908	795	773	673	765	645	784	606	864	933	966	927	859	693	1046
AT2G33120	3765	4549	4952	6493	8165	9198	1529	2365	1711	2645	2401	2142	2334	1778	1861	1784	1998	1984	1669	2294	1935	2152	1763	2079	4745	3323	5093	6213	6148	4940	2849	2012	1953	2581	2794	2519	2861	2495	3392	2049	2845	2155	3752	3567	4369	3032	2781	2335	4280
AT3G30211	0	0	0	0	0	0	0	0	0	0	0	0	0	0	0	0	0	0	0	0	0	0	0	0	0	0	0	0	0	0	0	0	0	0	0	0	0	0	0	0	0	0	0	0	0	0	0	0	0
AT3G53060	0	0	0	0	0	0	0	0	0	0	0	0	0	0	0	0	0	0	0	0	0	0	0	0	0	0	0	0	0	0	0	0	0	0	0	0	0	0	0	0	0	0	0	0	0	0	0	0	0
AT3G16020	0	3	4	0	7	13	0	6	0	0	12	5	6	0	0	10	6	7	4	0	0	9	9	11	5	7	7	9	13	9	0	0	0	3	7	0	11	3	3	8	13	6	4	6	0	7	0	5	0
AT4G07800	0	0	0	0	0	0	0	0	0	0	0	0	0	0	0	0	0	0	0	0	0	0	0	0	0	0	0	0	0	0	0	0	0	0	0	0	0	0	0	0	0	0	0	0	0	0	0	0	0
AT3G29156	4	0	4	16	4	24	0	4	6	0	0	4	8	12	4	0	0	2	0	0	0	0	0	0	0	8	0	19	0	8	16	0	0	6	4	0	0	4	4	4	0	0	4	0	14	0	4	8	4
AT5G41220	743	886	1018	557	760	887	420	627	421	689	630	525	603	400	716	537	614	558	636	681	698	617	554	613	883	512	829	746	805	724	789	563	468	649	763	602	635	576	860	652	752	599	605	700	904	797	832	622	783
AT2G17050	0	0	4	16	12	12	0	0	0	0	0	0	0	0	0	0	0	0	4	0	0	0	0	0	0	4	0	12	4	0	0	0	0	0	0	0	0	0	4	0	0	4	0	0	0	0	0	0	0
AT3G21320	0	0	0	13	4	24	7	8	4	4	8	4	8	0	4	4	4	0	4	28	4	15	16	4	0	0	0	15	12	4	4	0	12	0	0	4	16	12	0	8	12	0	4	16	31	11	4	4	0
AT4G30290	0	0	0	30	16	18	54	44	28	79	67	73	36	11	35	34	42	82	19	40	43	8	16	28	17	0	3	4	20	8	112	40	85	219	240	110	88	58	56	97	70	53	187	100	123	72	83	75	0
AT1G65560	328	356	437	281	478	455	221	338	223	342	371	331	307	207	334	265	299	231	286	336	437	311	322	250	320	307	268	382	403	331	314	281	251	317	304	317	201	318	337	319	504	308	530	506	589	467	344	364	220
AT2G39930	2286	2830	3282	1483	1973	1823	3046	4066	2612	3881	3771	3151	5269	3604	4228	3386	4147	3318	3168	3765	3159	4016	3238	3057	2938	2193	3036	2086	2608	2699	4022	2943	3113	3544	3825	3333	5221	4159	4349	3600	4697	3734	3744	3687	4075	4127	3668	2695	2515
AT1G72860	151	193	278	77	133	219	34	51	47	145	116	108	156	134	121	84	117	92	88	104	143	123	64	74	299	144	150	164	195	213	143	127	174	83	135	92	179	74	153	105	120	148	167	148	125	203	102	129	232
AT1G47460	0	0	0	0	0	0	0	0	0	0	0	0	0	0	0	0	0	0	0	0	0	0	0	0	0	0	0	0	0	0	0	0	0	0	0	0	0	0	0	0	0	0	0	0	0	0	0	0	0
AT1G11390	1049	966	1273	1023	1327	1494	456	563	448	665	726	597	541	481	559	558	532	552	462	480	527	671	516	586	1201	958	1227	1261	1372	1407	717	524	499	726	769	653	558	614	766	678	782	687	783	797	924	814	784	792	977
AT2G04378	3776	4591	4816	3781	4635	5207	1794	2294	1779	2390	2443	2271	2799	2165	2546	2169	2759	2096	2138	3038	2569	3260	2729	2599	4573	3366	4720	4172	5217	4612	2451	1967	2053	2661	2370	2378	2472	1960	2483	2447	3000	2452	2394	2831	3340	3127	2936	2128	3721
AT4G08610	0	0	0	0	0	0	0	0	0	0	0	0	0	0	0	0	0	0	0	0	0	0	0	0	0	0	0	0	0	0	0	0	0	0	0	0	0	0	0	0	0	0	0	0	0	0	0	0	0
AT5G49290	84	117	121	60	75	84	36	66	20	85	70	63	84	28	61	60	51	50	71	89	84	80	75	68	170	117	80	67	99	140	31	45	28	60	53	28	74	58	72	58	103	47	77	128	131	105	126	89	170
AT2G43865	0	0	0	0	0	0	0	0	0	0	0	0	0	0	0	0	0	0	0	0	0	0	0	0	0	0	0	0	0	0	0	0	0	0	0	0	4	0	4	0	0	0	0	0	0	0	0	0	0
AT5G44320	2930	3257	3614	3308	4650	5062	1708	2107	1413	2445	2500	1843	1988	1332	1759	1626	1703	1846	1361	1896	1409	1962	1468	1732	3723	2530	3653	4314	5018	4239	2404	1753	1711	2507	2456	2056	2187	1829	2679	1913	2391	1861	2592	2776	3514	2505	2618	2209	2907
AT5G24020	1231	1410	1706	1048	1586	1652	1209	1108	1040	1625	1535	1229	1545	1204	1235	1325	1306	1128	1394	1694	1382	1817	1356	1550	1584	1321	1601	1447	1875	1640	1348	986	1007	1241	1287	1232	1343	1105	1369	1512	1863	1379	1646	1763	2170	1927	1859	1426	1482
AT2G39200	175	175	424	544	663	688	92	179	46	371	315	186	145	64	98	129	56	245	68	195	212	38	38	40	354	152	138	952	905	710	228	112	200	390	482	399	44	68	169	196	144	82	182	137	72	277	40	128	268
AT5G41605	0	0	0	0	0	0	0	0	0	0	0	0	0	0	0	0	0	0	0	0	0	0	0	0	0	0	0	0	0	0	0	0	0	0	0	0	0	0	0	0	0	0	0	0	0	0	0	0	0
AT5G60750	1580	1939	2038	1598	2246	2511	934	1315	979	1372	1320	1080	1241	962	1192	1045	1048	973	1077	1356	1186	1507	1219	1280	1987	1358	2410	2058	2407	1983	1372	987	874	1250	1300	1174	1319	1053	1194	1195	1455	1118	1361	1452	1646	1331	1403	1232	1816
AT4G19950	177	304	230	219	341	366	79	76	88	84	80	105	80	79	135	90	97	98	94	117	102	149	116	146	241	212	281	233	405	298	70	66	79	94	96	108	196	104	171	76	174	157	234	167	211	204	145	101	245
AT4G00380	136	214	150	71	64	80	66	165	65	142	106	155	174	102	119	128	74	117	128	121	122	149	160	108	102	130	171	92	107	99	175	129	135	163	152	113	150	111	110	168	123	101	169	156	148	178	114	135	159
AT4G35390	5	8	8	0	8	0	0	4	0	0	9	0	4	0	0	0	4	12	0	0	0	4	0	0	24	8	12	8	4	1	8	0	2	0	4	2	2	8	0	4	12	5	0	0	0	0	12	4	8
AT3G53690	71	64	72	64	131	90	14	28	39	43	65	59	57	55	52	44	75	26	64	60	67	120	24	55	95	66	117	92	118	97	51	43	54	50	80	36	54	51	71	52	68	58	101	51	109	67	79	84	51
AT4G37730	20	16	28	32	44	40	14	36	14	12	48	38	8	20	20	28	12	15	12	24	4	40	14	12	44	32	74	60	71	102	36	12	4	54	24	12	32	16	10	36	8	20	8	22	4	10	24	12	32
AT2G24945	3252	4071	2711	2322	3800	4006	2528	3811	1992	3422	3756	1961	4395	3008	3859	3298	3815	2890	3680	196	3758	4682	3943	3428	3766	3348	3928	3782	4758	3996	262	2483	3181	3350	3153	230	31	3142	35	3744	5036	3290	5594	4268	6010	232	241	150	3454
AT1G53800	5907	7361	7601	4844	6006	6284	3718	4374	3855	4021	5605	4147	5048	4395	5433	4326	5541	4375	4293	5350	4991	5727	4744	4465	6327	5664	7704	6659	7429	7014	4749	3984	3855	4567	4286	4160	5258	3650	5278	5037	6622	6239	4267	4541	6515	6119	6254	5434	4752
AT1G42705	0	0	0	0	0	0	0	0	0	0	0	0	0	0	0	0	0	0	0	0	0	0	0	0	0	0	0	0	0	0	0	0	0	0	0	0	0	0	0	0	0	0	0	0	0	0	0	0	0
AT1G45545	67	62	69	27	30	48	147	129	109	135	166	130	128	111	159	210	210	99	148	226	186	250	202	158	64	96	105	65	98	111	69	48	48	90	29	92	103	50	58	139	105	57	55	67	90	165	98	121	65
AT1G55770	0	0	0	0	4	0	0	3	0	2	2	8	0	0	2	0	0	5	0	0	4	0	0	0	0	0	0	0	3	0	0	0	0	3	0	7	4	0	0	3	8	8	4	0	0	0	3	0	0
AT5G66830	2	4	0	0	20	8	0	4	0	0	4	0	0	0	0	0	0	0	0	8	0	8	5	0	0	0	0	8	16	4	5	0	0	0	0	4	4	0	0	0	0	0	0	0	5	4	0	0	0
AT4G39510	36	16	52	16	16	28	751	1104	814	1266	955	1049	273	124	229	224	196	283	140	217	156	155	205	148	30	40	26	16	28	48	861	429	595	1066	989	913	184	128	177	156	221	150	140	50	83	143	261	176	4
AT2G28355	0	0	0	0	0	0	0	0	0	0	0	0	0	0	0	0	0	0	0	0	0	0	0	0	0	0	0	0	0	0	0	0	0	0	0	0	0	0	0	0	0	0	0	0	0	0	0	0	0
AT4G08074	0	0	0	0	0	0	0	0	0	0	0	0	0	0	0	0	0	0	0	0	0	0	0	0	0	0	0	0	0	0	0	0	0	0	0	0	0	0	0	0	0	0	0	0	0	0	0	0	0
AT4G22517	0	0	0	0	0	0	0	0	0	0	0	0	0	0	0	0	0	0	0	0	0	0	0	0	0	0	0	0	0	0	0	0	0	0	0	0	0	0	0	0	0	0	0	0	0	0	0	0	0
AT5G37370	2539	2956	3208	2540	3023	3566	1561	2105	1605	2391	2693	2277	2223	1738	2181	1732	2016	1751	1706	2367	1695	2037	1516	1938	2799	1931	3123	2904	3151	2927	2277	1759	1772	2180	2266	2330	2430	1891	2345	1854	2178	1992	2122	2232	2662	2400	2263	1823	2445
AT5G29060	0	0	0	0	0	0	0	0	0	0	0	0	0	0	0	0	0	0	0	0	0	0	0	0	0	0	0	0	0	0	0	0	0	0	0	0	0	0	0	0	0	0	0	0	0	0	0	0	0
AT5G56310	100	180	172	148	305	227	59	110	171	140	114	174	156	110	128	201	227	186	131	227	192	206	157	226	208	157	174	273	316	200	90	118	120	176	112	114	164	199	184	203	368	232	364	239	489	260	234	193	144
AT1G52870	13166	14499	16715	11230	13095	13998	15573	21338	15869	20131	21617	18170	16065	13470	14744	10626	14553	10194	12305	13942	11611	14802	11818	12304	11512	10061	12865	12677	12294	12846	18511	14445	13535	15800	16001	12851	15268	11908	13638	10615	14147	11960	10960	11386	14932	15068	13115	11136	8637
AT5G54680	5765	6967	8122	4895	6549	6994	3292	4005	3096	4210	4109	3834	3737	3032	3251	2760	3307	2873	2617	3982	2898	3544	2886	3020	6287	5226	7190	5916	7388	6218	4309	3182	3447	4042	3856	3260	3956	3183	4090	3076	4175	3224	3894	3481	4693	4047	3631	3193	5753
AT1G13635	0	0	0	0	0	0	8	0	0	0	0	4	0	0	0	0	0	9	0	0	0	4	0	0	0	0	0	0	0	0	0	0	0	0	0	8	0	0	0	4	4	0	0	0	0	0	0	0	4
AT1G43250	0	4	3	24	8	12	0	4	4	4	4	0	4	4	4	0	16	4	5	0	16	12	4	18	4	8	8	10	17	4	4	4	12	12	8	4	0	0	4	0	16	4	8	4	12	24	16	12	4
AT5G27880	0	0	0	0	0	0	0	0	0	0	0	0	0	0	0	0	0	0	0	0	0	0	0	0	0	0	0	0	0	0	0	0	0	0	0	0	0	0	0	0	0	0	0	0	0	0	0	0	0
AT2G40790	0	0	4	0	0	3	0	0	0	0	0	0	1	0	0	4	0	0	0	0	0	0	0	0	0	0	3	3	3	0	4	0	0	0	0	0	0	0	3	1	0	0	0	0	0	0	0	0	0
AT4G11220	1444	1855	1944	1514	2031	2215	873	1391	886	1807	1530	1404	1402	1142	1170	1133	1095	1005	911	1272	934	1487	1079	1024	1765	1293	1750	1566	2027	1492	1372	867	978	1518	1354	1325	1459	1317	1519	1226	1370	945	1613	1377	1493	1669	1431	1182	1534
AT3G26510	2845	2919	2929	2488	2312	2477	3719	6079	4748	5650	5049	6105	4389	3987	5164	3418	3752	4387	4464	6275	4901	3402	4132	4911	1745	1325	2016	1432	1492	1442	5798	4762	4854	5416	4915	3189	6523	5618	6873	3950	4305	4164	5808	5661	5844	8065	7390	4924	1859
AT3G26330	0	0	0	0	0	0	5	0	0	0	0	0	0	0	0	0	0	0	0	0	0	0	0	0	0	0	0	0	0	0	0	0	0	0	0	4	0	0	0	0	0	0	0	0	0	0	0	0	0
AT5G65535	0	0	0	0	0	0	0	0	0	0	0	0	0	0	0	0	0	0	0	0	0	0	0	0	0	0	0	0	0	0	0	0	0	0	0	0	0	0	0	0	0	0	0	0	0	0	0	0	0
AT5G48350	0	0	0	0	0	0	0	0	0	0	0	0	0	0	0	0	0	0	0	0	0	0	0	0	0	0	0	0	0	0	0	0	0	0	0	0	0	0	0	0	0	0	0	0	0	0	0	0	0
AT4G05306	0	0	0	0	0	0	0	0	0	0	0	0	0	0	0	0	0	0	0	0	0	0	0	0	0	0	0	0	0	0	0	0	0	0	0	0	0	0	0	0	0	0	0	0	0	0	0	0	0
AT4G04820	0	0	0	0	0	0	0	0	0	0	0	0	0	0	0	0	0	0	0	0	0	0	0	0	0	0	0	0	0	0	0	0	0	0	0	0	0	0	0	0	0	0	0	0	0	0	0	0	0
AT1G16610	1685	1930	1907	1749	2322	2503	1442	1815	1447	1867	2033	1367	1668	1391	1480	1694	1587	1594	1236	1640	1326	1572	1195	1369	2032	1530	2279	2160	2619	2264	1864	1536	1537	1992	1797	1636	1917	1626	2033	1583	1757	1628	1957	1661	2216	1723	1669	1314	1773
AT1G37015	0	0	0	0	0	0	0	0	0	0	0	0	0	0	0	0	0	0	0	0	0	0	0	0	0	0	0	0	0	0	0	0	0	0	0	0	0	0	0	0	0	0	0	0	0	0	0	0	0
AT1G34580	5	11	0	5	0	8	12	9	8	0	12	12	14	4	5	0	9	4	0	5	0	4	0	0	5	0	0	16	0	0	20	3	24	16	5	9	0	0	5	0	28	6	4	4	0	0	5	0	4
AT1G34967	2	0	0	0	0	5	0	1	0	0	0	0	0	0	0	0	0	0	0	2	0	0	0	0	0	0	0	0	0	0	0	0	0	0	0	0	0	0	0	0	0	0	0	0	0	0	0	0	0
AT3G30885	0	0	0	0	0	0	0	0	0	0	0	0	0	0	0	0	0	0	0	0	0	0	0	0	0	0	0	0	0	0	0	0	0	0	0	0	0	0	0	0	0	0	0	0	0	0	0	0	0
AT1G28990	4	1	1	1	4	0	0	1	1	0	1	1	0	1	2	0	1	0	0	2	2	1	0	0	1	2	3	3	1	1	0	2	1	2	1	1	1	1	0	2	0	2	1	3	4	2	0	3	10
AT1G55650	0	0	0	0	0	0	0	0	0	0	0	0	0	0	0	0	0	0	5	0	0	0	5	0	0	0	0	0	0	5	0	0	0	0	0	0	0	0	0	0	0	0	0	0	4	0	0	0	0
AT3G13760	0	0	0	2	0	8	1	1	0	0	0	0	1	0	12	0	0	0	0	0	0	0	0	0	0	0	0	8	3	0	0	0	0	0	0	0	0	0	0	0	0	0	0	4	0	0	7	1	4
AT1G33920	0	0	0	0	0	0	0	0	0	0	0	0	0	0	0	0	0	0	0	0	0	0	0	0	0	0	0	0	0	0	0	0	0	0	0	0	0	0	0	0	0	0	0	0	0	0	0	0	0
AT1G77060	1644	2034	2003	1349	1656	1803	2720	3543	2817	3147	3513	2925	3623	2969	3484	2705	3464	2980	2407	3146	2745	3108	2440	2719	1897	1521	2036	1847	2437	2039	3971	2809	2641	3570	3421	2894	3001	2384	3052	3297	4209	3320	2226	2621	2967	3671	2965	2650	1608
AT5G64760	527	603	722	570	1122	1352	470	715	596	700	706	573	643	354	454	546	492	539	391	628	436	643	480	430	688	463	661	846	1166	864	562	450	403	744	662	538	523	489	514	502	657	449	591	577	678	673	508	560	553
AT2G13270	0	0	0	0	0	0	0	0	0	0	0	0	0	0	0	0	0	0	0	0	0	0	0	0	0	0	0	0	0	0	0	0	0	0	0	0	0	0	0	0	0	0	0	0	0	0	0	0	0
AT5G28482	0	0	0	0	0	0	0	0	0	0	0	0	0	0	0	0	0	0	0	0	0	0	0	0	0	0	0	0	0	0	0	0	0	0	0	0	0	0	0	0	0	0	0	0	0	0	0	0	0
AT4G30060	307	295	336	922	886	1231	194	330	270	385	400	337	82	101	90	102	111	100	83	115	82	76	111	98	326	206	370	721	666	429	531	300	276	335	365	243	183	133	194	78	165	125	194	155	221	126	164	158	308
AT1G70530	1364	1889	2221	5120	3827	4715	964	1732	1472	2593	2557	2464	2074	1536	2146	2116	1957	2425	1076	2180	1465	1466	1295	2198	2126	1277	1997	2990	3607	2304	2845	2573	2401	3609	3472	3070	3462	3136	4286	2283	2555	1741	2929	2722	2983	2986	2194	2139	1964
AT5G36790	13597	16257	16574	11695	13738	13863	12952	18568	14755	16816	18294	15739	20989	16016	19672	16311	19781	14753	19984	23964	20079	24863	19806	20296	14677	15490	16619	15055	16002	16179	15495	11839	12630	14602	15178	12972	15487	13260	15964	17115	22034	19146	17142	17297	21803	27962	26125	22042	10129
AT1G29450	245	293	319	106	88	120	295	425	329	396	314	358	368	322	484	191	346	221	127	230	170	316	203	115	181	122	134	141	92	94	523	372	395	490	416	458	444	447	431	441	564	472	290	312	377	293	319	327	150
AT3G01860	660	692	811	424	570	683	360	499	461	487	549	407	508	395	467	355	413	407	249	429	379	398	342	292	746	474	803	601	629	607	491	353	333	367	394	275	414	454	340	284	423	366	316	316	416	392	372	244	663
AT4G13510	9290	11190	11475	9549	10405	11384	1856	2372	2220	2428	3655	2568	4399	3534	3555	3642	3434	3659	4886	5929	4599	5058	4974	5263	7374	4672	6639	7812	7328	5482	2506	2216	1311	1829	2049	2012	4007	2921	4610	3089	3168	3051	7721	6831	7470	5169	5408	4444	8139
AT1G77690	218	292	213	189	247	300	48	76	33	102	48	62	71	30	48	32	53	60	15	61	28	30	28	42	339	237	335	474	360	400	47	66	41	78	47	75	48	48	28	36	80	79	32	48	70	45	40	51	175
AT5G23480	20	38	24	8	24	22	34	62	99	77	105	56	45	26	26	22	44	37	29	40	62	62	35	47	31	22	42	41	32	14	19	40	24	28	57	32	36	30	27	22	10	31	79	84	106	42	46	41	22
AT1G10840	7325	8945	9860	6792	9218	8915	2795	3408	2978	4110	4212	3390	2902	2821	3042	2722	2789	2788	2504	3172	2662	3023	2488	2664	8603	6652	8925	8397	8960	8130	4244	3282	3343	4301	4170	3611	3657	3368	4477	2900	3887	3331	3860	4091	4430	4098	3878	3497	7201
AT1G27470	2851	3134	3824	3664	5188	5760	852	923	807	1249	1199	915	914	734	735	838	755	1156	787	857	853	929	750	855	3681	2717	3981	4631	5463	4085	1223	716	976	1261	1210	1248	990	829	1303	1081	1185	1163	1607	1639	1776	1443	1283	1131	3135
AT4G03280	61495	71248	79155	53532	66718	66751	53772	73799	56945	66314	70912	61093	85287	66516	80349	65165	78314	57833	73614	88526	73391	90573	72126	76545	63614	56261	69323	66342	71276	69274	67293	51326	51880	61584	57397	51096	70436	57270	68984	67281	93181	77759	55538	62320	82638	95284	90658	75475	48994
AT5G07740	3262	4640	4652	3817	4828	5437	1623	2046	1476	2245	2280	1968	2349	1889	2307	1917	1946	1913	1862	2307	1860	2334	2090	2048	4282	2969	4334	4101	4918	4184	2321	1926	1795	2491	2179	2136	2534	2005	2352	2131	2520	2163	2489	2331	2814	2820	2617	2416	3629
AT4G28940	0	0	0	4	0	0	0	0	0	0	0	0	0	0	0	0	0	4	0	0	0	0	0	0	0	0	0	0	0	0	0	0	0	0	0	0	0	0	4	0	0	0	0	0	0	0	0	0	0
AT2G17020	1174	1401	1304	941	1072	1089	857	1128	773	993	1112	946	1215	954	1057	1037	1159	938	946	1266	916	1491	909	1046	1099	934	1161	982	1122	1134	1118	801	906	861	927	858	1004	922	1193	797	988	818	1011	1097	1234	1292	1135	919	887
AT5G63630	593	723	795	519	679	739	285	545	356	516	443	366	572	407	544	447	444	550	574	687	680	758	586	585	701	691	755	710	795	693	531	372	367	455	531	553	631	395	676	543	705	533	673	555	883	836	735	574	634
AT3G33055	0	0	0	0	0	0	0	0	0	0	0	0	0	0	0	0	0	0	0	0	0	0	0	0	0	0	0	0	0	0	0	0	0	0	0	0	0	0	0	0	0	0	0	0	0	0	0	0	0
AT4G28190	336	310	303	153	195	266	74	71	72	104	114	86	117	78	135	90	72	108	104	113	76	107	100	66	285	253	432	160	199	250	98	65	85	149	166	159	148	108	145	151	305	202	132	131	189	169	142	203	364
AT3G53020	6735	8033	8896	7759	10611	12500	7163	8815	7288	9067	10145	8329	6025	5399	6093	6562	6213	7047	4588	6529	4959	5853	4790	5790	10071	7241	10732	11293	13302	11539	9032	6788	6556	8870	9212	8870	5391	5790	8077	6626	7867	6300	8571	8886	10964	8038	7443	5984	7226
AT5G28673	0	0	0	0	0	0	0	0	0	0	0	0	0	0	0	0	0	0	0	0	0	0	0	0	0	0	0	0	0	0	0	0	0	0	0	0	0	0	0	0	0	0	0	0	0	0	0	0	0
AT5G38070	46	30	53	16	32	24	18	44	19	15	44	47	51	14	25	34	21	20	33	44	14	31	14	10	22	7	49	16	30	41	34	37	34	6	29	6	25	28	15	33	33	13	38	43	41	27	13	25	25
AT3G45740	1012	1426	1285	987	1344	1258	405	579	560	569	570	610	582	435	523	519	596	464	515	750	420	605	433	546	1264	1074	1308	1245	1433	1341	709	539	628	730	701	700	574	431	733	571	816	719	748	824	1025	739	670	634	1033
AT5G65550	0	8	31	8	16	12	0	12	15	13	24	0	18	22	13	10	26	17	8	16	8	13	7	16	40	12	12	19	10	11	10	8	4	8	11	8	4	4	9	9	12	12	0	6	13	16	4	4	26
AT5G58980	680	885	984	687	751	718	232	435	268	466	399	386	471	417	461	280	420	310	387	428	348	458	323	359	1004	585	855	726	880	864	410	400	449	484	476	393	467	293	468	340	548	452	417	375	501	580	470	395	981
AT5G14230	16	40	36	44	36	54	69	76	46	138	64	115	103	88	66	68	51	66	32	36	24	24	16	28	50	50	110	76	108	32	62	40	34	175	52	67	63	73	62	59	83	44	36	20	38	11	32	28	43
AT5G23360	72	60	112	67	96	92	173	235	166	228	289	155	235	273	219	176	265	196	205	231	185	168	206	219	119	84	62	50	80	106	138	128	92	188	136	96	190	70	121	136	199	200	85	111	136	335	228	128	79
AT3G01400	531	515	638	607	701	740	442	676	392	574	504	496	422	397	487	417	459	406	349	604	500	542	424	423	660	507	580	643	678	651	451	422	373	489	443	378	505	458	492	353	526	344	472	407	522	593	471	347	683
AT2G29920	0	8	9	4	16	6	22	2	10	0	13	10	3	0	0	3	9	0	0	4	7	12	13	8	8	0	0	0	8	26	0	6	0	4	5	8	9	0	0	8	0	3	0	2	8	0	6	8	0
AT3G06700	3323	4070	4527	4161	6242	6520	3938	4951	3998	4909	5150	4080	3329	2905	3671	3796	3833	4246	2875	3982	3475	3438	2842	3142	5163	3970	5502	6229	7352	6856	4832	3519	3482	5067	4845	5134	3111	3171	4406	3875	4483	3861	4250	4328	5809	4119	4327	3421	4015
AT5G52080	0	0	0	0	0	0	0	0	0	0	0	0	0	0	0	0	0	0	0	0	0	0	0	0	0	0	0	0	0	0	0	0	0	0	0	0	0	0	0	0	0	0	0	0	0	0	0	0	0
AT2G03120	2729	4072	4001	2639	3763	3760	1399	1821	1365	2201	2160	1824	2067	1627	1701	1725	1568	1738	1461	1836	1544	1951	1692	1592	3548	3130	3967	3551	4014	3560	1803	1396	1359	1980	2241	1957	1840	1697	2562	1815	2429	1621	2295	2635	2820	2702	2507	1756	3317
AT3G33139	0	0	0	0	0	0	0	0	0	0	0	0	0	0	0	0	0	0	0	0	0	0	0	0	0	0	0	0	0	0	0	0	0	0	0	0	0	0	0	0	0	0	0	0	0	0	0	0	0
AT1G30850	0	0	0	0	0	0	0	0	0	0	0	0	0	0	0	0	4	0	0	0	0	0	0	0	0	0	0	0	0	0	0	0	0	0	0	0	0	0	0	0	0	0	0	0	0	0	0	0	0
AT2G11990	0	0	0	0	0	0	0	0	0	0	0	0	0	0	0	0	0	0	0	0	0	0	0	0	0	0	0	0	0	0	0	0	0	0	0	0	0	0	0	0	0	0	0	0	0	0	0	0	0
AT3G07185	0	0	0	0	0	0	0	0	0	0	0	0	0	0	0	0	0	0	0	0	0	0	0	0	0	0	0	0	0	0	0	0	0	0	0	0	0	0	0	0	0	0	0	0	0	0	0	0	0
AT3G52890	691	916	1180	584	920	949	774	1003	704	1021	1047	836	921	745	861	653	767	683	645	626	564	914	634	605	1172	830	1196	981	1146	1214	911	712	510	888	681	680	617	576	800	475	692	561	642	577	643	719	778	564	960
AT2G18610	0	0	0	0	0	0	0	0	0	0	0	0	0	0	0	0	0	0	0	0	0	0	0	0	0	0	0	0	0	0	0	0	0	0	0	0	0	0	0	0	0	0	0	0	0	0	0	0	0
AT1G63760	37	30	20	8	16	8	6	5	2	2	12	10	4	13	5	8	2	5	2	16	6	2	6	5	14	12	18	16	20	6	8	0	2	13	10	8	2	12	18	4	21	6	6	12	14	8	10	8	11
AT5G10280	0	0	0	0	0	9	0	0	0	0	4	0	0	0	0	0	0	0	0	0	0	0	0	0	0	0	0	0	0	4	0	0	0	0	0	0	0	0	0	0	0	4	0	0	12	0	0	0	0
AT3G01310	10355	12752	14323	7360	10074	9430	5076	6687	5445	7244	7651	6263	12997	10705	12259	9515	11427	9149	8719	9993	8464	10848	8789	8701	9613	7792	9765	7566	9061	8221	7347	5977	5626	7878	7630	6480	12784	9874	10898	9246	11676	9972	8574	8534	9650	11560	10257	8426	10100
AT5G62020	245	295	315	501	478	663	662	813	758	840	1107	871	403	380	418	334	378	579	369	488	410	322	419	491	199	186	227	269	326	266	655	401	544	565	646	447	577	435	713	389	406	267	548	566	530	795	699	400	182
AT5G40316	0	0	0	0	0	0	0	0	0	0	0	0	0	0	0	0	0	0	0	0	0	0	0	0	0	0	0	0	0	0	0	0	0	0	0	2	0	4	0	3	0	0	3	0	0	0	0	5	0
ATMG01220	32	20	19	24	45	47	16	32	18	14	36	55	28	14	5	6	39	31	26	8	32	14	12	20	19	10	47	38	51	68	57	8	27	29	28	16	34	28	28	22	8	10	68	28	70	58	18	40	20
AT5G31212	0	0	0	0	0	0	0	0	0	0	0	0	0	0	0	0	0	0	0	0	0	0	0	0	0	0	0	0	0	0	0	0	0	0	0	0	0	0	0	0	0	0	0	0	0	0	0	0	0
AT1G50325	0	0	0	0	0	0	0	0	0	0	0	0	0	0	0	0	0	0	0	0	0	0	0	0	0	0	0	0	0	0	0	0	0	0	0	0	0	0	0	0	0	0	0	0	0	0	0	0	0
AT4G33400	87	159	238	138	195	214	271	288	321	408	279	311	213	144	204	149	138	124	182	293	235	197	215	215	132	101	148	227	195	273	279	236	196	219	235	285	168	166	206	195	215	152	265	246	308	260	198	158	114
AT5G46150	1989	2198	2742	1454	2032	1835	436	841	612	1022	638	687	993	744	872	710	802	697	745	906	772	1002	879	838	2045	1664	1870	1505	1943	1870	929	699	679	920	1024	933	1106	1092	1169	700	1191	882	1109	1103	1424	1369	1212	962	1986
AT1G23750	68	110	120	58	60	64	307	306	216	278	312	279	383	256	344	266	239	193	303	366	263	371	227	289	102	71	92	88	120	159	249	162	235	335	307	348	286	224	301	277	310	221	149	224	234	400	346	313	84
AT5G42223	0	0	0	0	0	0	0	0	0	0	0	0	0	0	0	0	0	0	0	0	0	0	0	0	0	0	0	0	0	0	0	0	0	0	0	0	0	0	0	0	0	0	0	0	0	0	0	0	0
AT1G10870	519	778	913	518	759	727	636	768	545	917	827	727	802	390	595	499	549	527	529	630	500	628	517	500	831	644	700	747	850	736	754	455	460	794	713	715	646	523	617	531	639	555	509	535	649	683	780	559	738
AT4G01790	185	148	176	125	240	303	25	90	108	138	113	55	104	49	78	68	123	122	86	118	48	113	99	98	209	185	207	196	242	209	90	92	73	95	86	102	111	114	102	146	157	75	178	248	175	172	126	98	187
AT3G09910	4	20	4	4	10	22	15	39	28	49	23	37	33	16	37	16	48	12	15	19	16	50	24	48	16	12	19	0	16	0	44	0	12	28	31	24	40	8	32	32	36	20	16	16	41	32	28	45	4
AT1G52570	224	253	433	151	254	277	120	147	89	112	131	104	161	93	124	208	155	183	225	326	260	279	235	194	363	254	340	256	341	466	54	64	60	95	37	121	220	61	165	110	229	168	202	235	323	203	324	208	279
AT5G08695	0	0	0	0	0	0	0	0	0	0	0	0	0	0	0	0	0	0	0	0	0	0	0	0	0	0	0	0	0	0	0	0	0	0	0	0	0	0	0	0	0	0	0	0	0	0	0	0	0
AT4G17718	0	0	0	0	0	0	0	0	0	0	0	0	0	0	0	0	0	0	0	0	0	0	0	0	0	0	0	0	0	0	0	0	0	0	0	0	0	0	0	0	0	0	0	0	0	0	0	0	0
AT1G57580	0	0	0	0	0	0	0	0	0	0	0	0	0	0	0	0	0	0	0	0	0	0	0	0	0	0	0	0	0	0	0	0	0	0	0	0	0	0	0	0	0	0	0	0	0	0	0	0	0
AT1G48890	0	0	0	0	0	0	0	0	0	0	0	0	0	0	0	0	0	0	0	0	0	0	2	0	0	0	0	0	0	0	0	0	0	0	0	0	0	0	0	0	0	0	0	0	0	0	0	0	0
AT1G73430	1685	2108	2174	1644	2032	1979	1081	1521	1026	1553	1444	1369	1342	1191	1282	1189	1324	1247	1070	1540	1245	1348	1345	1369	2581	1782	2383	1868	2355	2079	1546	1184	1261	1442	1665	1413	1505	1134	1673	1270	1463	1237	1495	1645	1682	1831	1610	1479	1984
AT5G19530	1579	1829	2274	1053	1654	2047	843	1306	980	1214	1353	1394	1054	868	1190	579	799	839	636	715	689	650	544	553	1476	1209	1444	1378	1563	1265	2251	1398	1656	1715	1448	1382	1058	821	1079	951	1120	973	707	719	825	809	776	766	1620
AT3G05990	768	939	1085	692	944	1116	516	620	468	644	652	565	695	472	613	562	513	483	599	639	674	733	666	591	995	688	999	951	1061	733	706	505	432	694	675	617	644	574	792	586	677	793	763	701	924	903	783	746	985
AT5G11690	370	445	479	204	373	333	385	452	329	375	426	337	307	290	327	340	469	370	366	385	428	476	368	369	438	365	585	357	466	533	366	340	269	392	394	358	339	217	361	365	517	425	353	417	568	517	393	410	425
AT2G05335	0	0	0	0	0	0	0	0	0	0	0	0	0	0	0	0	0	0	0	0	0	0	0	0	0	0	0	0	0	0	0	0	0	0	0	0	0	0	0	0	0	0	0	0	0	0	0	0	0
AT3G43147	0	0	0	0	0	0	0	0	0	0	0	0	0	0	0	0	0	0	0	0	0	0	0	0	0	0	0	0	0	0	0	0	0	0	0	0	0	0	0	0	0	0	0	0	0	0	0	0	0
AT1G10290	4109	5012	6006	4310	5614	6264	2302	3034	2414	3110	3482	2758	3375	2514	2963	2506	3016	2503	2917	3304	2650	3280	2590	3050	5336	3657	5112	4588	5182	4804	3650	2760	2435	3131	3261	3197	3627	2961	3704	2663	3383	2986	3688	3384	4253	4045	3489	3027	4420
AT3G61260	10913	13038	13429	6561	7125	7353	5155	7141	5700	7308	7289	6787	8537	7307	9513	5545	7232	5754	4908	6613	5760	5716	5414	5473	8534	6978	12321	5701	5981	6598	9217	7593	8067	9048	9022	6955	11085	8800	10023	8843	12147	9486	6002	5921	8673	9391	8182	7411	9118
AT4G16450	1274	1709	1668	1186	1634	1776	1661	2131	1696	2101	2465	1774	2071	1705	1945	1939	1935	1966	1858	2045	1593	1965	1580	1795	1867	1460	1771	1747	2156	2076	2415	1565	1627	2229	2000	1950	1988	1786	2375	1868	2455	2193	2200	2050	2660	2574	2427	2003	1504
AT2G44890	0	0	0	0	0	4	0	0	0	0	0	0	0	0	0	0	0	0	0	0	0	0	0	0	0	0	0	0	0	0	0	0	0	0	0	0	0	0	0	0	0	0	0	0	0	0	0	0	0
AT1G31540	4519	5138	6372	3023	3790	3944	978	1104	965	1233	1526	1107	895	637	761	806	947	789	629	1238	897	929	747	964	4544	2826	3841	3559	3863	3498	1332	891	1110	993	957	897	896	1086	1162	699	694	599	1879	1808	1551	1082	1088	1037	4268
AT5G40560	0	0	0	0	0	0	0	0	0	0	0	0	0	0	0	0	0	0	0	0	0	0	0	0	0	0	0	0	0	0	0	0	0	0	0	0	0	0	0	0	0	0	0	0	0	0	0	0	0
AT3G45380	0	0	0	0	0	0	0	0	0	0	0	0	0	0	0	0	0	0	0	0	0	0	0	0	0	0	0	0	0	0	0	0	0	0	0	0	0	0	0	0	0	0	0	0	0	0	0	0	0
AT4G37530	199	302	377	562	712	970	72	103	91	96	128	89	32	34	44	77	28	66	23	35	22	15	16	34	233	206	231	366	442	373	126	148	161	208	179	165	58	28	125	100	191	169	94	115	222	135	157	140	253
AT1G53801	0	3	0	0	5	7	3	4	0	0	4	0	2	0	0	0	0	0	0	0	0	0	0	0	0	0	0	0	0	0	0	15	0	0	0	0	0	0	0	0	0	2	0	0	0	0	0	0	1
AT1G35170	0	0	0	0	0	0	0	0	0	0	0	0	0	0	0	0	0	0	0	0	0	0	0	0	0	0	0	0	0	0	0	0	0	0	0	0	0	0	0	0	0	0	0	19	0	0	0	0	0
AT5G14490	0	0	0	0	12	4	0	0	9	0	0	0	0	0	0	4	0	0	0	0	0	0	0	0	0	0	0	0	8	0	0	0	16	0	0	0	8	4	4	0	0	0	0	0	0	0	0	0	0
AT5G50900	895	1005	1248	763	933	1145	517	711	528	793	778	745	751	588	814	637	709	635	801	901	776	677	733	788	1150	815	853	1040	1283	989	905	586	663	1096	1078	1021	837	719	910	1128	1333	846	1146	874	1340	1146	1345	1163	905
AT1G14315	4	0	0	8	8	0	4	0	0	5	0	0	0	4	4	4	0	0	0	0	0	0	0	0	0	0	5	8	8	0	7	0	0	8	0	0	0	0	0	0	4	0	0	0	4	0	0	0	0
AT5G49743	0	0	0	0	0	0	0	0	0	0	0	0	0	0	0	0	0	0	0	0	0	0	0	0	0	0	0	0	0	0	0	0	0	0	0	0	0	0	0	0	0	0	0	0	0	0	0	0	0
AT1G20696	7038	8628	10142	5779	8318	8580	3583	5233	3854	5939	5618	4945	10517	8566	10252	7552	9142	7010	7148	8350	6924	8132	6668	8427	8662	6945	10710	8857	9623	9403	6950	4987	5310	5776	5879	5244	13764	10736	11792	8860	11563	9152	9074	8364	11212	9714	8793	8141	7043
AT4G00416	0	0	0	0	0	0	0	0	0	0	0	0	0	0	0	0	0	0	0	0	0	0	0	0	0	0	0	0	0	0	0	0	0	0	0	0	0	0	0	0	0	0	0	0	8	0	0	0	0
AT3G26540	268	390	301	226	361	435	189	245	165	284	302	173	269	281	243	336	333	303	273	310	262	335	290	290	342	256	460	443	497	432	243	242	214	240	276	273	339	247	341	278	412	440	387	404	492	425	447	358	232
AT5G33432	0	0	0	0	0	0	0	0	0	0	0	0	0	0	0	0	0	0	0	0	0	0	0	0	0	0	0	0	0	0	0	0	0	0	0	0	0	0	0	0	0	0	0	0	0	0	0	0	0
AT4G16130	2031	2464	2693	1407	1981	1951	1387	1605	1174	1804	1726	1570	1732	1274	1580	1403	1651	1418	1509	1816	1504	1956	1341	1481	2430	1905	2400	2021	2405	2089	1842	1518	1530	1872	1886	1624	1939	1527	2091	1467	1862	1531	1892	1825	2176	2239	1873	1691	1937
AT3G05760	2078	2584	3289	1775	2469	2537	763	998	881	1099	1057	855	969	911	910	737	911	704	793	998	853	977	718	858	2908	2123	3307	2292	2817	2518	963	771	859	892	1023	936	1203	902	1180	967	1280	937	1068	1093	1229	1260	1148	964	2806
AT2G03970	0	0	0	0	0	0	0	0	0	0	0	0	0	0	0	0	0	0	0	0	0	0	0	0	0	0	8	0	2	0	0	0	0	0	0	0	0	0	0	0	0	0	0	0	0	0	0	0	0
AT1G33740	0	0	0	0	0	0	0	0	0	0	0	0	0	0	0	0	0	0	0	0	0	0	0	0	0	0	0	0	0	0	0	0	0	0	0	0	0	0	0	0	0	0	0	0	0	0	0	0	0
AT5G05560	651	775	850	867	1081	1035	461	558	451	596	669	604	783	609	695	705	818	738	714	824	763	943	827	858	986	822	929	1106	1121	1051	624	412	393	669	652	689	708	583	930	788	973	707	1181	1225	1334	1239	1101	1090	657
AT1G05460	535	593	704	395	422	320	612	732	577	810	830	659	813	602	732	592	658	561	693	778	675	857	643	639	620	518	645	590	629	636	738	560	625	661	679	669	718	622	692	577	818	646	728	740	950	850	854	769	591
AT3G19120	789	994	1003	639	927	893	433	600	463	735	669	680	629	533	614	579	542	506	453	613	584	509	434	401	872	760	1007	771	802	870	738	563	475	696	703	649	639	606	702	648	766	705	593	568	688	636	623	576	788
AT1G03990	113	76	175	136	122	132	125	126	101	219	108	105	81	72	52	63	114	62	45	80	97	69	124	106	184	115	195	166	96	165	135	53	97	100	102	81	162	112	75	96	74	50	192	119	156	109	98	79	149
AT5G49360	17838	21812	22338	14908	15431	15761	4083	8868	9305	7649	10978	13160	2857	5335	11388	3615	4515	6430	4357	7474	6944	1721	3228	5981	12237	9734	12215	11143	12160	10204	47517	39940	39447	33706	36453	28497	36296	33937	55568	19832	27698	25392	28425	26809	40471	29797	25367	28827	11720
AT5G08075	0	0	0	0	0	0	0	0	0	0	0	0	0	0	0	0	0	0	0	0	0	0	0	0	0	0	0	0	0	0	0	0	0	0	0	0	0	0	0	0	0	0	0	0	0	0	0	0	0
AT3G43760	0	0	0	0	0	0	0	0	0	0	0	0	0	0	0	0	0	0	0	0	0	0	0	0	0	0	0	0	0	0	0	0	0	0	0	0	0	0	0	0	0	0	0	0	0	0	0	0	0
AT3G04380	50	94	36	28	72	57	147	212	153	182	144	188	211	188	176	197	209	157	198	278	230	244	253	230	83	72	115	82	93	73	140	109	78	200	179	172	233	126	177	208	320	181	186	183	250	242	318	240	87
AT5G59040	0	0	0	0	0	0	0	0	0	0	0	0	0	0	0	0	0	0	0	0	0	0	0	0	0	0	0	0	0	0	0	0	0	0	0	0	0	0	0	0	0	0	0	0	0	0	0	0	0
AT1G56420	132	248	204	122	245	127	170	229	197	176	214	153	220	181	188	158	157	124	204	225	178	193	157	198	226	222	171	151	228	195	185	189	242	191	239	169	293	146	243	226	234	236	203	151	315	300	164	190	170
AT5G48310	0	9	4	0	0	4	8	0	8	0	4	0	12	8	7	0	0	40	0	9	12	0	9	8	0	12	8	0	0	4	4	8	8	4	12	4	12	12	20	31	15	8	28	8	8	12	12	8	0
AT5G27580	0	0	3	0	0	0	0	0	0	0	0	0	0	0	0	0	0	0	0	0	0	0	0	0	0	0	3	0	0	4	0	0	0	0	0	0	0	0	0	0	0	0	0	0	0	0	0	0	0
AT1G52770	56	90	146	68	91	131	29	36	12	72	72	44	142	80	96	228	145	184	299	422	311	373	307	373	187	76	212	142	211	160	84	24	72	32	72	28	217	103	191	131	140	84	348	394	315	464	318	243	104
AT2G03150	2962	3551	4030	2599	3602	3540	2595	3198	2694	3253	3918	2645	3350	2622	3102	3061	3179	2553	2614	3220	2678	3258	2691	2892	3787	3072	3956	3594	3900	4009	3576	2606	2478	3367	3015	2644	3341	2538	3281	2710	3587	2905	3065	3281	3400	3474	3241	3003	3087
AT5G23680	334	562	587	336	487	468	638	905	636	831	819	872	779	463	545	500	480	499	445	644	556	598	450	578	687	508	938	610	820	825	731	549	583	730	753	582	620	480	713	483	556	430	545	547	546	595	586	388	511
AT2G46730	126	225	207	189	174	261	228	305	189	247	214	196	147	143	156	133	177	121	134	157	117	156	96	200	227	128	189	215	231	357	216	151	101	185	154	171	153	71	115	120	172	93	142	122	150	190	123	160	159
AT3G18777	4	0	13	0	0	0	16	20	0	16	32	16	4	0	3	16	24	28	0	8	12	4	4	20	4	8	0	8	4	48	24	9	9	12	16	16	0	8	8	0	8	0	12	24	16	16	18	16	4
AT5G09900	4648	5667	6248	5598	8380	8971	3114	3842	2957	4705	4335	3857	3314	2491	2996	2758	3136	3093	2155	3041	2460	3008	2298	2703	5229	3801	5340	6358	7848	6619	4401	2991	3276	4355	4214	3845	3569	3382	4632	3111	3865	3015	3748	3818	4625	3995	3293	2970	4859
AT1G61780	976	1070	1240	895	1123	1099	847	1196	962	1265	1321	1144	1001	783	966	790	887	776	742	854	784	849	681	833	1359	926	1311	952	1230	1375	1452	1135	1030	1429	1355	1336	1252	1072	1431	888	1168	949	904	907	1368	986	1050	764	1140
AT4G03830	0	0	0	0	0	0	0	0	0	0	0	0	0	0	0	0	0	0	0	0	0	0	0	0	0	0	0	0	0	0	0	0	0	0	0	0	0	0	0	0	0	0	0	0	0	0	0	0	0
AT4G24972	1981	2447	2383	1861	1919	1918	1711	2346	2315	2468	2740	1831	1178	875	1026	1354	1151	1127	1045	1310	1046	1359	1225	1425	1426	1216	1719	1427	1985	1457	1657	1305	1440	2002	1880	1637	1124	903	1660	1018	1178	1151	1462	1604	1972	1566	1404	1229	1513
AT5G16280	1626	2201	2219	1682	2200	2135	1081	1751	1245	1781	1723	1389	1710	1360	1589	1180	1331	1466	1347	1749	1493	1798	1442	1239	2041	1705	2205	1909	2169	2168	1861	1338	1371	1703	1566	1475	1926	1538	1919	1265	1748	1461	1991	1804	2121	1827	1871	1799	1795
AT1G29930	71364	83383	99234	43169	56664	55798	570492	779494	592506	848045	792660	734419	810123	629088	732875	417344	511269	445287	194419	244799	199209	272490	197605	237029	86819	59411	100861	56382	66083	63623	845655	628660	665716	798520	790114	664787	684075	544773	571901	504611	654401	513979	171465	165350	211397	312251	294582	220628	88580
AT5G26620	0	0	0	0	0	0	0	0	0	0	0	0	0	4	0	0	0	0	0	0	0	0	0	0	0	0	0	0	0	0	0	0	0	0	0	0	0	0	0	0	3	0	0	0	0	0	0	0	0
AT4G29360	266	294	277	102	118	102	54	130	108	164	73	123	184	144	178	111	132	93	156	230	137	170	115	212	252	209	297	108	138	164	98	81	74	196	127	143	131	87	98	99	246	181	158	112	171	267	227	187	246
AT3G50373	0	0	0	0	0	0	0	0	0	0	0	0	0	0	0	0	0	0	0	0	0	0	0	0	0	0	0	0	4	0	0	0	0	0	0	0	0	0	0	0	0	0	0	0	4	0	0	0	0
AT3G48030	388	436	444	396	461	524	245	356	249	439	357	428	376	273	334	240	261	331	258	282	256	299	310	295	395	374	488	423	539	490	433	365	343	338	313	391	339	241	331	332	316	304	345	310	385	351	436	349	361
AT1G53025	191	324	340	161	262	308	176	343	285	341	304	285	241	248	325	308	291	283	268	315	230	378	285	306	349	233	229	393	364	292	292	214	191	277	260	177	389	179	290	256	409	225	267	209	329	407	255	240	303
AT3G27416	0	0	4	0	0	12	0	0	5	12	0	0	0	0	0	4	0	0	0	0	0	0	0	0	0	0	5	8	4	0	0	0	2	4	0	0	0	0	0	0	0	4	0	0	0	0	0	0	4
AT3G01360	520	694	639	409	638	618	349	401	282	433	378	324	426	341	406	388	330	358	417	534	323	544	388	493	670	613	773	634	794	668	370	397	323	429	522	515	459	401	585	387	596	428	670	615	698	611	607	577	637
AT5G43040	0	0	0	0	0	0	0	4	3	13	0	0	55	4	0	4	17	4	8	0	12	9	8	0	4	0	0	0	0	4	8	4	4	0	0	8	8	12	4	9	0	0	4	0	0	4	8	0	0
AT1G01570	39	47	80	40	52	32	24	74	38	95	35	86	81	45	71	60	60	61	67	49	79	72	50	61	42	20	62	49	41	29	99	66	106	102	74	138	73	60	93	106	73	61	86	52	101	150	91	80	56
AT2G39620	50	54	72	72	94	56	12	16	4	28	22	8	18	8	24	68	42	44	58	20	32	35	44	36	76	36	56	82	73	94	32	28	12	16	39	40	38	16	56	64	36	47	60	80	98	114	56	19	60
AT4G24880	462	848	806	559	708	750	313	424	282	438	427	417	398	280	362	372	327	248	328	482	336	484	274	365	827	599	678	566	760	490	448	343	281	475	333	428	401	362	450	399	476	365	430	427	602	452	425	390	662
AT1G13410	127	157	151	178	293	318	58	68	98	122	124	84	113	73	112	92	157	176	176	170	150	210	179	125	220	159	193	306	375	284	102	52	54	96	98	83	142	183	133	189	178	195	181	257	316	217	211	104	113
AT5G18980	960	1384	1437	827	1194	901	579	699	505	669	710	575	703	588	612	555	638	604	683	882	674	762	737	611	916	671	865	849	985	886	794	591	659	800	818	684	794	780	1015	786	978	704	870	980	1187	1289	824	953	1212
AT4G06604	0	0	0	0	0	0	0	0	0	0	0	0	0	0	0	0	0	0	0	0	0	0	0	0	0	0	0	0	0	0	0	0	0	0	0	0	0	0	0	0	0	0	0	0	0	0	0	0	0
AT3G15300	6	14	48	12	36	28	68	80	60	90	39	66	56	48	28	40	36	30	28	32	20	32	32	4	44	56	24	20	28	24	36	28	44	56	68	44	24	20	24	20	36	40	48	36	20	30	12	24	24
AT5G32511	0	5	0	0	0	0	0	0	4	0	0	0	0	0	0	0	0	0	0	0	0	0	0	0	0	0	0	0	0	4	0	0	0	8	0	0	0	0	0	2	0	4	0	0	0	0	0	0	0
AT3G58290	0	0	0	0	0	2	0	0	0	4	0	0	0	0	0	0	0	0	0	0	0	0	0	0	0	0	0	0	7	0	0	0	0	0	0	0	4	0	0	0	0	0	0	0	0	0	0	0	0
AT4G34180	3596	4227	4726	8201	7966	10688	1479	2509	1556	2647	2442	1954	2676	1779	2312	2226	2081	2592	1964	2593	2044	2486	1802	2557	3902	2856	3973	5176	5369	4077	2092	1853	1485	2259	2402	2372	2493	2424	3084	2294	3017	1994	3129	3256	3721	3306	2821	2523	3638
AT1G23220	327	459	596	411	693	752	551	658	528	702	717	627	633	502	530	633	617	536	552	630	544	587	539	535	528	449	704	564	767	645	572	512	482	587	626	587	548	501	714	605	745	496	547	570	858	600	646	613	381
AT5G48820	16	17	12	16	29	24	4	0	0	12	17	16	0	4	0	18	8	13	12	4	4	12	25	9	41	8	24	21	34	17	21	13	5	0	4	8	13	4	17	16	10	12	17	5	12	0	8	4	32
AT4G15120	8	18	12	73	44	163	0	18	0	28	8	20	32	7	0	17	0	20	12	16	0	5	16	5	0	5	5	52	40	32	11	5	8	12	28	36	8	9	4	12	12	8	4	0	12	12	0	13	20
AT5G54203	0	0	0	2	1	2	0	0	0	0	0	0	0	2	0	0	0	0	0	0	0	2	0	0	0	0	1	4	0	0	0	0	2	2	0	0	0	0	0	0	0	0	0	0	2	0	0	0	4
AT1G11765	0	0	0	0	0	0	0	0	0	0	0	0	0	0	0	0	0	0	0	0	0	0	0	0	0	0	0	0	0	0	0	0	0	0	0	0	0	0	0	0	0	0	0	0	0	0	0	0	0
AT1G61450	6	5	6	4	10	8	0	0	0	0	4	0	0	0	5	4	0	4	0	4	8	3	0	15	16	12	8	0	6	5	0	0	0	0	0	0	8	0	0	4	0	0	0	0	0	5	4	7	0
AT5G58770	544	618	898	757	894	825	2699	3302	2464	2314	3122	2290	585	665	628	946	917	743	709	883	703	1037	812	820	601	483	741	952	851	860	2470	1638	1566	1590	1689	1466	700	826	1123	504	587	629	1464	1126	1361	907	732	685	271
AT3G08730	3226	4220	4457	2947	3797	4513	5140	6067	5010	5615	6337	4490	2644	2007	1994	2415	2589	2396	1250	2010	1257	2296	1710	1780	4265	3358	4277	4555	5350	5460	4371	3125	3073	3715	3734	3443	1995	1874	2341	1681	1868	1556	1616	1603	2051	1803	1720	1470	3191
AT1G74045	0	0	0	0	0	0	0	0	0	0	0	0	0	0	0	0	0	0	0	0	0	0	0	0	0	0	0	0	0	0	0	0	0	0	0	0	0	0	0	0	0	0	0	0	0	0	0	0	0
AT5G45900	508	822	801	721	694	806	465	684	456	591	675	509	623	417	569	403	621	587	432	631	484	603	531	513	763	576	693	841	912	910	565	454	451	574	497	443	630	443	615	541	558	429	571	588	561	685	546	416	803
AT5G32975	0	0	0	0	0	0	0	0	0	0	0	0	0	0	0	0	0	0	0	0	0	0	0	0	0	0	0	0	0	0	0	0	0	0	0	0	0	0	0	0	0	0	0	0	0	0	0	0	0
AT4G08340	0	0	0	0	0	0	0	0	0	0	0	0	0	0	0	0	0	0	0	0	0	0	0	0	0	0	0	0	0	0	0	0	0	0	0	0	0	0	0	0	0	0	0	0	0	0	0	0	0
AT1G35365	0	0	0	0	0	0	0	0	0	0	0	0	0	0	0	0	0	0	0	0	0	0	0	0	0	0	0	0	0	0	0	0	0	0	0	0	0	0	0	0	0	0	0	0	0	0	0	0	0
AT5G24170	210	320	334	220	315	308	144	278	184	202	259	216	200	197	173	171	214	163	224	234	175	274	236	205	332	250	345	311	386	309	238	175	179	257	196	193	206	105	280	146	295	169	238	200	177	285	239	235	286
AT2G17540	1103	1153	1299	801	1023	1097	1075	1292	1091	1360	1418	1208	1292	1114	1343	1006	1184	989	903	1093	862	1203	922	916	1172	927	1272	1105	1391	1241	1461	1174	1162	1172	1397	1395	1494	1078	1441	1036	1444	1194	878	1083	1394	1363	1029	1043	910
AT3G56010	3465	4180	4757	3250	4032	3867	4108	5427	4073	5391	5383	4765	5359	4603	4921	4056	5490	3822	4602	5315	4372	5810	4820	5102	4649	3768	4806	4654	5249	4987	4806	3796	3167	4997	4819	3991	4585	3689	4989	4512	5660	4894	4324	4926	6072	6836	5798	4637	3448
AT1G63880	7736	9266	10503	7510	8762	8513	2995	3929	2845	4465	4722	3802	4711	4062	4528	4060	4559	3726	3985	5657	4187	5301	4084	4380	8290	6279	7553	8502	8722	8520	5197	4100	3962	4935	4319	4411	5444	4428	5032	3521	4607	4300	5984	6423	8262	5336	5049	4567	6005
AT5G55650	0	0	0	0	0	0	0	0	0	0	0	0	0	0	0	0	0	0	0	0	0	0	0	0	0	0	0	0	11	0	0	0	0	0	0	0	0	0	0	0	0	0	0	0	0	0	0	0	0
AT1G67792	543	589	693	385	647	614	244	352	233	359	320	332	475	300	293	280	345	317	361	291	302	422	337	394	792	517	792	692	708	775	438	361	364	361	415	293	403	232	440	364	513	390	331	363	478	461	498	319	597
AT5G42565	0	0	0	0	0	0	0	0	0	0	0	0	0	0	0	0	0	0	0	0	0	0	0	0	0	0	0	0	0	0	0	0	0	0	0	0	0	0	0	0	0	0	0	0	0	0	0	0	0
AT3G07570	540	827	827	339	428	449	203	278	168	284	291	252	356	294	301	235	335	253	267	300	298	325	240	313	787	482	815	434	627	571	366	245	255	271	285	264	367	389	423	375	348	279	409	336	421	424	349	427	755
AT2G29620	0	0	4	0	0	0	10	0	4	24	4	0	40	4	4	16	4	0	0	12	12	4	4	4	0	0	0	8	4	0	8	0	16	8	0	4	8	8	0	8	12	28	24	12	12	8	0	9	0
AT5G32489	0	0	0	0	0	0	0	0	0	0	0	0	0	0	0	0	0	0	0	0	0	1	0	0	0	0	0	0	0	0	0	0	0	2	0	0	0	0	0	0	0	0	0	0	0	0	0	0	0
AT1G11280	968	981	1293	889	1604	1494	1068	1346	979	1440	1356	1313	961	697	813	727	813	727	656	936	759	870	775	667	1605	1274	1560	1373	1814	1550	1121	940	886	1167	1159	1152	682	644	1003	861	1185	867	739	758	951	1018	1014	962	937
AT5G61430	105	121	147	138	154	173	8	9	4	4	4	0	56	60	48	64	56	56	54	104	64	61	76	66	123	118	129	124	136	130	8	8	28	16	20	32	69	54	125	69	114	96	107	88	74	130	100	99	131
AT1G16025	0	0	0	0	0	0	0	0	0	0	0	0	0	0	0	0	0	0	0	0	0	0	0	0	0	0	0	0	0	0	0	0	0	0	0	0	0	0	0	0	0	0	0	0	0	0	0	0	0
AT1G56700	1772	2120	2607	1602	2096	2130	1204	1993	1235	1765	1752	1561	1737	1260	1398	1240	1365	1350	1136	1692	1158	1450	1298	1563	2095	1551	2066	1782	2051	1783	1872	1317	1402	1985	1908	1708	1888	1631	2321	1445	2017	1412	1755	2038	2435	2171	1872	1808	1907
AT5G59620	2	2	2	0	0	0	0	0	0	0	0	2	0	7	0	2	0	2	2	2	4	2	0	4	0	0	0	0	0	0	0	0	0	0	0	0	2	0	0	0	1	0	0	0	0	0	4	0	1
AT3G43573	0	0	0	0	0	0	0	0	0	0	0	0	0	0	0	0	0	0	0	0	0	0	0	0	0	0	0	0	0	0	0	0	0	0	0	0	0	0	0	0	0	0	0	0	0	0	0	0	0
AT4G33890	1293	1538	1786	1230	1680	1923	465	603	385	680	669	569	779	595	644	488	576	482	714	960	921	856	686	846	1572	1424	1533	1455	1838	1619	678	563	403	664	572	591	1068	564	878	806	951	796	1110	1224	1508	1217	1088	1023	1586
AT2G14692	0	0	0	0	0	0	0	0	0	0	0	0	0	0	0	0	0	0	0	0	0	0	0	0	0	0	0	0	0	0	0	0	0	0	0	0	0	0	0	0	0	0	0	0	0	0	0	0	0
AT2G42130	1636	1451	1735	1532	1966	1637	1707	2751	1628	1934	2072	1818	3026	2046	2490	2231	3539	1890	2422	2642	2195	2837	2285	2371	1486	1364	1465	1778	2010	1796	2642	1438	1511	2051	1822	1706	2125	1784	2295	2978	3157	2489	1973	2075	2598	4121	2754	2496	1296
AT2G44290	2018	2057	2429	1596	2056	1808	846	882	868	1089	1032	879	832	546	625	937	858	679	844	1096	770	1140	728	1062	2166	1745	2604	2223	2375	2378	1293	887	1067	867	1122	996	1378	1530	1680	888	1254	915	2369	2426	2885	1308	1235	1172	1889
AT4G36960	1155	1442	1840	1059	1563	1734	982	1272	1026	1460	1355	1202	1090	965	1059	1081	1057	1029	941	1220	927	1222	1006	1033	1737	1313	1863	1721	2051	1744	1373	1086	1146	1170	1383	1218	1342	1141	1248	1093	1309	1126	1110	1146	1477	1481	1311	1002	1358
ATCG00590	17	14	25	20	24	16	12	7	8	12	11	9	17	10	12	10	15	4	7	10	9	9	19	8	9	9	18	18	26	19	14	9	10	14	15	11	7	7	11	8	14	11	19	4	8	13	17	14	9
AT5G45370	277	315	312	163	201	246	139	197	121	192	170	167	264	179	217	210	140	135	170	272	192	235	168	152	323	175	252	225	232	186	148	192	131	198	183	245	239	180	215	160	249	157	204	185	259	217	287	184	277
AT3G61545	0	0	0	0	0	0	0	0	0	0	0	0	0	0	0	0	0	0	0	0	0	0	0	0	0	0	0	0	0	0	0	0	0	0	0	0	0	0	0	0	0	0	0	0	0	0	0	0	0
AT3G46000	3236	3774	4239	3316	4532	4405	1995	3057	2317	3052	3193	2850	4708	3710	3804	3809	4153	3644	3284	4154	3148	3968	3462	3575	3840	3097	4032	4051	4732	3913	3421	2634	2712	3404	3333	2912	4674	3899	5033	3937	4947	4103	3628	3977	4839	4652	4088	3520	3784
AT1G16660	0	0	0	0	0	0	0	0	0	0	0	0	0	0	0	0	0	0	0	0	0	0	0	0	0	0	0	0	0	0	0	0	0	0	0	0	0	0	0	0	0	0	0	0	0	0	0	0	0
AT1G12013	0	0	0	0	3	0	0	0	3	4	0	0	1	4	0	0	0	3	0	3	0	0	0	0	0	3	0	3	0	0	0	0	0	2	0	3	0	4	4	0	3	0	8	3	0	0	0	0	0
AT5G13760	1185	1279	1225	893	1042	1045	317	642	440	703	522	619	604	518	566	570	507	487	530	808	628	637	643	664	895	779	1073	991	1120	998	784	622	539	678	662	690	679	657	712	559	690	481	836	785	998	907	878	790	778
AT4G15410	343	533	591	535	629	709	474	714	434	782	764	604	522	408	507	463	533	528	363	622	379	609	446	504	500	369	638	665	659	782	634	412	527	691	652	651	604	632	765	480	630	572	510	637	622	506	410	556	438
AT3G47530	192	173	181	189	253	326	78	158	152	147	239	119	207	207	183	168	141	215	191	227	176	223	179	178	225	192	201	355	269	306	179	96	112	194	146	127	205	231	274	224	280	216	268	251	299	279	237	190	203
AT5G50470	0	0	0	0	0	0	0	0	0	0	0	0	0	0	0	0	0	0	0	0	0	0	0	0	0	0	0	0	0	0	0	0	0	0	0	0	0	0	0	0	0	0	0	0	0	0	0	0	0
AT4G13440	0	0	0	0	0	0	0	0	0	0	0	0	0	0	0	0	0	0	0	0	0	0	0	0	0	0	0	0	0	0	0	0	0	0	0	0	0	0	0	0	0	0	0	0	0	0	0	0	0
AT3G43160	0	0	0	0	0	0	0	0	0	0	0	0	0	0	0	0	0	0	0	0	0	0	0	0	0	0	0	0	0	0	0	0	0	0	0	0	0	0	0	0	0	0	0	0	0	0	0	0	0
ATCG00260	0	0	0	0	2	0	0	0	0	0	0	1	0	0	0	0	0	0	0	0	0	0	0	0	1	2	0	0	0	0	0	2	1	0	0	0	0	1	0	0	0	0	0	0	0	0	0	0	0
AT3G14810	426	334	674	174	318	206	1287	1985	1244	2172	1681	1837	1257	877	1118	762	962	875	608	808	574	951	590	658	623	472	812	455	648	762	2022	1340	1291	2119	1886	1680	1248	1008	1193	774	1011	619	1110	799	1112	1051	892	612	435
AT3G05330	46	108	96	99	67	86	76	64	60	112	83	72	113	100	101	106	132	89	51	96	68	144	80	64	146	88	116	66	122	139	100	71	46	90	68	39	90	84	91	64	103	96	52	92	134	99	74	87	60
AT5G03858	0	0	0	0	0	0	0	0	0	0	0	0	0	0	0	0	0	0	0	0	0	0	0	0	0	0	0	0	0	0	0	0	0	0	0	0	0	0	0	0	0	0	0	0	0	0	0	0	0
AT3G29060	0	0	0	0	0	0	0	0	0	0	0	0	0	0	0	0	0	0	0	0	0	0	0	0	0	0	0	0	0	0	0	0	0	0	0	0	0	0	0	0	0	0	0	0	0	0	0	0	0
AT2G04034	0	0	0	0	0	0	0	0	0	0	0	0	0	0	0	0	0	0	0	0	0	0	0	0	0	0	0	0	0	0	0	0	0	0	0	0	0	0	0	0	0	0	0	0	0	0	0	0	0
AT3G10570	32	83	76	63	44	56	45	89	57	85	77	39	41	46	62	20	45	34	40	19	27	24	33	38	60	33	99	44	25	95	104	97	85	88	68	66	50	70	51	44	42	23	43	46	43	44	58	26	72
AT3G31935	0	0	0	0	0	0	0	0	0	0	0	0	0	0	0	0	0	0	0	0	0	0	0	0	0	0	0	0	0	0	0	0	0	0	0	0	0	0	0	0	0	0	0	0	0	0	0	0	0
AT3G15500	231	128	157	683	316	556	142	314	353	274	496	317	456	491	857	362	561	412	373	773	672	113	307	678	159	123	161	310	235	200	602	383	320	335	282	208	799	720	894	313	382	328	560	870	601	1033	1086	1028	92
AT5G20100	0	0	0	0	0	0	0	0	0	0	0	0	0	0	0	0	0	0	0	0	4	0	0	0	0	0	0	0	0	0	0	0	0	0	0	0	0	0	0	0	0	0	0	0	0	0	0	0	0
AT2G20840	749	956	1001	506	878	682	200	309	214	296	264	372	300	265	232	231	328	270	379	316	236	341	250	320	696	550	684	589	674	701	403	281	241	345	292	367	454	366	451	348	433	360	447	527	738	480	436	431	842
AT4G05300	0	0	0	0	0	0	0	0	0	0	0	0	0	0	0	0	0	0	0	0	0	0	0	0	0	0	0	0	0	0	0	0	0	0	0	0	0	0	0	0	0	0	0	0	0	0	0	0	0
AT4G05631	59	102	125	81	85	86	71	69	56	100	62	81	78	76	85	60	57	78	36	79	61	92	67	68	86	95	124	102	84	104	50	77	67	84	79	71	76	58	63	56	95	72	73	64	104	87	76	94	68
AT1G10800	4	0	3	1	0	0	0	1	1	1	0	2	17	4	0	5	0	4	2	12	0	4	1	4	0	0	8	8	5	12	4	10	0	0	5	0	4	3	7	12	4	8	3	7	10	0	4	8	0
AT3G22275	0	0	0	0	0	0	0	14	4	8	6	0	0	3	4	7	17	0	8	28	52	8	11	55	0	0	0	0	8	0	41	8	16	0	0	0	6	23	37	0	4	0	44	114	35	29	154	117	0
AT2G07260	0	0	0	0	0	0	0	0	0	0	0	0	0	0	0	0	0	0	0	0	0	0	0	0	0	0	0	0	0	0	0	0	0	0	0	0	0	0	0	0	0	0	0	0	0	0	0	0	0
AT4G37090	867	935	1026	917	1382	1489	586	712	551	629	874	630	581	540	525	735	565	593	420	562	536	670	496	564	1361	826	1371	1347	1589	1474	644	579	492	630	756	740	495	528	758	710	832	692	845	861	948	805	616	736	913
AT4G12690	214	262	307	224	286	307	221	365	284	313	344	316	235	268	330	217	197	182	198	310	239	155	198	211	279	166	263	209	209	221	497	328	254	398	496	338	346	255	356	359	446	298	259	212	217	437	410	400	223
AT5G01140	0	0	0	0	0	0	0	0	0	0	0	0	0	0	0	0	0	0	0	0	0	0	0	0	0	0	0	0	0	0	0	0	0	0	0	0	0	0	0	0	0	0	0	0	0	0	0	0	0
AT4G27190	0	0	0	0	0	0	0	0	0	0	0	0	0	0	0	0	0	0	0	0	0	0	0	0	0	0	0	0	0	0	0	0	0	0	0	0	0	0	0	0	0	0	0	0	0	0	0	0	0
AT5G52680	0	0	0	0	0	0	0	0	0	0	0	0	0	0	0	0	0	0	0	0	0	0	0	0	0	0	0	0	0	0	0	0	0	0	0	0	0	0	0	0	0	0	0	0	0	0	0	0	0
AT5G09350	509	642	629	506	528	508	369	340	309	453	420	407	546	376	402	374	360	347	324	375	348	486	390	370	752	506	622	679	634	543	417	375	297	486	502	373	398	267	354	355	443	356	358	382	486	392	485	472	486
AT5G63770	1398	1714	2089	1504	2192	2159	509	605	665	713	725	634	796	613	645	618	640	582	601	798	619	727	578	678	2214	1502	1998	2068	2481	2385	945	583	610	779	691	724	840	661	813	712	746	760	1131	1014	1461	1061	913	921	1613
AT2G03930	0	0	0	0	0	0	0	0	0	0	0	0	0	0	0	0	0	0	0	0	0	0	0	0	0	0	0	0	0	0	0	0	0	0	0	0	0	0	0	0	0	0	0	0	0	0	0	0	0
AT1G19870	3347	4051	4821	2422	2949	2841	1329	2048	1515	2216	1901	1837	2224	1743	2278	1731	2098	1688	2024	2637	2100	2551	2272	2149	3682	2769	3534	2728	3507	3116	2139	1654	1731	1959	1903	1627	2466	1987	2299	1982	2735	1761	2422	2428	3268	2925	3020	2231	3128
AT3G01580	91	116	144	176	250	241	101	114	104	87	121	107	100	98	141	144	173	144	122	163	141	183	200	139	209	155	160	238	256	189	68	70	75	142	133	108	181	141	167	239	230	160	219	202	335	254	234	172	96
AT1G14950	0	0	0	0	0	0	0	0	0	0	0	0	0	0	0	0	0	0	0	0	0	0	0	0	0	0	0	0	0	0	0	0	0	0	0	0	0	0	0	0	0	0	0	0	0	0	0	0	0
AT1G75394	0	0	2	0	4	0	5	0	0	9	0	0	0	3	0	0	0	0	0	4	0	0	0	0	3	0	0	16	2	0	0	0	0	0	4	1	0	0	0	1	2	0	3	0	0	0	3	0	0
AT3G48680	2419	2787	3397	1566	2071	1870	1235	1469	1162	1711	1516	1302	1948	1391	1574	1156	1635	1262	1395	1708	1203	1709	1250	1278	3032	2238	3009	1851	2435	2394	1886	1230	1209	1690	1458	1509	1847	1276	1994	1328	2064	1487	1485	1487	1866	1827	1872	1442	2634
AT1G30550	161	306	336	153	184	209	130	138	103	121	114	142	179	112	139	114	183	88	166	192	190	242	226	198	306	199	308	283	248	322	205	115	120	106	153	152	174	148	156	150	197	146	191	168	157	323	181	175	281
AT1G49580	485	411	585	225	443	435	601	725	589	710	730	643	612	448	693	505	633	458	527	717	665	666	585	577	490	529	629	458	597	538	557	476	464	599	674	601	559	362	463	459	681	526	391	487	515	600	726	448	456
AT1G65860	121	32	108	40	28	44	936	1557	1304	1775	1673	1090	1091	518	624	1036	1275	844	1087	1536	1079	1472	1083	1348	206	120	103	164	346	444	1249	748	679	1205	802	871	708	419	770	578	571	351	763	621	788	1201	952	791	76
AT2G21890	31	16	31	13	0	18	54	77	9	26	65	39	32	7	71	15	25	40	17	18	24	34	43	27	22	41	35	46	14	51	76	39	54	46	60	48	42	16	46	18	34	28	27	38	45	57	57	23	22
AT4G12220	0	0	0	0	0	0	0	0	0	0	0	0	0	0	0	0	0	0	0	4	0	0	0	0	0	0	0	0	3	0	0	0	0	0	0	0	3	0	0	0	0	0	0	0	0	0	0	0	0
AT2G19806	0	0	0	0	0	0	0	0	0	0	0	0	0	0	0	0	0	0	0	0	0	0	0	0	0	0	0	0	0	0	0	0	0	0	0	0	0	0	0	0	0	0	0	0	0	0	0	0	0
AT4G09070	0	0	0	0	0	0	0	0	0	0	0	0	0	0	0	0	0	0	0	0	0	0	0	0	0	0	0	0	0	0	0	0	0	0	0	0	0	0	0	0	0	0	0	0	0	0	0	0	0
AT4G23670	2484	2806	3143	673	840	1039	20039	27488	18475	23606	20701	21124	24152	10903	16731	12642	14160	11582	15067	16574	14636	16489	14855	16045	3239	3674	3681	1473	3326	3944	20742	12414	15480	19902	19589	16952	13701	9981	9507	16125	18250	12529	14136	11420	14254	20232	19240	16048	2364
AT4G31890	140	161	194	54	56	179	84	185	103	149	198	233	147	69	175	84	124	100	120	122	144	126	105	150	191	184	176	101	144	136	215	157	181	300	252	231	158	192	189	237	312	241	214	171	275	271	303	206	142
AT5G67411	0	4	0	0	0	0	14	11	16	14	0	11	0	4	0	0	7	0	4	0	4	5	4	4	0	0	5	0	0	4	44	62	36	24	25	23	0	17	21	9	0	15	10	12	3	0	3	0	0
AT3G19580	325	337	332	567	548	770	275	339	342	583	486	524	311	185	351	343	264	199	389	462	277	199	381	488	314	162	383	522	582	401	616	356	387	421	385	279	578	349	578	262	209	157	679	768	619	670	493	387	273
AT4G01500	31	26	49	23	39	16	23	32	16	26	32	40	8	28	36	16	39	17	7	16	8	12	16	22	72	49	44	38	54	56	61	7	32	18	16	26	88	34	40	36	30	41	20	37	76	36	28	4	52
AT4G37950	0	0	0	0	0	0	0	0	0	0	0	0	0	0	0	0	0	0	0	0	0	0	0	0	0	0	0	0	0	0	0	0	0	0	0	0	0	0	0	0	0	0	0	0	0	0	0	0	0
AT5G30870	0	0	0	0	0	0	0	0	0	0	0	0	0	0	0	0	0	0	0	0	0	0	0	0	0	0	0	0	0	0	0	0	0	0	0	0	0	0	0	0	0	0	0	0	0	0	0	0	0
AT3G61840	2	9	4	0	0	0	0	0	0	0	13	0	4	0	0	4	4	0	0	4	0	8	8	4	8	4	9	0	9	4	0	0	0	8	0	0	0	0	0	0	8	12	0	0	4	0	4	0	4
AT1G62800	29	8	34	8	23	29	120	135	133	208	222	112	121	87	88	109	112	93	100	97	105	164	79	120	41	12	32	24	42	61	178	87	113	257	211	153	76	72	139	67	151	67	91	90	102	134	135	105	30
AT2G09930	0	0	0	0	0	0	0	0	0	0	0	0	0	0	0	0	0	0	0	0	0	0	0	0	0	0	0	0	0	0	0	0	2	0	0	0	0	0	0	0	0	0	0	0	0	0	0	2	0
AT5G27370	0	0	0	0	0	0	0	0	0	3	0	0	0	0	0	0	0	0	0	0	0	0	0	0	0	0	0	0	0	0	0	0	0	4	0	0	0	0	0	0	0	0	0	0	0	0	0	4	0
AT5G55940	2044	2744	2559	1750	2360	2500	800	1181	962	1296	1141	1068	1431	982	1025	898	1096	942	879	1200	987	1170	1044	1071	2526	2044	2675	2068	2892	2280	1264	965	966	1274	1226	1079	1251	989	1492	1138	1415	1217	1174	1276	1565	1359	1237	1168	2214
AT2G31740	2062	2579	2907	1915	2737	2704	920	1266	1119	1320	1580	1269	1315	1001	1186	1119	1055	1152	962	1375	1159	1340	949	1232	2756	1900	2613	2760	2961	2650	1327	1154	1110	1449	1486	1396	1302	1059	1794	1260	1416	1117	1875	1790	2170	1715	1783	1387	2290
AT2G06645	0	0	0	0	0	0	0	0	0	0	0	0	0	0	0	0	0	0	0	0	0	0	0	0	0	0	0	0	0	0	0	0	0	0	0	0	0	0	0	0	0	0	0	0	0	0	0	0	0
AT4G30580	3256	3970	4374	2966	3763	4004	3092	3859	2753	4050	3926	3440	4275	3437	4083	3540	4151	3304	3052	3845	3017	4066	3310	3546	3869	2980	3740	4028	4746	4233	3921	3178	2850	4150	4083	3605	4094	3216	4288	3975	5264	4022	3491	3415	4298	4815	4548	3612	2925
AT1G03610	1986	2467	2104	1485	1491	1561	2004	3411	2345	2910	3448	3321	2458	1680	2558	1572	2210	1547	1507	2296	1832	1409	1695	1738	1104	1017	1170	855	977	945	4949	3546	3597	3641	3398	2338	3367	2506	3492	2030	2391	1881	1822	2172	2631	3292	2743	1996	1355
AT4G18197	750	964	933	776	905	610	115	271	158	359	186	288	499	391	316	367	423	356	391	560	349	447	374	481	829	627	873	880	836	826	203	192	200	294	176	252	411	346	384	305	346	300	852	851	867	527	374	406	838
AT1G23850	90	117	136	84	56	90	5	36	20	32	52	40	34	8	40	12	32	24	32	52	24	16	28	52	140	52	58	116	84	95	48	36	39	16	36	14	34	56	40	22	28	8	84	74	84	52	88	36	120
AT5G08030	0	4	0	0	0	0	116	119	88	116	153	116	8	0	0	0	4	4	0	8	0	0	0	0	0	4	0	0	0	4	172	168	197	131	165	152	16	16	8	0	8	0	0	4	8	0	0	4	0
AT5G35170	13558	16320	17813	10149	11974	12217	19343	26175	20492	25856	26205	23021	34707	26807	31584	24502	30028	22304	23698	29759	23505	32274	25023	25169	14914	12111	15810	12811	14711	14462	23824	19486	18604	24750	24156	21908	30186	23007	27026	26343	34897	27724	19401	19957	25546	32036	29348	23908	12350
AT5G17860	1039	1056	1524	1482	2224	2504	1001	1865	1252	2038	2077	1547	1036	767	572	1158	1009	1121	843	1123	625	833	731	1257	2000	1136	1623	2039	2802	2049	1386	951	942	1142	1392	1130	1344	1266	1541	771	680	453	1115	1222	1197	1053	1021	950	1563
AT3G30450	0	0	0	0	0	0	0	0	0	0	0	0	0	0	0	0	0	0	0	0	0	0	0	0	0	0	0	0	0	0	0	0	0	0	0	0	0	0	0	0	0	0	0	0	0	0	0	0	0
AT3G32917	0	0	0	0	0	0	0	0	0	0	0	0	0	0	0	0	0	0	0	0	0	0	0	0	0	0	0	0	0	0	0	0	0	0	0	0	0	0	0	0	0	0	0	0	0	0	0	0	0
AT3G30245	0	0	0	0	0	0	0	0	0	0	0	0	0	0	0	0	0	0	0	0	0	0	0	0	0	0	0	0	0	0	0	0	0	0	0	0	0	0	0	0	0	0	0	0	0	0	0	0	0
AT3G02875	368	469	566	254	531	473	167	239	202	492	306	263	353	216	311	274	234	239	317	413	272	338	289	371	558	340	549	583	666	646	358	275	280	404	390	327	504	333	418	309	409	238	468	517	596	413	455	373	512
AT2G12480	0	0	4	0	0	8	0	0	0	0	0	4	4	0	0	0	4	8	0	4	0	0	0	20	0	0	4	0	4	0	0	0	0	0	0	0	0	0	0	0	4	4	0	4	0	0	0	0	0
AT2G04150	0	0	0	0	6	4	0	0	0	0	0	0	0	0	0	0	0	0	0	0	0	0	0	0	0	0	0	16	5	4	0	0	0	0	0	2	0	0	0	0	0	0	1	0	0	1	0	0	0
AT3G44784	0	0	0	0	0	0	0	0	0	0	0	0	0	0	0	0	0	0	0	0	0	0	0	0	0	0	0	0	0	0	0	0	0	0	0	0	0	0	0	0	0	0	0	0	0	0	0	0	0
AT5G50640	874	888	1218	841	951	1084	686	1137	791	1016	1148	816	946	680	909	670	900	693	645	761	857	882	609	773	1094	767	983	847	1120	1112	788	664	315	461	594	663	0	702	907	612	207	718	762	969	982	1033	791	793	870
AT3G61825	0	0	0	0	0	0	0	0	0	0	0	0	0	0	0	0	0	0	0	0	0	0	0	0	0	0	0	0	0	0	0	0	0	0	0	0	0	0	0	0	0	0	0	0	0	0	0	0	0
AT5G47229	0	0	0	0	0	0	0	0	0	0	0	0	0	0	0	0	0	0	0	0	0	0	0	0	0	0	0	0	0	0	0	0	0	0	0	3	0	0	0	0	0	0	0	0	0	0	0	0	0
AT2G37820	0	0	0	0	0	0	0	0	0	0	0	0	0	0	0	0	0	0	0	0	0	0	0	0	0	0	0	0	0	0	0	4	0	0	0	0	0	0	0	0	0	0	0	0	0	0	0	0	0
AT4G26960	40	68	111	41	44	68	46	87	40	66	44	52	24	12	19	24	12	36	24	32	36	24	38	32	142	52	158	48	92	60	28	40	24	21	40	16	16	16	38	14	30	20	20	20	32	22	20	44	112
AT2G06840	0	0	0	0	0	0	0	0	0	0	0	0	0	0	0	0	0	0	0	0	0	0	0	0	0	0	0	0	0	0	0	0	0	0	0	0	0	0	0	0	0	0	0	0	0	0	0	0	0
AT3G55280	1396	1690	2027	1922	2976	3323	1831	2208	1724	2544	2577	1926	1456	1270	1335	1686	1560	1924	1297	1471	1393	1604	1241	1404	2555	2036	2483	3443	3793	3428	2337	1767	1568	2530	2637	2822	1484	1466	2232	1545	2070	1567	2280	2830	3229	2083	1933	1520	1687
AT5G13280	2939	3295	3879	4332	5976	6532	1718	2028	1573	2513	2382	2057	1888	1415	1557	1860	1824	1797	1434	1974	1549	1762	1540	1645	3825	2708	3626	4719	5761	4338	2114	1679	1577	2507	2420	2474	1379	1357	1937	1709	2256	1436	2221	2468	2955	2178	2308	1887	3166
AT5G12360	62	60	77	29	117	94	48	71	49	80	65	74	57	59	58	75	53	20	56	83	22	59	70	43	69	42	59	92	61	75	57	69	45	68	46	63	39	32	53	73	71	96	31	49	46	55	33	46	53
AT1G34390	0	0	0	0	0	0	0	0	0	0	0	0	0	0	0	0	0	0	0	0	0	0	0	0	0	0	0	0	0	0	0	0	0	0	0	0	0	0	0	0	0	0	0	0	0	0	0	0	0
AT4G13940	24044	26548	33595	22213	34359	36268	14677	18310	13294	20440	20365	17369	14458	10898	12296	12839	12152	12887	10978	14517	12178	14970	11060	12629	33318	26684	35962	35743	40549	36692	17114	12670	12077	19316	18108	17807	12016	11162	14456	12806	15067	12054	17982	18384	21484	17153	16199	12893	27215
AT1G52940	0	0	0	0	0	0	0	0	0	0	0	0	0	0	0	0	0	0	0	0	0	0	0	0	0	0	0	0	0	0	0	0	0	0	0	0	0	0	0	0	0	0	0	0	0	0	0	0	0
AT1G02000	557	729	710	730	879	690	518	541	453	528	634	601	584	439	511	433	388	408	558	707	535	483	467	613	504	425	758	612	791	620	599	444	532	647	541	542	579	496	652	366	576	531	520	554	827	648	615	578	582
AT3G24250	0	0	0	0	0	0	0	0	0	0	0	0	0	0	0	0	0	0	0	0	0	0	0	0	0	0	0	0	0	0	0	0	0	0	0	0	0	0	0	0	0	0	0	0	0	0	0	0	0
AT1G68880	8	16	12	4	8	12	8	4	8	32	32	16	12	4	12	8	12	8	0	8	4	0	4	4	10	8	20	19	16	16	20	16	0	44	24	32	35	24	28	8	23	16	12	20	12	16	7	7	20
AT4G13965	0	0	0	0	0	0	0	0	0	0	0	0	0	0	0	0	0	0	0	0	0	0	0	0	0	0	0	0	0	0	0	0	0	0	0	0	0	0	0	0	0	0	0	0	0	0	0	0	0
AT4G31970	0	0	0	0	0	0	0	0	0	0	0	0	0	0	0	0	0	0	0	5	0	0	0	0	0	0	0	0	0	0	0	0	0	0	0	0	0	0	0	0	0	0	0	0	0	0	0	0	0
AT3G20270	885	1290	1261	930	1038	1023	804	1082	818	1313	1321	854	1205	970	968	1149	1147	943	893	1007	703	997	970	1128	1060	1055	1185	1042	1627	1205	982	912	767	1050	990	937	1111	861	1222	957	1301	1062	872	934	1101	1241	1118	1298	1055
AT1G31740	0	0	0	0	3	0	0	0	0	0	0	0	0	0	0	0	0	0	0	0	0	0	0	0	0	0	0	0	0	0	0	0	0	0	0	0	0	0	0	0	0	0	0	0	0	0	0	0	0
AT3G14280	59	96	48	43	80	75	27	36	28	72	100	42	35	28	16	28	20	28	12	11	16	14	0	16	36	20	71	48	90	72	34	36	40	12	47	20	259	221	207	16	20	32	207	98	146	20	16	8	95
AT2G15320	851	965	1332	672	904	980	634	798	726	763	779	541	590	419	474	307	494	431	385	471	498	446	528	368	966	796	1174	825	1020	910	695	372	454	700	628	521	683	444	514	528	586	410	619	521	691	657	588	533	1253
AT2G01028	0	0	0	0	0	0	0	0	0	0	0	0	0	0	0	0	0	0	0	0	0	0	0	0	0	0	0	0	0	0	0	0	0	0	0	0	0	0	0	0	0	0	0	0	0	0	0	0	0
AT1G79529	59	56	58	65	52	67	51	74	60	102	55	80	44	41	56	37	64	24	50	61	47	77	36	52	68	61	31	27	64	62	61	56	85	46	95	52	104	75	65	60	48	53	36	69	69	99	75	64	41
AT5G39910	0	0	0	0	0	0	0	0	0	0	0	0	0	0	0	0	0	0	0	0	0	0	0	0	0	0	0	0	0	0	0	0	0	0	0	0	0	0	0	0	0	0	0	0	0	0	0	0	0
AT3G15490	0	0	0	0	0	0	0	0	0	0	0	0	0	0	0	0	0	0	0	0	0	0	0	0	0	0	0	0	0	0	0	0	0	0	0	0	0	0	0	0	0	0	0	0	0	0	0	0	0
AT5G42870	2791	3302	3732	2521	3485	3528	922	1381	1238	1612	1563	1541	1910	1585	1986	1588	1811	1751	1692	2168	1635	1945	1681	1685	3446	2488	3205	3059	3460	2988	1700	1498	1576	1965	1975	1722	2767	2429	3006	2066	2570	2131	2678	2517	3450	2849	2626	2205	2764
AT3G27920	0	0	0	0	0	0	0	0	0	0	0	0	0	0	0	0	0	0	0	0	0	0	0	0	0	0	0	0	0	0	0	0	0	0	0	0	0	0	0	0	0	0	0	0	0	0	0	0	0
AT2G16405	1045	1195	1197	752	1065	1159	432	640	516	737	608	601	845	602	789	585	739	610	639	848	651	898	578	856	1059	902	1195	925	1188	1102	722	644	560	747	689	728	1036	945	994	652	875	702	905	971	1093	1084	898	673	1077
AT5G41530	0	0	0	0	0	0	0	0	0	0	0	0	0	0	0	0	0	0	0	0	0	0	0	0	0	0	0	0	0	0	0	0	0	0	0	0	0	0	0	0	0	0	0	0	0	0	0	0	0
AT3G49500	1674	1918	2063	1025	1231	1287	892	1008	979	1074	1206	1030	1630	1027	1267	1130	1237	1013	1046	1359	1140	1574	1228	1065	2251	1883	2096	1497	2025	1845	1149	859	834	1115	1090	1002	1133	980	1073	1098	1511	1123	1131	1145	1473	1476	1292	1451	1776
AT1G04560	0	0	0	0	0	0	0	0	0	0	0	0	0	0	0	0	0	0	0	0	0	0	0	0	0	0	0	0	0	0	0	0	0	0	0	0	0	0	0	0	8	0	0	0	0	0	0	0	0
AT1G25560	1932	2140	2035	2415	2542	2279	1632	3228	2513	3798	3534	3326	2751	2094	3072	1916	1966	2959	1803	2806	2420	1028	1771	2488	1823	1261	1934	1279	1437	1334	4674	3678	3390	4067	3867	2833	6925	5477	7840	2929	3420	2566	5546	5315	5781	4799	3999	2821	1684
AT2G14350	0	0	0	0	0	0	0	0	0	0	0	0	0	0	0	0	0	0	0	0	0	0	0	0	0	0	0	0	0	0	0	0	0	0	0	0	0	0	0	0	0	0	0	0	0	0	0	0	0
AT4G03435	0	0	0	0	0	0	0	0	0	0	0	0	0	0	0	0	0	0	0	0	0	0	0	0	0	0	0	0	0	0	0	0	0	0	0	0	0	0	0	0	0	0	0	0	0	0	0	0	0
AT1G10620	0	0	0	0	0	0	0	0	0	0	0	0	0	0	0	0	0	0	0	0	0	4	0	0	0	0	0	0	0	0	0	0	0	0	0	0	0	0	0	0	0	0	0	0	0	0	0	0	0
AT3G09320	1372	1709	1672	1327	1807	1846	545	566	392	771	651	568	664	469	603	479	607	402	567	691	464	693	545	478	1717	1128	1532	1232	1627	1182	593	650	505	511	627	500	707	652	777	664	715	665	691	603	863	774	667	603	1329
AT3G20280	289	305	460	225	267	421	302	341	365	365	328	255	391	182	399	232	271	189	225	308	271	281	275	257	355	290	374	413	385	341	448	236	324	403	402	373	288	278	317	338	366	322	283	293	325	311	328	244	325
AT3G06710	56	72	54	66	84	142	51	42	20	86	56	54	82	84	73	54	80	50	106	96	96	126	80	73	60	93	80	98	125	112	60	24	36	36	56	48	86	79	54	80	88	94	116	125	142	139	114	71	36
AT5G17770	5664	6465	7576	6130	8432	8815	2292	2819	2293	3402	3199	2673	2872	2148	2362	2509	2450	2570	2488	3027	2412	3160	2146	2885	7459	6072	7284	7366	8228	7484	3072	2129	2159	3277	3112	3110	2568	2215	3035	2700	3329	2333	3347	3262	3812	3699	3171	2885	6148
AT5G57630	2332	2410	2863	1963	2028	1950	481	856	854	1039	1179	1121	7429	6139	9786	5668	7053	6903	5415	7289	6810	5095	5147	6033	1307	1206	1456	1196	1381	1246	2127	1809	1824	2018	1587	1429	13116	10542	12503	9559	12136	9569	7500	7321	8689	9882	8604	6014	1933
AT4G34695	0	0	0	0	0	0	0	0	0	0	0	0	0	0	0	0	0	0	0	0	0	0	0	0	0	0	0	0	0	0	0	0	0	0	0	0	0	0	0	0	0	0	0	0	0	0	0	0	0
AT1G21000	2588	3179	2795	3295	3973	3181	1949	3643	2657	3890	3596	3568	1957	1948	2337	1725	1872	2176	1917	2699	1758	1855	1781	2442	1945	1304	1998	2143	2742	2304	3955	3278	2938	2957	3196	2253	3002	2810	3919	1516	1562	1227	3379	3149	3691	3551	2152	1831	1857
AT4G02020	2695	3222	3910	1946	2645	2186	1799	2546	1801	2227	2357	1922	2369	1965	2190	1949	2302	1769	1912	2549	2060	2550	2068	2433	3065	2675	3081	2721	3187	3064	2654	2007	2040	2140	2239	2179	2432	2051	2779	2055	2604	2156	2579	2455	3449	3122	2991	2397	2937
AT4G37690	20	36	28	4	16	16	16	8	24	42	8	44	20	20	4	4	4	0	28	38	28	28	12	20	30	28	64	4	20	18	44	20	20	20	36	12	36	18	40	12	16	4	10	20	20	36	28	12	31
AT3G28345	16	21	28	4	24	39	0	20	4	8	12	0	12	0	12	8	4	12	12	12	0	4	12	4	12	24	31	48	16	48	4	4	0	4	4	8	4	16	16	4	16	0	0	8	12	12	28	4	4
AT5G36140	0	0	0	0	0	0	0	0	0	0	0	0	0	0	0	0	0	0	0	0	0	0	0	0	0	0	0	0	0	0	0	0	0	0	0	0	0	0	0	0	0	0	0	0	0	0	0	0	0
AT3G62520	0	0	0	0	0	0	0	0	0	0	0	0	0	0	0	0	0	0	0	0	0	0	0	0	0	0	0	0	0	0	0	0	0	0	0	0	0	0	0	0	0	0	0	0	0	0	0	0	0
AT1G33370	0	0	0	0	0	0	0	0	0	0	0	0	0	0	0	0	0	0	0	0	0	0	0	0	0	0	0	0	0	0	0	0	0	0	0	0	0	0	0	0	0	0	0	0	0	0	0	0	0
AT3G29785	0	0	0	0	0	0	0	0	0	0	0	0	0	0	0	0	0	0	0	0	0	0	0	0	0	0	0	0	0	0	0	0	0	0	0	0	0	0	0	0	0	0	0	0	0	0	0	0	0
AT5G02180	235	228	269	281	365	435	2638	3765	2890	3840	4041	3416	2266	1596	2131	1581	2061	1399	872	1037	712	999	877	800	301	261	374	429	453	452	3947	2988	2600	3243	2738	2398	2189	1540	1740	1265	1385	1193	762	546	825	732	732	499	192
AT2G11405	0	0	0	0	0	0	0	0	0	0	0	0	0	0	0	0	0	0	0	0	0	0	0	0	0	0	0	0	0	0	0	0	0	0	0	0	0	0	0	0	0	0	0	0	0	0	0	2	0
AT1G77590	725	844	835	700	769	909	1712	2201	1573	2106	1984	1906	1487	1208	1364	1169	1314	1209	1177	1385	1420	1438	1246	1372	996	768	992	743	1180	856	2203	1305	1276	1842	1808	1628	981	757	965	1136	1686	1083	1141	1148	1511	1582	1456	1185	919
AT4G33160	35	40	41	44	63	64	39	32	20	56	44	36	60	20	35	40	32	76	28	40	20	68	16	40	36	40	50	75	63	98	20	44	8	36	24	28	28	28	16	28	25	4	39	20	20	48	28	20	76
AT1G43245	363	468	525	315	523	475	180	225	167	327	310	312	236	212	307	198	204	167	250	305	178	294	235	212	426	404	613	446	442	384	379	279	250	316	313	195	331	165	246	242	273	186	276	236	232	348	334	312	455
AT1G13970	12	0	12	0	8	16	16	28	36	0	28	8	24	4	4	12	0	4	12	0	28	8	8	24	4	12	0	8	0	8	4	0	14	4	10	20	8	8	20	8	8	4	12	20	18	12	4	0	8
AT3G22961	60	184	107	57	112	90	111	126	118	174	117	159	150	212	209	119	168	140	138	202	158	98	81	176	39	27	86	78	53	24	323	304	260	304	383	315	401	417	395	257	403	273	324	283	312	231	223	226	83
AT1G54740	3212	3578	2898	2767	2362	2171	589	1273	805	1073	1326	1206	807	846	1265	619	747	857	986	1538	1171	599	747	1311	1314	1090	1453	1018	1012	1090	1873	1625	1653	1431	1315	808	1509	1321	2216	973	1332	1200	1742	1757	2031	2401	2019	1593	1620
AT1G34290	0	0	0	0	0	0	0	0	0	0	0	0	0	0	0	0	0	0	0	0	0	0	0	0	0	0	0	0	0	0	0	0	0	0	0	0	0	0	0	0	0	0	0	0	0	0	0	0	0
AT1G78440	0	0	0	0	0	0	55	182	86	94	76	86	108	24	40	20	20	17	16	28	60	41	31	16	0	0	0	0	0	0	69	14	14	64	56	4	16	4	0	8	12	4	0	4	0	4	24	8	0
AT2G14410	0	0	0	0	0	0	0	0	0	0	0	0	0	0	0	0	0	0	0	0	0	0	0	0	0	0	3	0	0	0	0	0	0	0	0	0	0	0	0	0	0	0	0	0	0	0	0	0	0
AT1G18320	31	64	95	221	269	322	63	50	56	118	94	58	39	38	31	64	50	45	82	65	60	49	44	59	117	63	166	242	304	240	102	71	67	87	97	155	53	85	91	128	102	57	138	166	179	69	74	82	140
AT4G17790	576	721	848	517	678	519	514	823	523	789	650	635	524	282	411	334	393	247	464	407	321	378	343	407	671	513	733	572	729	565	706	634	549	667	709	524	478	471	543	393	473	273	456	404	558	482	514	447	661
AT4G17070	2098	2046	2384	2928	3543	4419	284	312	371	540	568	477	390	248	343	433	255	505	382	491	312	349	272	459	1917	1053	1982	2473	2424	1566	360	348	409	606	637	561	503	454	785	500	682	460	783	562	921	596	556	493	1667
AT3G53970	1818	2416	2456	1996	2852	3124	1149	1673	1186	1927	1642	1563	1726	1220	1435	1395	1481	1480	1168	1533	1452	1651	1311	1391	2282	1746	2574	2160	3302	2491	1787	1119	1180	1927	1780	1689	1741	1482	2164	1669	1643	1420	1792	1668	2318	1878	1618	1352	1969
AT2G31340	260	416	524	479	598	739	330	424	341	501	454	388	421	355	491	276	486	317	338	485	403	515	432	387	384	350	440	644	666	540	410	299	286	339	535	415	405	249	492	411	575	481	458	503	436	567	432	409	360
AT5G28672	0	0	0	0	0	0	0	0	0	0	0	0	0	0	0	0	0	0	0	0	0	0	0	0	0	0	0	0	0	0	0	0	0	0	0	0	0	0	0	0	0	0	0	0	0	0	0	0	0
AT1G22790	494	517	729	231	301	356	200	229	132	271	153	238	321	216	238	226	234	149	175	213	252	306	184	232	553	296	474	383	505	508	229	201	223	244	313	212	252	247	225	199	304	256	318	329	326	282	297	251	458
AT1G55750	739	945	1089	714	831	942	459	680	612	798	618	638	774	535	674	695	607	570	646	735	620	779	652	546	1072	835	998	913	1212	1224	685	645	555	605	777	752	799	529	787	616	916	820	813	929	1008	1134	900	727	830
AT5G08200	711	807	924	802	932	912	351	554	443	538	585	439	667	329	567	474	433	431	509	613	490	645	441	535	968	718	1035	960	1111	991	574	373	346	662	537	533	607	503	635	432	604	459	585	582	857	583	704	594	853
AT2G45710	464	513	634	622	1062	1325	377	464	256	573	463	441	428	360	278	437	426	463	434	445	425	451	356	484	677	519	748	990	1073	945	435	332	417	581	440	521	371	406	563	370	585	452	497	630	853	453	542	297	543
AT1G30510	227	359	374	156	232	227	233	401	259	448	465	387	336	253	263	238	255	287	358	443	278	370	315	407	373	293	398	235	535	471	286	264	213	429	360	438	262	230	301	297	369	259	382	375	360	368	423	377	257
AT3G20978	0	0	0	0	0	0	0	0	0	0	0	0	0	0	0	0	0	0	0	0	0	0	0	0	0	0	0	0	0	0	0	0	0	0	0	0	0	0	0	0	0	0	0	0	0	0	0	0	0
AT5G35353	0	0	0	0	0	0	0	0	0	0	0	0	0	0	0	0	0	0	0	0	0	0	0	0	0	0	0	0	0	0	0	0	0	0	0	0	0	0	0	0	0	0	0	0	0	0	0	0	0
AT1G11230	0	0	0	0	0	0	0	0	0	0	0	0	0	0	0	0	0	0	0	4	0	0	0	0	0	0	0	0	0	0	0	0	0	0	0	0	0	4	0	0	4	0	0	0	0	0	0	0	0
AT1G72840	375	433	574	308	467	534	276	216	155	261	176	145	403	285	259	213	245	290	317	332	289	351	217	262	734	465	732	603	637	610	230	245	199	191	172	141	350	280	282	217	372	269	381	317	404	432	349	281	514
AT1G58400	12	16	12	16	12	8	9	8	9	4	8	4	0	12	0	0	0	5	0	0	0	0	0	8	0	8	12	4	12	16	12	0	8	0	8	0	9	0	0	0	0	4	5	4	14	0	0	6	20
AT5G28929	0	0	0	0	0	0	0	0	0	0	0	0	0	0	0	0	0	0	0	0	0	0	0	0	0	0	0	0	0	0	0	0	0	0	0	0	0	0	0	0	0	0	0	0	0	0	0	0	0
AT5G35160	2425	2745	3385	2462	3239	3476	1436	1866	1443	2323	1969	1852	1870	1293	1608	1510	1578	1233	1474	1749	1363	2098	1432	1428	3262	2433	3205	3002	3212	3045	1622	1339	1392	1940	1864	1869	1639	1375	1782	1495	1713	1499	2115	2144	2352	1943	2132	1999	2384
AT1G17275	0	0	0	0	0	0	0	0	0	0	0	0	0	0	0	0	0	0	0	0	0	0	0	0	0	0	0	2	0	0	0	0	0	0	0	0	0	0	0	0	2	4	0	0	0	0	0	0	0
AT1G33835	0	0	0	0	0	0	0	0	0	0	0	0	0	0	0	0	0	0	0	0	0	0	0	0	0	0	0	0	0	0	0	0	0	0	0	0	0	0	0	0	0	0	0	0	0	0	0	0	0
AT1G60130	0	0	0	0	0	0	0	0	0	0	0	0	0	0	0	0	0	0	0	0	0	0	0	0	0	0	0	0	0	0	0	0	0	0	0	0	0	0	0	0	0	4	0	0	0	0	0	0	0
AT1G55207	0	0	0	0	0	0	0	0	0	0	0	0	0	0	0	0	0	0	0	0	0	0	0	0	0	0	0	0	0	0	0	0	0	0	0	0	0	0	0	0	0	0	0	0	0	0	0	0	0
AT4G36440	1496	1989	2241	1625	2072	1879	708	906	682	1123	1041	883	1221	999	1020	915	1044	855	850	1057	928	1057	830	932	2024	1642	2002	1945	2150	2034	740	691	761	915	1123	939	1048	889	1136	898	1339	1139	969	953	1201	1442	1195	1155	1842
AT3G25180	4	0	8	0	5	9	0	0	0	12	4	4	0	0	0	5	0	0	0	0	0	0	0	4	8	0	0	8	12	8	0	4	0	9	0	8	0	0	0	0	0	0	0	9	0	0	0	0	5
AT3G18845	4	6	5	2	1	18	4	4	4	6	7	0	4	5	4	1	34	7	5	8	4	4	6	1	3	9	15	12	30	4	3	2	4	0	6	4	3	0	6	4	3	11	7	11	7	9	12	4	3
AT3G49370	159	167	183	213	206	259	88	121	92	78	67	91	138	62	81	49	76	67	80	105	64	102	144	109	190	144	262	145	150	179	94	75	68	126	109	71	101	81	134	102	126	47	118	127	145	122	100	102	159
AT3G26060	10767	12821	13290	9407	11837	12510	11756	16417	12981	14316	17655	14127	22036	17094	21201	18001	22369	16924	17662	23276	19201	22879	18424	18924	11915	10354	14964	12270	13675	12684	15387	10879	12738	14660	15901	13518	15074	12204	16032	19791	22687	20566	11636	12360	15004	22602	22323	18409	9241
AT2G03565	0	0	0	0	0	0	0	2	0	0	0	0	0	0	0	0	0	0	0	0	0	0	0	0	0	0	0	0	0	0	0	0	0	0	0	0	0	0	0	0	0	0	0	0	0	0	0	0	0
AT5G40340	3034	3572	3804	2525	3218	3301	1653	2455	1994	2402	2706	2577	2209	1777	2474	1537	1875	1962	1986	2656	2141	1841	1773	2252	3741	2944	4567	3097	3669	3708	3722	3049	3386	3351	3951	3068	4002	3121	4001	3463	4353	3664	3991	4277	4803	3966	4571	4581	2666
AT3G27283	0	0	0	0	0	3	0	0	0	0	0	0	0	0	0	0	0	0	0	0	0	0	0	0	0	0	0	0	0	0	0	0	0	0	0	0	0	0	0	0	0	0	0	0	0	0	0	0	0
AT5G64150	936	976	993	828	1115	1283	715	835	726	822	771	777	944	691	863	829	851	789	852	1105	1083	1238	1082	1144	945	736	1023	1070	1154	935	954	788	724	999	784	812	1038	778	955	1075	1495	1149	1182	1253	1453	1289	1210	1012	713
AT1G26460	1081	1493	1530	1294	1857	2047	1050	1275	1038	1333	1375	1130	1236	1028	1167	1270	1393	1184	965	1442	1131	1483	952	1163	1730	1242	1915	1848	2218	1780	1416	1208	1155	1414	1475	1422	1420	1263	1573	1272	1373	1157	1476	1554	1673	1578	1312	1106	1426
AT1G56820	0	0	0	0	0	0	0	0	0	0	0	0	0	0	0	0	0	0	0	0	0	0	0	0	0	0	0	0	0	0	0	0	0	0	0	0	0	0	0	0	0	0	0	0	0	0	0	0	0
AT3G20500	1020	1329	1522	900	1390	1197	1488	2005	1627	1947	2063	1662	1996	1404	1666	1774	1927	1650	1854	2333	1584	2364	1755	1697	1584	1329	1569	1528	1788	1803	1652	1393	1339	1621	1630	1461	1943	1600	2060	1455	2207	1555	2512	2666	3259	2929	2331	2062	983
AT3G22238	6	2	0	0	0	0	0	0	1	0	0	0	0	0	0	0	0	0	0	0	1	0	0	0	0	0	0	0	0	0	0	0	1	0	0	0	0	0	0	2	0	0	3	0	0	0	0	0	3
AT1G77750	494	581	549	406	751	859	373	505	401	527	517	414	380	244	314	372	338	363	447	410	458	334	321	372	652	449	570	672	731	691	374	269	275	494	488	495	250	246	389	329	475	452	357	538	699	567	418	429	569
AT3G44235	0	0	0	0	0	0	0	0	0	0	0	0	0	0	0	0	0	0	0	0	0	0	0	0	0	0	0	0	0	0	0	0	0	0	0	0	0	0	0	0	0	0	0	0	0	0	0	0	0
AT5G35631	0	0	0	0	0	0	0	0	0	0	0	0	0	0	0	0	0	0	0	0	0	0	0	0	0	0	0	0	0	0	0	0	0	0	0	0	0	0	0	0	0	0	0	4	0	0	0	0	0
AT4G29180	0	0	0	4	0	8	0	5	5	0	5	4	0	0	0	8	8	7	0	4	4	0	0	0	16	5	12	4	0	0	0	0	0	0	0	8	0	0	0	0	4	0	5	0	16	12	12	3	0
AT1G20270	455	598	676	403	507	680	362	521	346	537	469	420	577	340	239	487	415	353	428	550	449	508	396	436	743	693	778	655	837	738	587	404	514	521	520	544	597	568	659	405	513	464	605	612	779	592	497	501	536
AT1G30290	514	569	642	377	508	617	239	307	361	423	375	389	366	305	383	348	337	251	297	406	263	460	271	343	782	640	619	607	762	810	406	221	396	349	345	356	400	335	474	335	508	345	379	467	635	426	498	427	534
AT4G06587	0	0	0	0	0	0	0	0	0	0	0	0	0	0	0	0	0	0	0	0	0	0	0	0	0	0	0	0	0	0	0	0	0	0	0	0	0	0	0	0	0	0	0	0	0	0	0	0	0
AT1G51172	0	0	0	0	0	0	0	0	0	0	0	0	0	0	0	0	0	0	0	0	0	0	0	0	0	0	0	0	0	0	0	0	0	0	0	0	0	0	0	0	0	0	0	0	0	0	0	0	0
AT1G22210	0	0	0	0	0	4	0	0	0	0	0	0	0	0	0	0	0	0	0	0	0	0	0	0	0	0	0	0	0	0	0	0	0	0	0	0	0	0	0	0	0	0	0	0	0	0	0	0	0
AT5G55090	28	11	12	8	19	26	12	8	0	4	8	4	4	8	0	0	4	0	0	8	0	4	8	4	20	8	11	24	90	49	4	16	12	20	6	22	8	0	3	0	12	4	12	0	12	4	11	0	0
AT3G04160	1085	1156	1327	884	732	654	298	272	226	439	361	302	610	338	395	381	340	333	286	404	268	577	288	211	950	691	898	815	942	883	324	261	284	326	374	305	356	355	374	305	472	358	371	356	466	376	385	485	858
AT1G35480	0	0	0	0	0	0	0	0	0	0	0	0	0	0	0	0	0	0	0	0	0	0	0	0	0	0	0	0	0	0	0	0	0	0	0	0	0	0	0	0	0	0	0	0	0	0	0	0	0
AT1G76140	3103	3805	4236	3348	4411	4654	2062	2537	2043	2596	2890	2263	3470	2746	3193	2722	3082	2672	2577	2996	2604	3270	2261	2576	4216	2766	3927	3681	4282	3913	2743	2228	2082	2733	2744	2499	3568	3123	4134	2802	3382	3405	3118	3231	4243	3272	3282	2499	3390
AT3G44440	0	2	3	0	6	3	2	0	0	0	3	0	0	0	0	3	2	0	0	3	2	0	3	0	11	5	11	7	0	0	0	0	0	2	0	0	0	0	0	0	5	0	0	0	5	0	7	7	0
AT3G01720	1156	1190	1543	1010	1486	1594	451	510	463	630	613	431	683	598	582	486	605	534	676	746	577	846	554	617	1967	1098	1487	1430	1522	1545	595	467	422	558	467	567	708	503	730	631	788	632	934	814	977	873	815	756	1423
AT5G14330	16	12	12	63	12	44	4	0	0	0	0	4	8	8	8	0	0	8	4	0	8	0	0	8	8	0	20	0	20	4	0	0	0	0	0	0	6	4	0	0	0	0	8	12	0	8	4	12	8
AT5G07830	985	1096	1580	1160	2265	2114	842	1297	859	1683	1447	1204	1357	1005	1053	1057	982	976	733	931	718	791	663	887	1383	985	1361	1789	1967	1510	1138	1309	939	1548	1500	1532	1647	1450	1838	965	1324	897	1445	1060	1403	1196	949	805	1149
AT4G08685	228	189	270	106	149	248	512	656	394	551	620	529	516	416	500	337	421	353	404	377	434	457	293	370	190	223	271	267	310	344	599	400	355	605	448	443	298	280	313	405	569	388	369	287	418	404	494	310	221
AT1G20680	12	5	5	3	0	0	0	0	0	5	0	0	0	0	0	0	8	0	0	0	0	4	0	4	0	0	0	0	8	0	0	8	0	0	0	0	0	4	4	0	0	4	0	0	4	5	0	12	0
AT1G58248	0	0	0	0	0	0	0	0	0	0	0	0	0	0	0	0	0	0	0	0	0	0	0	0	0	0	0	0	0	0	0	0	0	0	0	0	0	0	0	0	0	0	0	0	0	0	0	0	0
AT2G09820	0	0	0	0	0	0	0	0	0	0	0	0	0	0	0	0	0	0	0	0	0	0	0	0	0	0	0	0	0	0	0	0	0	0	0	0	0	0	0	0	0	0	0	0	0	0	0	0	0
AT3G22370	4947	6672	8426	29222	39451	50109	4564	5897	3481	10192	8415	8036	3601	2356	2425	4412	3436	4436	1672	3237	1900	2531	1911	3135	8890	4896	9479	29781	36390	20421	5072	3301	4725	7942	8458	6764	4731	4435	5308	3382	3610	3161	4196	2896	3486	3424	2321	2550	8007
AT3G15650	0	0	0	0	4	9	0	8	0	8	16	9	8	0	0	8	3	4	10	0	0	0	0	9	0	0	5	30	9	20	0	4	5	8	16	0	5	5	0	12	24	0	9	0	3	0	0	0	13
AT1G32170	541	636	897	770	779	984	122	208	252	254	353	335	264	217	409	196	223	319	308	412	403	162	241	288	404	345	455	581	622	438	665	611	744	659	669	609	832	813	1097	837	1016	833	997	898	1252	1092	706	849	585
AT1G70680	0	0	5	0	4	4	0	0	0	4	0	0	4	0	4	4	7	0	0	0	0	3	0	0	0	0	4	0	4	0	10	4	0	0	0	0	0	0	0	0	0	0	0	0	0	0	0	0	4
AT3G44110	10101	12118	14038	9637	12823	12962	6992	8306	6856	10049	11327	8711	6567	5173	6016	6651	6279	6878	5743	8252	6360	8024	5932	8131	12370	9502	12024	11248	13514	11752	7743	5433	6060	9609	9352	8856	7583	7119	10176	6193	7168	5775	10131	9816	10665	9677	8511	7375	10700
AT1G56180	2080	2280	2674	1335	2089	1904	826	1284	968	1351	1109	1177	1109	1027	1041	1008	990	949	875	1042	917	1119	997	1120	2002	1761	1996	1735	2025	1616	1373	919	916	1211	1228	1069	1185	1001	1276	1033	1143	1143	990	1268	1446	1332	1284	988	1812
AT4G35790	4959	5300	7186	3922	6011	6370	1724	2230	1641	2825	2155	2236	3986	2651	3143	2364	2678	2565	2461	3370	2593	3322	2739	2842	5702	4456	6134	4707	4921	4575	2540	1840	1816	2754	2766	2093	3623	2870	3350	2744	3666	2670	3088	2770	3369	4404	3816	3096	5146
AT2G43510	275	189	347	527	701	780	261	463	219	1625	1573	967	293	118	203	1303	283	1296	254	714	402	359	223	427	485	202	170	1003	1660	1390	396	346	457	1095	1098	1063	220	344	1185	863	654	478	904	391	972	1341	330	1019	249
AT5G52150	0	0	0	0	0	0	0	0	0	0	0	0	0	0	0	0	0	0	0	0	0	0	0	0	0	0	0	0	0	0	0	0	0	0	0	0	0	0	0	0	0	0	0	0	0	0	0	0	0
AT4G40060	1344	1515	1846	986	1180	1215	1670	2646	1700	2566	2103	1835	2111	1275	1649	1277	1624	1255	1299	1669	1306	1806	1552	1451	2199	1696	2638	1713	2063	2465	1625	1165	1349	1736	1753	1404	1104	957	1174	1134	1451	1357	958	1011	1278	1659	1336	1151	1644
AT3G07470	2776	3902	5080	2567	4080	4534	1480	1941	1611	1799	2163	1697	2341	1754	2479	1803	2191	1816	2051	2475	2312	2111	1874	2185	5871	4014	5553	4407	5497	5319	2220	1625	1762	2725	2884	2880	3396	3150	3658	3925	6439	4944	4555	4532	6324	4146	4501	4284	4221
AT1G62640	1327	1562	1844	1250	1446	1474	735	981	723	916	896	840	879	744	800	715	738	724	738	944	771	838	784	822	2040	1443	2164	1656	1927	1901	932	528	569	954	955	820	969	807	905	883	1116	759	1084	1122	1242	1009	989	723	1600
AT5G60290	44	44	66	32	43	54	25	33	34	31	36	31	28	22	17	20	21	32	20	25	26	49	35	20	73	72	89	52	75	91	18	28	22	25	29	23	35	25	34	37	22	33	19	30	26	60	39	33	54
AT5G23210	2728	3426	3781	2558	3389	3310	1376	1960	1460	1740	1738	1561	2480	2370	3063	2701	2913	2623	2518	3605	3096	2945	2660	2753	3252	2517	3210	2852	3133	3121	2387	1896	1850	2884	2530	2566	3595	3378	3865	3590	4680	4208	3612	3627	5025	3633	4042	3767	2701
AT1G60760	0	0	0	0	0	0	0	0	0	0	0	0	0	0	0	0	0	0	0	0	0	0	0	0	0	0	0	0	0	1	0	0	0	0	0	0	0	0	0	0	0	0	0	0	8	0	0	0	0
AT1G20520	0	0	0	0	0	0	0	0	0	0	0	0	0	0	0	0	0	0	0	0	0	0	0	0	0	0	0	0	0	0	0	0	0	0	0	0	0	8	0	0	0	0	0	0	0	0	0	0	0
AT1G68660	4189	5045	6047	3580	3949	4096	6594	9039	7124	8644	8913	8099	8034	6429	7056	6319	8129	5680	7394	8470	6993	8909	6864	7303	5223	5100	5719	4913	6450	5790	9086	6626	6185	7645	7249	6942	7628	6454	7992	6560	8781	7552	6941	6861	9217	9485	8245	7481	4124
AT1G47265	0	0	0	0	0	0	0	0	0	0	4	4	0	0	0	0	0	0	0	0	0	0	0	0	0	0	0	0	0	0	4	0	0	0	0	0	0	0	0	0	4	0	0	0	0	0	0	0	0
AT3G31340	0	0	0	0	0	0	0	0	0	0	0	0	0	0	0	0	0	0	0	0	0	0	0	0	0	0	0	0	0	0	0	0	0	0	0	0	0	0	0	0	0	0	0	0	0	0	0	0	0
AT3G01030	0	1	0	0	4	2	8	0	4	0	0	4	2	0	4	4	10	0	0	6	4	4	0	7	0	0	1	8	0	0	0	0	4	0	1	0	2	0	4	0	0	2	4	0	4	0	8	0	12
AT3G26570	7532	9254	9463	6417	8730	8515	20183	27234	21785	27482	28997	24031	14060	11606	12921	11723	14182	11565	9256	11230	9030	12415	9667	9221	9195	8434	11406	10545	11670	11892	25111	18276	16323	23313	21929	21404	11775	10453	13787	10800	11697	10950	9069	9826	12530	11264	11059	8742	5467
AT5G07090	7540	9271	10233	8981	13200	14195	10046	12199	10112	12505	13739	10661	9767	8070	9137	10090	9882	10444	7844	10033	8582	9802	7902	8497	11167	8980	11804	13711	16076	13820	12122	8688	9128	12203	12215	12343	7045	7055	10945	9930	12244	9776	9560	11370	12908	11211	11354	8142	8010
AT4G23820	2124	2708	2585	1054	1353	1260	445	450	403	614	479	591	701	489	762	422	449	492	464	593	628	482	453	513	2590	2046	3052	1189	1629	2000	826	787	877	781	854	761	641	692	686	816	1216	999	537	646	906	807	853	793	2025
AT5G41570	0	0	0	0	0	0	0	0	0	0	0	0	0	0	0	0	0	0	0	0	0	0	0	0	0	0	0	0	0	0	0	0	0	0	0	0	0	0	0	0	0	0	0	0	0	0	0	0	0
AT2G42990	0	0	0	0	0	4	0	0	0	0	0	0	0	0	0	0	0	0	0	0	0	0	0	0	0	0	0	0	0	6	0	0	0	0	0	0	0	0	0	0	0	0	0	0	0	0	0	0	0
AT1G76380	378	370	344	328	315	365	346	452	327	494	398	388	489	333	422	350	436	307	426	519	392	465	422	414	373	362	383	489	334	447	420	365	288	269	262	233	278	208	362	302	305	239	337	394	500	467	479	435	363
AT1G10470	5743	8288	8876	5060	7301	8148	6296	7664	6167	6647	7243	6102	6531	4609	4559	4498	5204	3789	3996	5149	4314	5708	4118	5044	16929	14939	20627	13995	16546	18384	8617	7477	7031	6820	6455	5980	5115	4167	5254	5212	7073	6230	4869	5725	6486	4658	5149	4502	11168
AT3G61177	0	0	0	0	0	0	0	0	0	0	0	0	0	0	0	0	0	0	0	0	0	0	0	0	0	0	0	0	0	0	0	0	0	0	0	0	0	0	0	0	0	0	0	0	0	0	0	0	0
AT1G59900	11019	12780	14648	8039	11037	11229	5356	6972	5252	7359	7707	6649	8048	6017	7273	6586	7225	6386	6133	7625	6048	7919	6058	6715	12689	10135	12671	10342	13043	11457	7160	5389	5723	6774	6811	6339	8162	6965	8979	6936	8934	7017	7984	8434	9786	8673	8333	6656	11354
AT4G18815	0	0	0	0	0	0	0	0	0	0	0	0	0	0	0	0	0	0	0	0	0	0	0	0	0	0	0	0	0	0	0	0	0	0	0	0	0	0	0	0	0	0	0	0	0	0	0	0	0
AT5G14320	16448	21239	20566	13103	15882	16235	15190	20691	15940	19184	19999	17733	24979	20220	23934	19446	23037	18464	19472	23577	20324	24236	19328	19820	19055	15636	21445	16894	19192	18370	20240	15214	15812	19754	17977	16384	21218	17117	22101	20736	26754	23302	15779	17217	21786	25739	25752	21382	15315
AT1G08720	1532	2018	2377	1343	1705	1651	800	1285	1105	1310	970	1033	1566	1168	1300	1099	1301	965	1313	1519	1183	1645	1302	1259	1767	1405	1868	1438	1726	1662	1147	854	1009	1237	1216	1121	1454	1083	1347	885	1409	1117	1485	1635	1740	1510	1406	1219	1833
AT5G47950	0	0	0	0	0	0	0	0	0	0	0	0	0	0	0	0	0	0	0	0	0	0	0	0	0	0	0	0	0	0	0	0	0	0	0	0	0	0	0	0	0	0	0	0	0	0	0	0	0
AT2G13840	748	850	743	471	575	514	364	436	354	648	491	445	461	387	563	514	606	331	426	624	442	530	386	534	575	483	578	548	813	583	525	458	341	510	577	487	539	385	628	555	557	404	521	608	719	616	625	463	527
AT3G32400	0	0	0	0	0	0	0	0	0	0	0	0	0	0	0	0	0	0	0	0	0	0	0	0	0	0	0	0	0	0	0	0	0	0	0	0	0	0	0	0	0	0	0	0	0	0	0	0	0
AT4G36197	2	0	3	0	0	0	0	0	0	0	1	0	0	2	0	0	0	0	0	0	0	0	0	0	0	0	2	0	0	0	0	0	0	0	0	0	0	1	0	0	0	0	0	0	0	0	0	0	0
AT3G02493	0	0	0	0	0	0	0	0	0	0	0	0	0	0	0	0	0	0	0	0	0	0	0	0	0	0	0	0	0	0	0	0	0	0	0	3	0	0	0	0	0	0	0	0	0	0	0	0	0
AT3G12300	535	518	720	503	728	801	501	656	486	853	659	668	536	390	410	478	382	388	294	410	244	462	370	365	762	489	695	664	657	670	665	551	464	654	668	514	420	408	490	344	539	433	354	331	449	539	449	351	573
AT2G14570	0	0	0	0	0	0	0	0	0	0	0	0	0	0	0	0	0	0	0	0	0	0	0	0	0	0	0	0	0	4	0	0	0	0	0	0	0	0	0	0	0	0	0	0	0	0	0	0	0
AT1G74940	576	560	723	525	678	627	2141	2977	2226	2779	2688	2457	3039	2320	2707	2096	2360	1752	2183	2532	1763	2115	1904	1803	531	440	574	402	371	277	2681	2138	2130	2229	2247	1670	2800	2212	2603	1531	2168	1615	1709	1515	1598	2060	1822	1144	446
AT2G33140	0	0	0	0	0	0	1	0	0	0	0	0	0	0	0	0	0	0	0	0	0	0	0	0	0	0	0	0	1	0	1	0	0	1	0	0	0	0	0	0	0	0	0	0	1	0	0	0	0
AT5G39160	319	375	495	277	323	361	134	214	165	218	144	198	224	188	224	164	165	120	158	141	125	128	145	156	286	323	472	310	328	372	228	160	160	168	224	138	237	166	203	218	227	143	117	128	167	220	188	152	350
AT3G21340	0	0	0	0	0	0	0	0	0	0	0	0	0	0	0	0	0	0	0	0	0	0	0	0	0	0	0	0	0	0	0	0	0	0	0	0	0	0	0	0	0	0	0	0	0	0	0	0	0
AT1G80880	120	114	129	141	185	182	103	139	63	81	88	85	179	119	143	171	232	174	164	266	189	281	164	208	197	102	175	198	157	181	99	122	76	139	112	124	162	146	109	241	285	137	229	240	246	274	243	191	129
AT1G79080	828	1027	1110	945	1371	1566	624	847	569	856	977	635	950	713	936	770	903	788	928	1154	897	1164	845	1038	1423	1084	1523	1638	1594	1579	762	516	540	884	782	958	1000	641	1011	886	1225	955	1075	1211	1566	1402	1300	1007	1024
AT2G04270	2274	2751	3385	2045	2631	2623	2407	3323	2721	3439	3686	2768	3145	2688	3034	2821	3143	2315	2142	2779	2169	2724	2123	2322	2526	2276	3036	2678	3028	2809	3779	3090	3150	3890	3578	3147	3387	2925	3960	2570	3468	3225	2312	2531	3430	2985	2786	2429	2150
AT5G19810	8	0	9	0	7	9	0	0	0	0	0	0	4	10	4	3	6	0	0	0	5	10	12	10	7	0	6	2	2	4	0	7	1	0	4	0	0	0	4	4	13	2	0	4	0	20	12	4	2
AT3G24590	1353	1756	1861	1118	1636	1770	2494	3086	2294	2990	3093	2733	3702	2730	3142	3092	3228	2833	2837	3451	2841	3551	2726	2869	1844	1718	2187	1876	2322	1964	2779	2204	2399	3248	2947	2905	3253	2728	3564	3341	3954	3367	3040	3126	4027	4047	3725	2677	1653
AT5G21125	0	0	0	0	0	0	0	0	0	0	0	0	0	0	0	0	0	0	0	0	0	0	0	0	0	0	0	0	0	0	0	0	0	0	0	0	0	0	0	0	0	0	0	0	0	0	0	0	0
AT1G41720	0	0	0	0	0	0	0	0	0	0	0	0	0	0	0	0	0	0	0	0	0	0	0	0	0	0	0	0	0	0	0	0	0	0	0	0	0	0	0	0	0	0	0	0	0	0	0	0	0
AT1G47350	0	0	0	0	0	0	0	0	0	0	0	0	0	0	0	0	0	0	0	0	0	0	0	0	0	0	0	0	0	0	0	0	0	0	0	0	0	0	0	0	0	0	0	0	0	0	0	0	0
AT4G08176	0	0	0	0	0	0	0	0	0	0	0	0	0	0	0	0	0	0	0	0	0	0	0	0	0	0	0	0	0	0	0	0	0	0	0	0	0	0	0	0	0	0	0	0	0	0	0	0	0
AT5G54200	317	455	484	247	294	236	254	444	236	303	324	280	354	227	279	200	294	219	205	321	230	263	261	202	369	344	476	203	280	329	381	279	242	375	280	307	222	157	180	209	188	188	180	155	167	291	249	218	379
AT2G15690	1150	1191	1573	1393	2229	2576	1157	1274	1087	1293	1254	1142	1224	1094	1205	1314	1239	1120	1008	1280	998	1301	1200	1110	1722	1157	1727	2284	2374	2089	1225	1010	934	1478	1610	1319	1282	1264	1536	1470	1646	1390	1674	1729	2148	1589	1402	1334	1287
AT2G37790	452	590	458	329	363	331	821	1147	827	1161	1178	1067	1165	829	1014	790	999	857	1024	1189	1066	1013	1139	997	365	414	437	266	449	328	891	777	675	1034	957	877	850	653	825	1076	1201	893	831	854	1039	1156	1166	873	385
AT1G79260	459	602	518	419	564	737	387	473	432	496	519	457	430	276	368	395	305	289	368	600	430	531	364	515	572	548	683	716	679	585	487	324	463	399	497	479	505	323	358	421	485	355	434	493	601	598	497	441	452
AT5G61455	0	4	0	0	0	4	0	0	0	4	0	0	4	0	0	0	0	0	0	0	0	4	0	0	0	4	4	0	4	0	0	0	0	8	0	4	0	0	8	0	4	0	8	0	4	0	0	4	0
AT3G13830	0	0	0	0	0	0	0	0	0	0	0	0	0	0	0	0	0	0	0	0	0	0	0	0	0	0	0	0	0	0	0	0	0	0	0	0	0	0	0	0	0	0	0	0	0	0	0	0	0
AT5G21222	6495	7736	6987	4644	5095	4530	3677	5302	4282	5221	5525	4883	4929	4367	5274	4131	5265	4040	4344	5772	4863	5211	4808	4583	3989	3650	3985	3652	4197	3890	5138	3911	3773	4789	4421	3666	4423	3327	4272	3988	5196	4517	3970	4600	5322	7168	6320	5128	3800
AT2G09838	0	0	0	0	0	0	0	0	0	0	0	0	0	0	0	0	0	0	0	0	0	0	0	0	0	0	0	0	0	0	0	0	0	0	0	0	0	0	0	0	0	0	0	0	0	0	0	0	0
AT2G31580	561	742	879	559	772	679	334	453	320	492	398	441	507	411	467	382	463	416	333	526	399	439	397	431	832	686	820	773	794	848	436	360	367	494	433	374	466	429	571	513	613	402	508	422	567	672	597	529	565
AT4G00610	0	0	0	0	0	0	0	0	0	0	0	0	0	0	0	0	0	0	0	0	0	0	0	0	0	0	0	0	0	0	0	0	0	0	0	0	0	0	0	0	0	0	0	0	0	0	0	0	0
AT2G15610	0	0	0	0	0	0	0	0	0	0	0	0	0	0	0	0	0	0	0	0	0	0	0	0	0	0	0	0	0	0	0	0	0	0	0	0	0	0	0	0	0	0	0	0	0	0	0	0	0
AT1G04425	0	0	0	0	0	8	0	0	0	0	4	0	7	0	0	10	7	4	0	6	8	5	0	4	4	0	0	14	0	4	0	4	0	0	0	0	0	5	0	0	0	2	0	0	4	0	0	0	3
AT2G15325	0	0	0	0	0	0	0	0	0	0	0	0	0	0	0	0	0	0	0	0	0	0	0	0	0	0	0	0	0	0	0	0	0	0	0	0	0	0	0	0	0	0	0	0	0	0	0	0	0
AT3G11150	8	16	0	12	16	20	5	4	0	8	10	0	0	0	8	0	0	5	5	8	8	12	5	16	56	32	28	10	32	36	8	0	0	16	28	5	0	0	4	12	0	16	27	12	32	36	8	24	12
AT2G02515	0	0	0	4	0	0	0	0	0	0	0	0	0	0	0	0	0	0	0	0	0	0	0	0	0	0	0	0	0	0	5	0	0	0	0	0	0	0	0	0	0	0	0	0	0	0	0	0	0
AT3G18970	318	369	391	270	450	479	213	257	205	237	249	155	250	219	240	262	341	233	309	301	350	363	301	214	481	452	481	504	573	474	301	212	207	215	265	165	383	225	463	385	453	429	283	319	600	417	420	356	238
AT4G09987	0	0	0	0	0	0	0	0	0	0	0	0	0	0	0	0	0	0	0	0	0	0	0	0	0	0	0	0	0	0	0	0	0	0	0	0	0	0	0	0	0	0	0	0	0	0	0	0	0
AT5G38310	0	12	8	8	12	24	0	9	0	5	0	5	0	0	0	0	4	0	0	8	4	0	0	12	0	0	4	16	16	8	9	4	8	0	12	0	0	0	0	0	0	0	0	0	0	0	0	0	0
AT1G43660	0	0	0	0	0	0	0	0	0	0	0	0	0	0	0	0	0	0	0	0	0	0	0	0	0	0	0	0	0	0	0	0	0	0	0	0	0	0	0	0	0	0	0	0	0	0	0	0	0
AT5G32505	0	0	0	0	0	0	0	0	0	0	0	0	0	0	0	0	0	0	0	0	0	0	0	0	0	0	0	0	0	0	0	0	0	0	0	0	0	0	0	0	0	0	0	0	0	0	0	0	0
AT5G50780	826	1020	1187	1270	1290	1617	538	599	357	656	702	545	707	606	590	538	575	594	525	712	549	646	471	482	1204	687	1127	1235	1522	1145	715	616	535	747	793	656	827	715	937	622	810	536	821	745	897	863	736	691	1074
AT1G71360	627	728	846	479	715	788	253	299	207	420	335	237	477	297	321	277	393	362	242	371	412	532	322	393	916	785	1157	851	1105	959	379	337	243	334	312	311	431	387	591	461	611	438	628	582	655	431	432	464	828
AT5G59860	5	0	0	7	3	5	0	4	0	0	0	0	0	0	0	0	0	2	0	0	0	0	0	0	0	0	0	0	9	0	0	0	2	0	0	0	0	3	0	0	0	5	3	0	0	2	0	0	0
AT2G44940	117	113	220	24	128	123	451	557	373	445	517	430	379	270	161	225	183	173	62	126	111	272	95	120	342	267	316	287	399	359	148	142	171	241	238	332	95	68	75	106	152	78	62	34	41	68	55	76	170
AT3G05430	102	99	177	83	106	112	116	84	97	147	158	107	128	112	91	95	78	122	114	87	100	60	109	54	224	168	157	138	185	215	114	68	22	155	100	82	83	58	111	88	134	48	76	80	100	111	91	60	92
AT3G45340	0	0	0	0	0	0	0	0	0	0	0	0	0	0	0	0	0	0	0	0	0	0	0	0	0	0	0	0	0	0	0	0	0	0	0	0	0	0	0	0	0	0	0	0	0	0	0	0	0
AT5G39080	1844	2120	2250	1683	2042	2013	3028	4252	3329	3886	4724	3598	3233	2856	2917	3355	3496	2868	2467	3121	2507	3028	2606	2793	2043	1569	2356	1886	2163	1737	4132	2894	3064	3506	3407	3092	2520	1975	2694	1932	2409	2088	1675	2047	2265	2863	2250	1813	1476
AT2G42220	2256	2900	3180	1879	2498	2415	17441	21213	16248	23446	21380	20832	18264	14859	18113	12484	15443	12785	8427	10193	8380	10596	8416	8740	2687	2276	3057	2549	3451	3064	21157	16210	16972	22629	20459	18605	14686	12207	12841	13166	18147	14868	6718	7464	9225	10174	10846	8095	2317
AT5G62320	0	0	0	0	0	0	0	0	0	0	0	0	16	0	0	0	0	0	0	0	0	5	0	0	0	0	0	0	0	0	0	0	0	0	0	0	0	20	0	0	5	0	0	0	0	0	0	8	0
AT5G47090	1206	1211	1294	952	1151	1286	389	586	423	691	673	642	656	560	569	478	576	609	421	692	507	592	466	565	955	764	1155	867	1089	932	712	520	664	807	778	790	920	744	903	761	786	646	806	789	939	827	703	644	956
AT1G65880	0	0	0	0	0	0	0	0	0	0	0	0	0	0	0	0	0	0	0	0	0	0	0	0	0	0	0	0	0	0	0	0	0	0	0	0	0	0	0	0	0	0	0	0	0	0	0	0	0
AT3G11410	1996	2431	3706	958	1794	1623	4340	6698	4579	5581	4574	5665	5989	3567	5361	2912	3674	3034	4137	5443	5491	5579	4791	4508	5701	6246	7965	3224	5930	9545	5413	3631	3562	4032	3744	3277	5947	4470	5214	4713	6221	4830	5538	4772	6190	8066	6737	5185	3695
AT1G80290	573	743	837	541	582	697	112	150	110	281	160	177	296	234	223	150	190	166	245	330	277	357	208	280	786	454	990	531	684	570	207	180	203	216	197	182	294	267	316	237	319	375	342	291	425	398	324	245	681
AT4G17390	8848	10500	10578	9563	13607	16048	6812	7564	6178	8273	9316	7192	5385	4966	5238	6437	6050	7036	4846	6409	5447	5645	4425	5360	11448	9324	12923	14261	15790	13762	7895	6086	5418	8224	8514	8191	4553	4191	6795	6878	7713	6744	7010	7076	8439	6705	7467	5311	8183
AT5G45890	0	0	0	0	0	0	0	0	0	0	0	0	0	0	0	0	0	0	0	0	0	0	0	0	0	0	0	0	0	0	0	0	0	0	0	0	0	0	0	0	0	0	0	0	0	0	0	0	0
AT5G51105	0	5	0	0	0	0	4	0	0	4	5	0	0	0	4	5	0	0	4	4	0	0	0	0	0	0	0	0	0	0	0	0	5	0	0	5	1	0	4	0	2	8	4	0	0	0	0	5	5
AT5G46030	2389	3102	3667	2496	3283	3362	1581	2075	1491	1998	2123	1764	1909	1488	1771	1526	1629	1536	1553	1821	1400	1555	1551	1524	3538	2605	3551	3139	3714	3321	2044	1607	1434	1945	2116	2090	1812	1427	1881	1634	2192	1719	1719	1808	2053	2236	1887	1602	2851
AT1G09560	1847	2728	2776	3589	4262	7014	366	573	449	1005	976	698	438	254	255	580	301	531	344	479	381	292	267	339	2263	1203	2247	3353	3409	2397	749	438	538	762	1010	864	363	453	663	524	559	444	915	751	968	721	493	605	2711
AT5G23300	510	673	882	928	1597	1865	470	531	389	772	624	534	494	316	455	635	448	645	512	598	619	538	587	548	817	674	948	1611	1660	1457	496	361	414	670	603	711	456	392	822	676	860	649	815	874	1185	804	765	614	741
AT3G46390	0	0	0	0	0	0	0	0	0	0	0	0	0	0	0	0	0	0	0	0	0	0	0	0	0	0	0	0	0	0	0	0	0	0	0	0	0	0	0	0	0	0	0	0	0	0	0	0	0
AT1G75900	56	28	81	16	12	24	152	300	120	326	263	260	336	162	230	220	115	151	162	187	118	136	156	132	59	54	84	52	56	64	240	199	96	344	378	271	134	108	55	205	188	172	142	140	146	362	274	197	19
AT5G53220	204	291	350	146	196	138	237	217	234	188	348	277	277	233	307	195	250	192	234	334	303	342	275	275	340	227	299	258	263	244	274	216	289	205	250	235	347	264	339	271	412	322	299	344	428	405	367	414	272
AT5G27020	0	0	0	4	0	4	0	0	0	4	4	9	4	12	12	0	0	0	0	0	0	4	0	0	5	0	0	0	0	0	0	0	0	4	5	0	0	0	4	0	0	0	0	4	8	0	4	0	5
AT4G28005	6	4	8	0	13	0	0	0	0	0	9	2	0	4	0	6	5	0	0	2	2	4	2	0	6	9	0	0	15	4	2	0	0	5	6	2	5	4	7	0	2	10	0	0	4	5	6	0	2
AT1G51510	1574	2179	2091	1867	2433	2605	2139	2679	2015	2668	3033	2241	3294	2284	2896	2592	2546	2565	2091	2690	2011	2985	2365	2541	2347	1939	2539	2468	3242	2805	2840	2048	2220	2525	2514	2568	3032	2565	3346	2644	3454	3062	3171	2966	3519	3050	3031	2459	1826
AT3G42350	0	0	0	0	0	0	0	0	0	0	0	0	0	0	0	0	0	0	0	0	0	0	0	0	0	0	0	0	0	0	0	0	0	0	0	0	0	0	0	0	0	0	0	0	0	0	0	0	0
AT3G13400	20	0	7	7	3	30	0	0	0	4	4	0	0	0	0	0	0	4	0	0	4	4	0	0	8	8	22	0	20	13	0	0	0	0	4	0	0	0	0	0	4	0	0	0	0	0	0	0	8
AT3G21200	1787	2091	2244	1943	2651	2703	2778	3792	2869	3789	3995	3340	3834	3159	3827	3820	3681	3661	3079	3845	3309	3930	2944	3433	2396	2023	2759	2758	2898	2614	3462	2806	2685	3963	3258	3624	3212	2649	3843	3998	4874	4362	2899	3028	4339	4528	4001	3547	1892
AT3G18460	0	0	0	0	0	0	0	0	0	0	0	0	0	0	0	0	0	0	0	0	0	0	0	0	0	0	0	0	0	0	0	0	0	0	0	0	0	0	0	0	0	0	0	0	0	0	0	0	0
AT3G42480	0	0	0	0	0	0	0	0	0	0	0	0	0	0	0	0	0	0	0	0	0	0	0	0	0	0	0	0	0	0	0	0	0	0	0	0	0	0	0	0	0	0	0	0	0	0	0	0	0
AT3G12830	118	168	201	80	168	173	38	16	4	10	26	4	4	4	8	4	4	19	12	4	4	28	4	16	211	98	132	157	139	102	14	9	8	12	10	8	4	20	12	8	0	4	68	50	62	32	12	4	187
AT5G37300	0	8	0	0	0	0	38	77	16	29	11	28	10	0	10	10	0	0	12	8	12	4	0	4	5	8	0	0	12	0	28	8	0	6	32	68	0	0	0	4	8	0	4	0	4	8	4	4	0
AT5G34412	0	0	0	0	0	0	0	0	0	0	0	0	0	0	0	0	0	0	0	0	0	0	0	0	0	0	0	0	0	0	0	0	0	0	0	0	0	0	0	0	0	0	0	0	0	0	0	0	0
AT2G06570	0	0	0	0	0	0	0	0	0	0	0	0	0	0	0	0	0	0	0	0	0	0	0	0	0	0	0	0	0	0	0	0	0	0	0	0	0	0	0	0	0	0	0	0	0	0	0	0	0
AT2G38240	176	112	200	499	1369	2298	0	114	0	352	300	84	16	0	0	28	8	52	4	8	8	0	4	0	563	281	86	2987	3626	2446	44	71	71	196	628	425	0	28	115	36	38	36	4	48	8	22	16	27	443
AT1G24100	1413	1287	1901	2519	2678	3752	2012	2994	2273	3359	3652	2383	2338	1634	2181	2355	2611	2040	2632	3590	2799	3051	2453	3274	1820	1352	2028	2476	2830	2475	2773	1681	1800	2527	2068	2022	1698	1816	1893	1450	1638	1416	2276	2635	2397	2876	2942	2321	1575
AT2G36830	851	684	1124	726	1033	1137	1824	2344	1706	2596	3345	2603	1404	902	1018	2374	1554	2389	1468	2002	2407	1776	1674	2479	893	570	989	968	968	971	1857	1720	1425	2838	2882	3370	868	960	1314	1509	1471	1250	2130	1965	1890	3079	3451	2897	789
AT1G02500	10438	12211	16020	16438	26291	29639	6469	9001	6302	10170	8816	8279	6925	4750	5524	4810	4927	5192	4593	6119	4936	6030	4876	5722	14908	10258	15569	18045	20779	14470	9392	6522	6405	9147	8927	8183	5744	5169	6053	5687	6951	4602	6217	6149	7160	7849	6717	5800	14091
AT4G36380	111	172	124	91	62	84	235	307	204	339	516	293	154	161	165	259	216	139	205	277	152	222	228	281	149	130	114	128	197	127	258	205	115	349	331	351	152	149	260	96	181	141	235	184	287	445	305	149	133
AT5G02260	568	528	620	382	492	879	184	373	186	382	315	271	546	265	410	379	406	546	126	238	239	323	174	245	483	480	539	640	778	572	291	225	255	656	635	649	245	302	263	470	440	326	248	261	211	328	331	197	431
AT2G22670	4032	4019	4750	2529	3057	3370	5167	6757	5334	7142	6835	5955	7617	5910	6755	4961	6641	5214	6458	8472	6153	8371	6439	6600	4374	3645	4918	3401	4264	4328	5500	4487	4171	6863	6249	5468	4639	3178	4072	5895	8861	6479	3177	3741	4896	7555	8683	5700	4053
AT5G63220	686	771	961	722	1009	1031	465	460	472	502	656	596	559	447	666	566	557	637	315	554	531	565	390	502	938	738	969	1036	1265	1062	734	553	472	648	643	664	669	581	708	649	823	692	697	757	846	807	774	637	760
AT1G36390	663	711	768	557	853	713	1607	1899	1545	1813	2066	1707	1675	1603	1647	1692	2148	1481	1475	1887	1511	1779	1458	1406	910	825	1079	1108	1021	1083	1941	1330	1588	1919	1781	1774	1727	1525	2026	1856	2273	1915	1653	1926	2329	2041	1965	1504	844
AT5G63300	50	60	61	27	24	29	9	10	16	18	20	12	5	8	23	11	11	15	8	30	4	9	23	20	21	8	39	20	54	37	19	21	9	23	4	16	31	24	21	35	41	44	62	35	46	56	28	15	38
AT1G61620	2392	2784	3142	2100	2947	3119	974	1396	1134	1629	1425	1264	1344	943	1261	1074	1234	1019	1009	1365	1005	1217	1002	1136	2715	1956	2742	2492	2639	2703	1666	1131	1146	1575	1454	1397	1519	1291	1658	1113	1623	1110	1506	1541	1992	1675	1393	1312	2574
AT1G03940	147	150	154	157	197	120	146	142	91	130	186	75	99	82	123	93	86	113	92	84	139	125	116	149	288	220	230	132	210	226	143	122	108	116	168	99	63	101	117	63	165	83	256	237	360	190	183	98	210
AT1G08065	0	0	0	0	0	0	0	0	0	0	0	0	0	0	0	0	0	0	0	0	0	0	0	0	0	0	0	0	0	0	0	0	0	0	0	0	0	0	0	0	0	0	0	0	0	0	0	0	0
AT3G54120	183	213	311	207	247	232	37	76	53	53	66	45	95	87	80	59	75	76	95	102	84	101	74	132	260	133	243	242	264	230	49	64	60	90	48	45	71	79	39	64	60	73	108	155	160	147	164	112	221
AT3G50808	0	0	0	0	4	0	0	0	0	0	0	0	0	0	0	0	0	0	7	0	0	0	0	0	0	0	0	0	0	0	0	0	0	0	0	0	0	0	0	0	0	0	0	0	3	0	0	0	0
AT1G27460	797	1164	1129	629	889	827	780	911	706	914	827	779	1180	783	1029	879	942	895	688	913	705	796	649	693	1508	955	1457	1043	1249	1319	1033	919	849	1283	1229	1000	1055	1103	1219	1113	1683	1491	921	857	1343	1036	1168	989	1334
AT3G09010	278	397	433	488	623	563	77	52	57	112	160	102	90	40	33	98	90	131	62	104	56	78	52	169	518	321	404	538	669	567	64	23	20	84	86	103	100	40	134	89	138	48	154	115	177	158	88	94	571
AT3G33109	0	0	8	0	3	0	0	0	0	0	0	0	0	0	4	0	0	0	11	0	0	0	0	0	0	0	0	0	4	0	0	0	0	0	0	0	3	0	0	0	0	0	0	0	0	0	4	4	0
AT1G43600	0	0	7	0	0	0	0	0	0	0	0	0	0	0	0	0	0	0	0	0	0	0	0	0	2	0	0	0	0	0	0	0	0	0	0	0	0	0	0	0	0	0	0	0	0	0	0	0	0
AT5G47670	8	23	14	8	13	0	5	8	0	12	0	8	5	9	0	15	9	0	8	5	0	4	5	0	21	5	0	8	8	8	0	8	0	0	0	0	0	5	7	4	8	12	13	5	9	7	9	0	11
AT1G55045	0	0	0	0	0	0	0	0	0	0	0	0	0	0	0	0	0	0	0	0	0	0	0	0	0	0	0	0	0	0	0	0	0	0	0	0	0	0	0	0	0	0	0	0	0	0	0	0	0
AT5G50950	556	575	933	281	456	589	5230	7525	5503	8837	6622	5937	7657	3343	4928	2875	3647	3229	4305	5058	4962	6338	5008	5065	805	649	921	636	859	1049	16241	5677	10598	9189	8837	6898	8907	6026	5543	4358	5948	4382	5980	5080	6175	6589	6257	5760	578
AT5G62420	0	0	0	0	0	0	0	0	0	0	0	0	0	0	0	0	0	0	0	4	0	0	0	0	0	0	0	0	0	0	0	0	0	0	0	0	0	4	0	0	0	0	0	0	0	0	0	4	0
AT5G09480	0	0	0	0	0	0	0	0	0	0	0	0	0	0	0	0	0	0	0	0	0	0	0	0	0	0	0	0	0	0	0	0	0	0	0	0	0	0	0	0	0	0	0	0	0	0	0	0	0
AT2G24350	88	138	167	53	79	52	145	198	155	301	198	144	191	155	159	119	178	137	151	330	240	186	192	140	87	131	192	109	64	124	153	158	128	216	202	137	252	171	151	188	171	153	166	176	182	253	215	128	114
AT1G75250	48	71	60	47	53	64	154	199	113	174	186	190	90	80	118	108	95	98	65	122	79	50	72	86	68	44	49	84	80	45	211	129	196	245	141	114	134	102	68	116	239	150	43	60	108	167	128	84	68
AT1G17310	0	0	0	0	0	0	0	0	0	0	0	0	0	0	0	0	0	0	0	0	0	0	0	0	0	0	0	0	0	0	0	0	0	0	0	0	0	0	0	0	0	0	0	0	0	0	0	0	0
AT4G30200	4937	5153	6031	4199	5128	5139	1965	2796	2108	2760	2756	2239	2214	1780	2226	1969	2370	1868	1871	2591	2136	2474	2244	2009	3873	3097	4313	3646	4223	3660	3008	2512	2433	3066	2889	2577	2676	2352	2916	2188	3038	2595	2693	2642	3438	3286	2921	2535	3764
AT2G47740	0	0	0	0	0	0	0	0	0	0	0	0	0	0	0	0	0	0	0	0	0	0	0	0	0	0	0	0	0	0	0	0	0	0	0	0	0	0	0	0	0	0	0	0	0	0	0	0	0
AT1G48830	2462	3083	2729	2739	4277	4595	3529	4639	3677	3730	4675	3843	3357	2990	3230	3242	3367	3318	2721	3604	2730	3588	2604	2934	3808	2226	3773	4654	5388	4754	4526	3380	3140	4428	3351	4103	3244	3033	3937	3559	4593	3527	4163	4359	4875	3931	3906	2962	2672
AT4G21520	544	650	633	411	667	751	428	451	292	441	516	397	398	344	382	422	411	337	345	405	351	478	335	335	645	595	643	663	846	670	449	416	318	467	377	421	389	278	623	493	601	445	492	386	646	548	489	396	591
AT5G11440	0	4	0	4	0	0	0	0	0	0	0	0	0	0	0	4	0	0	0	4	0	0	0	0	0	0	0	0	0	0	4	0	0	0	0	0	0	0	0	0	0	0	0	0	0	0	9	0	0
AT4G03530	0	0	0	0	0	0	0	0	0	0	0	0	0	0	0	0	0	0	0	0	0	0	0	0	0	0	0	0	0	0	0	0	0	0	0	0	0	0	0	0	0	0	0	0	0	0	0	0	0
AT2G47470	3263	4419	4693	2719	4037	3901	2977	3986	2991	4052	4335	3743	3694	2856	3353	3655	3616	3923	3057	4255	3324	3916	3252	3661	4511	3463	4690	3722	5475	4077	3804	2873	2890	4068	4096	4359	3522	3393	4422	3365	4236	2893	5853	4920	6189	4758	4409	3731	3890
AT5G37430	0	0	0	0	0	0	0	0	0	0	0	0	0	0	0	0	0	0	0	0	0	0	0	0	0	0	0	0	0	0	0	0	0	0	0	0	0	0	0	0	0	0	0	0	0	0	0	0	0
AT3G25120	1425	1622	1918	1241	1707	1681	507	514	365	661	602	572	718	417	561	486	576	531	511	520	517	805	517	537	2177	1524	1793	1867	2371	1945	656	521	416	702	703	662	765	631	874	645	839	683	728	724	1133	1047	802	776	1583
AT4G35890	2682	3296	4097	2501	3945	3749	1289	1676	1388	1903	1839	1375	1935	1438	1668	1744	1767	1672	1691	2100	1756	2101	1800	1904	4000	3086	4153	3757	4541	4197	1641	1455	1083	1772	1851	1710	2093	1651	2143	1605	2160	1780	2486	2253	2956	2426	2218	1908	2990
AT3G07880	1808	2494	2536	1564	1629	1940	1753	2276	1708	2172	2140	1990	2128	1693	2117	1501	2061	1379	1634	1748	1427	1754	1355	1648	1965	1557	1987	1603	1979	1802	2623	1824	2084	2346	2239	1820	2348	1712	2168	1720	2662	1961	1746	2063	2572	2223	1983	1965	1967
AT3G56810	193	253	231	126	185	181	80	171	152	125	157	162	227	162	189	164	164	189	250	321	193	285	226	231	260	240	280	205	182	272	213	113	103	203	135	150	231	169	178	238	282	258	181	195	238	290	308	163	234
AT2G12450	0	0	13	4	8	0	4	2	14	0	8	8	4	7	0	5	0	8	0	9	0	5	0	0	0	0	16	1	9	4	0	0	7	0	18	16	9	8	0	0	0	2	0	0	7	4	4	0	0
AT2G25520	4695	5590	7006	3478	4955	5484	1608	2170	1463	2566	2266	2021	1832	1236	1557	1265	1565	1504	1744	2277	1670	2148	1914	1891	6636	4736	6919	4745	6176	5077	1837	1583	1560	2075	2262	2034	1896	1717	1995	1631	2174	1595	2805	2550	2981	2808	2454	2202	6511
AT2G03710	1418	1988	2026	1350	1724	1968	1090	1346	1106	1077	1717	1331	1126	1048	1322	999	1240	959	1133	1556	1563	1435	1361	1209	1775	1569	1899	1471	1968	1775	1645	1145	985	1219	1317	1251	1413	1185	1454	1397	1400	1390	1685	1673	2193	2149	2039	1572	1222
AT2G28690	0	0	0	0	0	0	0	4	0	0	0	0	0	0	0	0	0	0	0	0	0	0	0	0	0	0	0	8	0	0	0	0	0	0	0	0	0	0	0	0	0	0	0	0	0	0	0	0	0
AT3G58780	0	0	20	0	0	12	0	8	0	0	4	0	5	0	8	0	0	4	0	0	0	4	0	2	7	0	0	8	0	7	0	0	4	0	0	0	8	0	0	8	13	0	4	26	0	5	9	12	0
AT5G22608	131	162	285	114	79	157	83	128	63	67	23	87	97	76	64	84	68	42	35	88	59	94	41	92	103	142	98	171	110	183	58	86	49	143	62	47	58	79	50	58	91	42	85	70	108	94	125	87	152
AT3G21380	0	0	0	0	0	0	0	0	0	0	0	0	0	0	0	0	0	0	0	0	0	0	0	0	0	0	0	0	0	0	0	0	0	0	0	0	0	0	0	0	0	0	0	0	0	0	0	0	0
AT5G34862	0	0	0	0	0	0	0	0	0	0	0	0	0	0	0	0	0	0	0	0	0	0	0	0	0	0	0	0	0	0	0	0	0	0	0	0	0	0	0	0	0	0	0	0	0	0	0	0	0
AT5G65420	44	18	40	16	12	16	28	32	21	40	63	30	64	24	26	59	46	38	39	44	48	24	8	36	32	20	20	31	14	16	52	20	20	20	35	20	76	31	32	30	40	8	32	87	48	52	80	52	20
AT4G20006	0	0	0	0	0	0	0	0	0	0	0	0	0	0	0	0	0	0	0	0	0	0	0	0	0	0	0	0	0	0	0	0	0	0	0	0	0	0	0	0	0	0	0	0	0	0	0	0	0
AT4G15140	156	194	239	121	226	331	20	80	36	70	71	28	68	72	115	56	94	40	130	142	81	113	98	80	198	164	184	237	272	213	84	74	62	58	93	65	117	88	84	82	138	86	124	118	140	171	128	108	276
AT1G11910	24382	31255	36433	19863	27710	26530	18071	25901	18643	26495	24548	21624	25703	18437	19888	19010	21761	18478	17797	23259	17434	24662	18528	20627	29177	22370	29074	25604	32556	27467	23521	16765	16071	23015	21980	20296	26292	20553	26027	16672	21130	15636	22686	23982	25853	24558	22047	18034	24959
AT3G05741	0	0	0	0	0	0	0	0	0	0	0	0	0	0	0	0	0	0	0	0	0	0	0	0	0	0	0	0	0	0	0	0	0	0	0	0	0	0	0	0	0	0	0	0	0	0	0	0	0
AT3G63090	329	374	416	433	827	920	183	213	152	202	245	195	267	139	233	183	275	225	227	230	227	321	264	338	537	416	625	727	877	650	226	208	230	338	241	305	247	249	241	298	418	227	363	337	572	431	358	307	490
AT5G53210	0	0	24	19	8	8	12	4	0	0	12	5	16	0	14	0	12	5	4	4	0	4	13	8	12	18	20	24	20	30	13	0	12	12	12	8	7	0	8	12	8	4	12	0	0	0	0	0	16
AT4G20100	0	0	0	0	0	0	0	0	0	0	0	0	0	0	0	0	0	0	0	0	0	0	0	0	0	0	0	0	0	0	0	0	0	0	0	0	0	0	0	0	0	0	0	0	0	0	0	0	0
AT5G65280	8	37	88	36	26	54	72	148	64	106	80	87	136	97	104	55	100	60	118	46	88	72	100	114	34	32	44	40	72	57	177	112	135	115	91	70	153	65	112	120	82	88	130	143	136	124	179	87	48
AT5G19760	7811	9552	10806	7811	11099	11579	12657	15493	11984	15032	15366	13780	10023	7551	8831	7691	10022	8022	7002	8828	7821	9155	7590	7762	9750	7755	10552	10214	13108	10894	16009	11395	10759	14404	13599	12581	8824	8063	9955	8256	10301	8901	7379	7514	10112	10094	8830	7885	8967
AT5G28770	1943	1731	1438	1900	2219	2114	1094	1343	1326	1569	2317	2226	654	792	1113	594	799	1044	516	1051	921	368	466	1035	1205	650	992	857	897	814	2798	3138	3249	2436	2254	2369	1825	2752	2612	1802	2436	1625	1747	1052	2197	1724	1154	1556	993
AT3G48160	54	80	59	65	41	40	29	9	46	28	44	24	44	44	21	32	17	41	22	26	28	36	5	11	88	28	120	41	64	46	34	44	37	39	38	44	20	48	16	52	49	21	40	36	46	28	32	12	34
AT1G44160	0	0	0	5	0	0	5	0	0	0	0	0	0	0	0	0	0	0	0	0	0	0	0	0	0	0	0	0	0	0	4	0	0	4	0	0	4	0	0	0	0	0	0	4	0	4	0	0	0
AT5G26170	130	188	169	69	107	62	34	34	24	42	37	38	36	22	55	64	21	29	22	47	31	27	31	43	179	60	159	115	97	82	62	42	46	47	37	27	23	23	44	23	56	29	60	46	50	29	22	33	197
AT3G55515	0	0	0	0	0	0	4	0	0	0	0	0	0	4	4	0	4	0	0	0	0	0	0	0	0	0	0	0	4	0	0	3	0	0	0	0	0	0	0	0	0	0	0	0	0	0	0	0	0
AT4G27520	5809	6925	9767	4365	6447	6723	12034	15276	11610	15241	15254	12772	19561	12590	15789	13035	13261	13037	12380	15769	12653	20571	14386	13428	12608	9804	15551	10457	12210	13927	11138	7275	7066	10971	10762	10263	13758	11763	13170	12979	14000	10732	15982	14852	15703	17341	15382	11737	7408
AT2G07719	25	42	33	61	84	70	26	38	28	36	38	22	25	13	22	21	16	21	10	24	18	17	24	17	28	18	39	53	81	78	43	25	39	44	54	52	39	27	39	15	24	20	31	25	47	39	17	20	15
AT3G21450	0	0	0	0	0	0	0	0	0	0	0	0	0	0	0	0	0	0	0	0	0	0	0	0	0	0	0	0	0	0	0	0	0	0	0	0	0	0	0	0	0	0	0	0	0	0	0	0	0
AT4G14030	4967	6823	6934	4984	6467	5865	4189	5847	4505	5781	5932	5322	4591	3933	3413	3836	4647	3658	3673	5485	3525	4390	3616	4831	6166	4718	6606	5854	6995	6743	6150	4785	4882	5440	5258	4463	4014	4211	5498	3999	5047	4326	5260	4061	6015	5999	5704	5069	5058
AT3G28958	0	0	2	0	0	0	4	0	5	4	0	0	2	0	0	0	0	0	5	0	0	8	0	2	0	2	0	0	0	0	3	3	8	5	0	2	0	0	8	0	4	0	4	0	2	0	2	0	0
AT2G02150	163	256	337	280	400	390	123	167	174	177	252	136	176	99	155	132	210	168	174	189	163	159	181	123	331	131	312	300	429	351	163	149	99	208	219	142	166	157	172	185	200	183	207	219	335	242	241	98	254
AT3G11385	0	0	0	0	0	0	0	0	0	0	0	0	0	0	0	0	0	0	0	0	0	0	0	0	0	0	0	0	0	0	0	0	0	0	0	0	0	0	0	0	0	0	0	0	0	0	0	0	0
AT3G06780	706	870	897	698	717	823	742	1024	659	1118	971	981	912	728	810	611	816	748	779	1113	703	814	853	810	640	517	643	519	681	537	900	822	810	840	882	702	951	824	834	648	831	551	759	837	638	954	800	753	595
AT3G06850	1821	2265	2293	1556	1765	1704	524	810	584	875	747	787	908	663	824	731	817	749	615	866	717	733	604	734	1579	1238	1568	1200	1459	1294	1195	957	863	1018	1065	903	1187	1116	1406	808	1105	1131	1108	1047	1191	1319	1145	1067	1757
AT5G60380	0	0	0	0	0	0	0	0	0	0	0	0	0	0	0	0	0	0	0	0	0	0	0	4	0	0	0	0	0	0	0	0	0	0	0	0	0	0	0	0	0	0	0	0	0	0	4	0	0
AT3G02530	2004	2391	2783	2105	3325	3377	1267	1666	1225	2008	1701	1498	1499	1116	1457	1236	1327	1307	1119	1693	1165	1599	1193	1359	2768	2108	2713	3130	3402	3027	1729	1311	1300	1712	1725	1542	1373	1258	1614	1326	1435	1193	2141	1916	2547	1977	1790	1402	2312
AT2G45050	58	48	24	19	32	44	8	48	12	56	40	24	52	40	22	27	5	23	36	24	68	43	32	24	62	40	87	24	41	32	32	17	12	32	12	26	20	24	11	13	22	26	24	28	8	36	16	8	24
AT2G03958	0	0	0	0	0	0	0	0	0	0	0	0	0	0	0	0	0	0	0	0	0	0	0	0	0	0	0	0	0	0	0	0	0	0	0	0	0	0	0	0	0	0	0	0	0	0	0	0	0
AT1G49670	2888	3258	4044	2670	3669	3906	2206	2759	2178	3589	2935	2603	3675	2760	3182	2916	3360	3219	3453	3598	3393	4140	3395	3752	3549	3012	3698	3791	4694	3764	2867	1822	1972	3265	2863	3125	3668	2759	4093	2972	3925	2724	3907	4479	5538	5254	4626	3964	2926
AT2G33380	60	76	44	72	64	32	1038	1814	1043	1804	1500	1395	744	391	457	628	549	673	304	571	375	467	323	475	76	74	105	88	138	181	1728	628	1035	1219	1326	1057	556	347	665	349	526	358	479	548	419	642	507	563	64
AT5G58784	16	18	5	14	0	0	0	0	0	0	0	0	0	5	0	0	5	9	15	8	4	6	11	8	0	0	15	0	0	4	0	0	20	0	3	0	13	4	18	4	16	8	12	15	10	34	8	5	8
AT5G61260	54	67	38	30	47	80	40	39	16	16	23	27	32	45	46	36	30	16	28	39	34	54	19	52	60	36	57	11	43	24	29	32	12	20	37	34	38	44	66	44	70	52	27	51	67	36	24	44	33
AT2G05200	0	4	0	0	0	0	0	0	0	0	0	0	0	0	0	0	0	0	0	0	0	0	0	0	0	0	0	0	0	0	0	4	0	0	0	0	0	0	0	0	0	0	0	0	0	0	0	0	0
AT4G27500	12093	13156	16185	12918	17850	21109	3464	4525	3486	5625	5150	4520	5630	4039	4493	4207	4328	4023	4225	5474	4245	5584	4236	5286	14122	9636	15476	14232	15605	13232	5306	3896	3803	5310	5882	5231	6434	5105	6837	4801	5738	4455	7904	7356	8619	7350	6588	5659	12973
AT2G14206	0	0	0	0	0	0	0	0	0	0	0	0	0	0	0	0	0	0	0	0	0	0	0	0	0	0	0	0	0	0	0	0	0	0	0	0	0	0	0	0	0	0	0	0	0	0	0	0	0
AT1G04270	8413	9704	10779	9491	13658	14744	7784	9548	7580	10487	11150	9558	7384	5825	6553	6914	6951	7400	5520	6955	5611	6683	5372	5827	11516	9293	11460	13661	15436	13942	9453	7217	6923	10143	9836	9841	6314	5840	8477	6733	9218	7206	8046	9154	10778	8832	8660	6991	8387
AT1G35650	0	0	0	0	0	0	0	0	0	0	0	0	0	0	0	0	0	0	0	0	0	0	0	0	0	0	0	0	0	0	0	0	0	0	0	0	0	0	0	0	0	0	0	0	0	0	0	0	0
AT3G20610	0	0	0	0	0	0	0	0	0	0	3	0	0	0	0	0	0	0	0	0	0	0	0	0	0	0	0	0	0	0	0	0	0	0	0	0	0	0	0	0	0	0	0	0	0	0	0	0	0
AT2G10050	0	0	0	0	0	0	0	0	0	0	0	0	0	0	0	0	0	0	0	0	0	0	0	0	0	0	0	0	0	0	0	0	0	0	0	0	0	0	0	0	0	0	0	0	0	0	0	0	0
AT3G01640	995	1135	1342	1111	1124	1341	325	421	276	470	486	349	478	344	470	426	391	378	403	435	423	596	406	597	1294	957	1267	1076	1282	1159	418	316	436	431	444	403	580	578	722	547	633	429	838	932	829	814	702	647	1107
AT3G50720	0	0	0	0	0	0	0	0	0	0	0	0	0	0	0	0	0	0	0	0	0	0	0	0	0	0	0	0	0	0	0	0	0	0	0	0	0	0	0	0	0	0	0	0	0	0	0	0	0
AT5G65305	0	0	0	0	0	0	0	0	0	0	0	0	0	0	0	0	0	0	0	0	0	0	0	0	0	0	0	0	0	0	0	0	0	0	0	0	0	0	0	0	0	0	0	0	0	0	0	0	0
AT1G68860	0	0	0	0	0	0	0	0	0	0	0	0	0	0	0	0	0	0	0	0	0	0	0	0	0	0	0	0	0	0	0	0	0	0	0	0	0	0	0	0	0	0	0	0	0	0	0	0	0
AT4G03438	0	0	0	0	0	2	0	0	0	0	0	0	0	0	0	0	0	0	0	0	0	0	0	0	0	0	0	0	0	1	0	0	0	0	1	0	0	0	0	0	0	0	0	2	0	0	0	0	0
AT4G03690	0	0	0	0	0	0	0	0	0	0	0	0	0	0	0	0	0	0	0	0	0	0	0	0	0	0	0	0	0	0	0	0	0	0	0	0	0	0	0	0	0	0	0	0	0	0	0	0	0
AT3G23960	8	0	5	0	0	0	4	8	16	0	24	15	0	0	3	9	8	0	0	4	0	10	5	12	0	4	0	0	10	0	7	0	4	12	0	5	8	8	4	2	14	5	8	0	7	8	8	0	0
AT3G19710	230	100	274	77	213	88	4350	7196	6079	9182	8940	4917	6349	2865	3624	5486	7368	4978	5641	7573	5325	8875	5962	7281	343	367	223	514	820	1025	8117	3786	5598	8776	5931	6229	5777	2927	4726	4937	5289	3115	4995	4918	5279	8012	4935	3962	308
AT2G02230	218	247	343	439	480	634	487	505	520	614	650	596	398	347	516	280	355	289	277	315	260	238	202	338	408	311	429	536	593	546	798	543	633	564	636	494	488	413	437	329	490	355	282	278	295	285	217	229	301
AT3G13560	285	406	447	185	287	255	243	315	205	322	317	240	380	232	406	283	319	311	392	576	440	516	489	424	632	389	577	327	414	496	292	182	224	340	279	323	283	271	177	369	610	432	477	408	568	603	499	495	344
AT2G13400	0	0	2	0	0	1	0	0	0	0	0	0	2	0	2	0	0	0	0	2	0	1	2	1	1	0	1	0	0	1	0	0	0	0	0	0	0	1	0	1	0	0	0	0	0	1	1	0	0
AT5G14180	446	844	358	1464	1585	1195	48	140	35	311	333	296	374	363	388	476	328	605	261	615	374	352	347	549	888	227	363	826	1089	639	305	388	153	547	513	694	1259	1234	2533	668	811	852	1210	1155	1651	1971	1080	1489	303
AT1G24256	0	0	0	0	0	0	0	0	0	0	0	0	0	0	0	0	0	0	0	0	0	0	0	0	0	0	0	0	0	0	0	0	0	0	0	0	0	0	0	0	0	0	0	0	0	0	0	0	0
AT2G04980	0	0	0	0	0	0	0	0	0	0	0	0	0	0	0	0	0	0	0	0	0	0	0	0	0	0	0	0	0	0	0	0	0	0	0	0	0	0	0	0	0	0	0	0	0	0	0	0	0
AT4G10940	124	103	126	104	125	93	51	92	70	85	77	71	133	88	99	51	72	46	42	100	47	69	87	110	70	62	85	72	129	106	106	48	77	95	56	55	94	74	87	59	84	50	108	73	101	90	119	94	102
AT5G15390	1353	1754	1647	1006	1340	1463	985	1305	887	1289	1371	1214	1200	943	1082	944	1192	814	910	1097	1083	1204	886	1002	1373	1142	1490	1066	1382	1170	993	980	862	1281	1235	1154	843	634	995	1066	1419	1232	890	914	1280	1296	1308	1031	1334
AT1G04080	5448	6513	7485	5189	6661	6551	3781	5171	3743	5244	5071	4337	5103	4032	4342	4219	4745	4234	3732	5127	3914	4806	4007	3728	6289	4715	6167	6471	7543	6721	5345	3874	3695	5027	5108	4735	4749	3818	5194	4439	4902	4403	4660	4720	5641	4976	5340	4012	5407
AT5G38330	0	0	0	0	0	0	0	0	0	0	0	0	0	0	0	0	0	0	0	0	0	0	0	0	0	0	0	0	0	0	0	0	0	0	0	0	0	0	0	0	0	0	0	0	0	0	0	0	0
AT3G19940	0	0	0	0	0	0	0	0	0	0	0	0	0	0	0	0	0	0	0	0	0	0	0	0	0	0	0	0	0	0	0	0	0	0	0	0	0	0	0	0	0	0	0	0	0	0	0	0	0
AT3G55070	978	1216	1246	681	993	880	988	1625	1049	1500	1353	1191	1664	1178	1371	1120	1429	998	1105	1390	961	1561	1205	1204	1124	751	1027	887	917	946	1384	1023	687	1128	1293	1028	1207	982	1309	901	1095	844	821	1050	1009	1238	1136	866	1040
AT2G15630	77	84	111	76	139	191	113	29	54	65	101	72	118	89	136	178	142	143	87	125	143	107	83	183	112	63	121	155	180	175	97	73	98	44	70	119	130	106	116	167	171	154	226	203	256	142	188	161	88
AT5G61460	781	949	1166	553	800	737	278	419	307	592	452	431	554	363	416	400	364	315	494	567	330	606	411	518	1115	859	1344	897	1119	1130	530	296	279	484	447	414	613	417	626	522	660	375	864	849	1054	811	779	496	913
AT2G19920	0	0	8	0	0	0	0	0	4	6	8	0	7	0	8	7	8	0	0	5	8	0	0	8	0	0	0	0	5	0	0	8	0	0	12	4	12	0	5	0	20	0	4	4	0	0	0	4	0
AT1G01950	1046	1328	1335	853	1119	926	564	733	570	766	781	609	592	472	581	521	507	470	542	727	642	652	600	745	1473	951	1490	1092	1447	1365	661	578	558	654	772	689	699	576	714	497	659	408	1048	1093	1271	780	831	780	1287
AT1G78240	2397	2753	3706	2243	3460	3280	1139	1504	1279	1820	2043	1660	1640	1420	1841	1485	1725	1484	1241	1771	1458	1421	1319	1534	3505	2407	3431	3241	3182	3078	2592	1980	1834	2439	2286	2126	2962	2467	2961	1844	2269	2084	2458	2950	2963	2326	2279	2092	2951
AT1G23780	1956	2170	2531	1723	2573	2351	1142	1502	1167	1625	1710	1409	1461	1332	1287	1417	1644	1267	1381	1927	1515	1626	1313	1658	2235	1496	2354	2320	2627	2254	1557	1203	1115	1732	1457	1659	1803	1439	1743	1207	1711	1197	1655	1712	1884	2040	1649	1479	1841
AT1G55430	0	0	0	0	0	0	0	0	0	0	4	0	0	0	0	0	0	0	0	0	0	0	0	0	0	5	0	0	2	0	0	0	0	0	0	0	0	0	0	0	0	0	0	0	0	0	0	0	5
AT5G45540	36	40	42	30	28	27	25	39	12	16	4	20	32	16	28	12	24	20	14	20	12	24	9	27	24	44	48	22	28	20	24	19	20	9	12	24	30	12	24	24	20	12	8	8	12	20	14	22	14
AT3G45450	0	0	0	0	0	0	0	0	0	0	0	0	0	0	0	0	0	0	0	0	0	0	0	0	0	0	0	0	0	0	0	0	0	0	0	0	0	0	0	0	0	0	0	0	0	0	0	0	0
AT3G49290	810	1065	1087	803	923	1021	700	1078	963	973	1082	1086	977	815	989	894	892	764	827	934	746	996	893	786	863	830	1111	1004	1235	1113	1003	813	711	1036	923	746	926	834	954	817	1122	884	716	799	1141	1026	983	769	914
AT2G07480	0	0	0	0	0	0	0	0	0	0	0	0	0	0	0	0	0	0	0	0	0	0	0	0	0	0	0	0	0	0	0	0	0	0	0	0	0	0	0	0	0	0	0	0	0	0	0	0	0
AT3G52530	99	120	124	74	98	129	29	51	24	84	46	29	60	19	43	47	84	48	49	51	42	56	44	50	112	65	96	117	77	69	68	67	52	57	49	49	106	66	84	31	59	90	37	54	64	91	57	53	90
AT5G11880	2652	2944	3681	2793	3824	4191	2841	3853	2796	4427	3987	3652	3295	2307	2676	2595	2786	3009	2419	3069	2641	3201	2361	2869	3697	2718	3726	3937	4961	3936	3834	2861	2857	4183	3806	3785	2719	2706	3373	2923	3503	3070	3782	4254	4938	3657	3654	2983	3044
AT4G25315	423	538	566	432	631	703	162	165	145	162	262	188	171	159	191	224	167	222	215	221	194	253	208	204	433	391	509	521	768	611	237	201	192	248	305	246	228	216	270	250	274	245	214	331	374	322	301	210	383
AT4G11200	0	8	0	8	8	16	0	0	0	11	0	0	0	0	0	5	0	4	12	8	4	0	5	0	4	8	0	6	6	0	4	0	8	0	0	6	4	0	0	0	0	0	6	0	0	4	4	0	0
AT2G40008	105	134	72	84	131	72	16	29	21	34	31	25	42	13	21	27	11	16	29	14	14	15	19	25	62	59	34	53	59	46	29	22	32	38	41	21	14	11	31	21	37	14	14	49	28	48	9	8	73
AT1G57650	0	4	52	134	106	263	0	4	0	22	10	18	0	0	0	8	0	0	0	0	0	0	0	4	17	8	14	122	131	101	0	4	0	16	12	4	0	0	24	0	12	0	4	0	0	0	0	0	8
AT1G28280	1650	1947	2453	2162	2802	2884	675	1258	949	1413	1457	1125	1145	933	1231	1030	1051	1159	959	1636	1129	1122	944	1265	2358	1550	2459	2212	2597	2291	1692	1430	1206	1598	1346	1357	1599	1449	1851	1127	1614	1327	1819	1593	2332	1754	1696	1389	2505
AT1G05030	822	1066	967	664	861	800	439	571	467	586	684	574	895	628	780	604	650	551	630	684	690	917	621	735	987	810	1045	854	971	872	557	447	479	699	671	522	720	566	665	573	862	792	797	643	882	945	775	659	924
AT2G28900	7384	9256	9737	4579	5531	5870	1957	2482	1816	2598	2758	2230	26591	17414	22049	13858	18444	13341	18104	22182	19653	23374	17968	20611	8323	7903	10573	7117	9121	9067	3157	2452	2856	3557	3667	3119	25325	20208	19767	19840	29247	20686	19690	19272	22903	20322	23633	18020	7335
AT4G16460	0	0	0	0	0	0	0	0	0	0	0	0	0	0	0	0	0	0	0	0	0	0	0	0	0	4	0	0	0	0	0	0	0	0	0	0	0	0	0	0	5	0	4	0	0	0	0	0	4
AT1G55760	60	120	135	54	91	126	103	187	122	154	189	124	180	118	166	124	146	92	114	134	64	143	108	130	126	107	88	133	118	138	119	50	114	137	65	71	143	171	135	126	173	96	116	164	204	128	116	128	125
AT4G02220	2252	2928	3572	1509	2176	2186	507	574	515	770	650	528	553	423	427	598	518	531	468	584	488	640	493	548	2910	1844	2861	1941	2572	2219	647	531	596	712	819	703	637	501	817	718	872	582	862	940	1293	737	747	631	2740
AT2G32550	16	0	0	13	24	14	229	228	142	216	450	314	36	95	91	64	133	83	72	38	22	46	69	54	12	15	0	40	10	20	390	449	389	325	329	225	134	186	181	142	157	125	114	111	120	87	113	58	4
AT5G23080	2828	3604	3665	1952	2359	2410	928	1143	930	1162	1294	996	1328	1097	1235	1195	1297	1084	1066	1341	1066	1404	1149	1053	2387	1685	2326	1896	2256	2032	1369	970	1181	1139	1291	1142	1487	1298	1616	1247	1503	1278	1420	1545	1849	1805	1607	1314	2607
AT1G63250	317	379	431	594	917	1074	177	283	186	306	303	282	150	153	224	323	185	222	208	252	165	267	205	265	510	288	436	661	876	813	201	136	158	327	349	367	204	207	268	302	434	277	349	336	546	365	246	286	355
AT4G23230	201	278	376	96	119	179	38	36	43	28	52	12	36	28	13	48	24	50	52	58	24	80	44	48	407	163	330	136	191	187	67	55	64	46	27	43	72	48	54	43	56	28	114	60	150	40	52	40	525
AT2G39050	179	178	228	128	153	195	347	524	367	517	368	296	628	223	333	369	403	322	421	566	302	489	442	447	122	110	140	180	205	164	492	241	385	397	394	394	433	363	443	385	451	225	425	491	554	569	367	381	176
AT3G53015	0	0	0	0	0	0	0	0	0	0	0	0	0	0	0	0	0	0	0	0	0	0	0	0	0	0	0	0	0	0	0	0	0	0	0	0	0	0	0	0	0	0	0	0	0	0	0	0	0
AT1G56430	107	164	267	98	310	268	103	123	82	203	184	163	208	56	88	110	108	175	165	221	112	414	171	205	420	338	499	545	630	527	66	56	40	161	183	187	31	20	34	95	72	59	56	60	48	126	136	102	336
AT3G47430	3477	4072	4334	2746	3351	3033	3401	4916	3498	4152	4497	3766	3580	2833	3151	2658	3342	2353	3084	3779	2712	3880	2610	2870	3362	2941	3494	3436	3745	3875	3442	2246	2149	2536	2678	1956	2447	1753	2504	2054	2248	2148	2215	2593	3330	3225	2834	2107	1889
AT4G20680	0	0	0	0	0	0	0	0	0	0	0	0	0	0	0	0	0	0	0	0	0	0	0	0	0	0	0	0	0	0	0	0	0	0	0	0	0	0	0	0	0	0	0	0	0	0	0	0	0
AT2G47430	0	0	13	0	0	0	0	0	0	0	0	0	0	0	0	0	0	0	0	0	0	0	0	0	0	0	0	0	0	0	0	0	0	0	0	0	0	0	0	0	0	0	0	0	0	0	0	0	0
AT4G08230	435	514	572	575	611	704	651	705	499	666	614	577	396	512	529	499	469	528	464	384	488	368	380	567	679	425	678	614	491	650	618	428	389	593	558	600	456	452	669	498	598	519	783	754	853	731	632	579	503
AT4G40050	1993	2501	2707	1724	2362	2178	1244	1472	1224	1510	1570	1459	1392	1318	1565	1198	1318	1137	1146	1644	1348	1620	1223	1257	2262	1685	2441	2324	2585	2382	1540	1236	1292	1481	1603	1367	1693	1461	1876	1352	1652	1554	1461	1569	1935	2046	1651	1346	2213
AT2G41997	0	0	0	0	0	0	0	0	0	0	0	0	0	0	0	0	0	0	0	0	0	0	0	0	0	0	0	0	0	0	0	0	0	0	0	0	0	0	0	0	0	0	0	0	0	0	0	0	0
AT2G45960	24112	16556	30720	16106	12502	13245	17807	27496	19071	25774	24894	22481	14868	21705	13193	12567	14539	13101	18412	14085	10318	13656	11115	12783	12744	21421	15481	22072	14484	25097	20094	17072	14548	37709	19786	19313	10818	15347	12560	11685	14898	10404	9531	9882	12919	16885	15386	13866	9928
AT4G15430	113	182	107	70	118	125	131	238	162	237	126	218	10	42	40	53	24	43	13	17	7	16	16	16	145	82	176	64	130	160	98	115	68	149	158	164	30	40	107	66	29	18	26	24	39	57	48	32	42
AT4G07600	0	0	2	2	0	0	0	0	0	0	0	0	0	0	0	0	0	0	0	0	0	0	0	0	0	0	0	0	0	0	0	0	0	2	1	0	0	0	0	0	0	0	0	0	0	0	0	0	0
AT1G02260	1521	1816	2236	1275	1650	1524	404	533	466	682	594	629	1152	711	846	888	939	852	970	1106	913	1274	962	962	1947	1508	2019	1498	1864	1666	531	455	404	566	549	457	1032	802	841	859	1188	909	937	944	1099	1521	1173	1027	2003
AT4G16840	272	332	390	393	370	501	73	82	72	101	131	81	84	47	107	116	115	96	134	126	130	186	162	107	306	279	287	353	449	388	66	94	55	87	146	131	115	107	150	125	148	110	163	184	213	160	143	125	240
AT2G27510	634	848	842	784	1210	1070	273	227	184	531	470	325	308	230	201	368	290	378	164	278	244	239	245	326	978	648	1080	1357	1894	1505	406	245	322	546	660	620	287	270	493	319	344	277	355	381	532	481	392	378	1036
AT3G33225	0	0	0	0	0	0	0	0	0	0	0	0	0	0	0	0	0	0	0	0	0	0	0	0	0	0	0	0	0	0	0	0	0	0	0	0	0	0	0	0	0	0	0	0	0	0	0	0	0
AT1G34670	0	0	0	0	0	0	0	0	0	0	0	0	0	0	0	0	0	0	0	0	0	0	0	0	0	0	0	0	0	0	0	0	0	0	0	0	0	0	0	0	0	0	0	0	0	0	0	0	0
AT2G16100	0	0	0	0	0	0	0	0	0	0	0	0	0	0	0	0	0	0	0	0	0	0	0	0	0	0	0	0	0	0	0	0	0	0	0	0	0	0	0	0	0	0	0	0	0	0	0	0	0
AT5G63065	0	0	0	0	0	0	0	0	0	0	0	0	0	0	0	0	0	0	0	0	0	0	0	0	0	0	0	0	0	0	0	0	0	0	0	0	0	0	0	0	0	0	0	0	0	0	0	0	0
AT5G28821	0	0	0	0	0	0	0	0	0	0	0	0	0	0	0	0	0	0	0	0	0	0	0	0	0	0	0	0	0	0	0	0	0	0	0	0	0	0	0	0	0	0	0	0	0	0	0	0	0
AT3G27620	40	16	16	36	80	104	12	30	22	44	36	40	44	32	18	48	34	34	24	24	44	32	23	40	24	16	36	72	56	22	24	4	28	54	20	20	24	20	20	32	44	24	36	42	84	32	76	20	28
AT1G80790	1833	1992	2456	1196	1744	1753	1640	2318	1602	2391	2186	2071	2164	1542	1743	1571	1949	1477	1487	1922	1448	1969	1607	1687	2257	1830	2722	1978	2414	2258	2231	1678	1496	1958	2054	1993	1957	1497	2164	1819	1972	1703	2048	1993	2350	2210	2017	1598	1971
AT2G24755	807	1074	1137	679	978	1017	504	645	613	745	756	745	782	729	766	705	667	588	537	785	531	737	655	650	1182	811	1175	938	1042	1106	916	564	730	715	856	760	986	815	1075	763	1082	829	622	798	864	882	846	669	969
AT3G31051	0	0	0	0	0	0	0	0	0	0	0	0	0	0	0	0	0	0	0	0	0	0	0	0	0	0	0	0	0	0	0	0	0	0	0	0	0	0	0	0	0	0	0	0	0	0	0	0	0
AT5G29044	0	0	0	0	0	0	0	0	0	0	0	0	0	0	0	0	0	0	0	0	0	0	0	0	0	0	0	0	0	0	0	0	0	0	0	0	0	0	0	0	0	0	0	0	0	0	0	0	0
AT3G29036	0	0	0	0	0	0	0	0	0	0	0	0	0	0	0	0	0	0	0	0	0	0	0	0	0	0	0	0	0	0	0	0	0	0	0	0	0	0	0	0	0	0	0	0	0	0	0	0	0
AT1G11160	8	5	9	8	9	16	25	8	32	20	20	24	40	20	24	68	36	16	48	46	34	56	30	32	12	5	12	24	12	12	18	0	24	18	29	12	12	0	12	34	48	28	9	22	16	64	46	68	4
AT2G21172	0	0	0	0	0	7	0	0	0	4	0	0	0	0	0	0	0	0	0	0	0	0	0	0	0	0	0	0	0	3	0	0	0	0	0	0	0	0	0	3	0	2	0	0	0	2	0	0	0
AT2G10165	0	0	0	0	0	0	0	0	0	0	0	0	0	0	0	0	0	0	0	0	0	0	0	0	0	0	0	0	0	0	0	0	0	0	0	0	0	0	0	0	0	0	0	0	0	0	0	0	0
AT2G36750	498	651	816	3174	4575	5494	374	617	329	1553	1412	911	423	330	329	1450	716	1647	269	787	354	840	339	1418	1128	483	1153	3968	5658	3463	576	313	464	1299	1427	1166	779	780	1396	940	478	310	1042	704	667	1003	524	807	1024
AT3G25500	1550	2081	2252	897	1169	1057	1022	978	826	1164	934	1001	837	537	904	518	639	648	839	927	926	798	748	897	3100	1834	3026	1436	1676	1960	1148	886	822	1205	1359	1312	888	1041	1102	1094	1748	1382	1274	1158	2045	1253	1398	1399	2319
AT5G05340	8	0	0	21	66	24	0	13	0	51	76	12	0	0	4	16	0	43	20	46	44	20	24	28	4	0	0	66	105	48	4	4	4	32	0	34	0	0	28	44	24	8	76	0	36	52	28	32	8
AT2G14289	0	0	0	0	0	0	0	0	0	0	0	0	0	0	0	0	0	0	0	0	0	0	0	0	0	0	0	0	0	0	0	0	0	0	0	0	0	0	0	0	0	0	0	0	0	0	0	0	0
AT5G21160	9118	10834	12068	7342	9169	9501	1670	2240	1904	2539	2701	2356	2644	2216	3002	2577	2509	2718	2417	3173	2821	2899	2023	2815	8369	6588	8392	7628	9015	7302	3892	3484	3964	4308	4465	4070	3963	3731	5010	3862	4071	4001	4480	5282	5937	5384	4673	4613	9785
AT5G17165	10	6	10	18	9	12	17	14	17	18	8	6	27	15	7	12	4	5	8	10	15	23	26	15	3	6	4	12	14	9	13	10	20	12	6	12	16	9	20	6	16	8	9	11	29	24	14	20	4
AT2G37890	169	216	255	605	978	1283	87	148	60	203	156	116	84	82	88	128	114	132	128	204	147	142	152	137	273	223	439	812	1025	718	95	105	131	163	197	146	96	92	135	158	162	178	235	163	290	144	235	180	219
AT2G27790	138	151	201	85	162	121	79	166	142	183	164	80	129	78	134	117	126	74	113	129	137	168	102	110	179	111	162	180	207	170	135	71	97	145	168	111	98	161	108	141	169	132	94	92	171	232	116	139	183
AT1G66620	97	56	74	79	115	148	15	53	18	24	25	53	26	8	20	22	8	21	24	24	12	27	12	12	96	99	91	59	127	66	28	0	27	44	32	16	24	16	46	22	21	20	42	32	40	13	12	22	63
AT4G23400	5392	6352	6815	2871	3380	3934	1765	2454	1753	2279	2168	2206	1804	1369	1637	1216	1552	1368	1442	1667	1477	1740	1228	1428	5380	4204	6805	3266	3450	4028	2885	2003	2333	2377	2396	2146	1784	1634	1726	1455	1910	1603	1936	1712	2575	2027	1916	1885	4400
AT3G12930	1828	2372	2719	1756	2941	3000	3915	4850	3615	4571	5091	3812	4651	3954	4664	4301	5063	4064	3442	4130	3895	4521	3791	3890	2520	2297	3004	3163	3453	3236	4627	3623	3426	4756	4435	4495	4017	3387	4407	4228	5917	5257	3901	4222	5269	4821	4653	3832	1796
AT5G01010	6083	7260	8474	5419	7254	8097	2247	2856	2386	3600	3077	3094	3274	2746	2768	2550	2879	2935	2571	3212	2776	3184	2921	2770	7792	5520	7770	7165	7938	6297	3162	2505	2524	3349	3505	2950	3453	2868	3489	3034	3912	3160	3591	3518	4318	3896	3689	3311	6455
AT4G10345	0	0	0	0	0	0	0	0	0	0	0	0	0	0	0	0	0	0	0	0	0	0	0	0	0	0	0	0	0	0	0	0	0	0	0	0	0	0	0	0	0	0	0	0	0	0	0	0	0
AT1G51580	912	995	1045	699	1034	711	679	945	585	816	783	711	873	572	845	675	802	532	547	841	668	695	643	775	1106	922	1253	988	1250	1102	773	724	622	813	929	787	799	618	891	747	889	698	699	699	729	823	858	661	1072
AT2G24290	864	1071	979	470	590	616	538	630	501	652	626	632	1045	808	895	584	925	625	838	947	768	944	865	750	881	762	927	625	1005	856	630	581	631	646	711	717	1063	780	780	910	1182	775	789	897	1042	1245	1130	965	735
AT2G35010	665	787	865	663	1031	961	804	933	757	1021	948	933	882	663	754	873	894	942	769	987	929	843	716	892	950	799	861	971	964	1013	916	746	781	1058	1029	999	1045	830	1190	814	1216	819	1111	1115	1439	1185	990	853	904
AT1G27100	3193	3973	3882	3895	3987	4245	2155	2909	2532	2930	3268	3038	3091	2959	3633	2435	2951	2512	2961	3909	3396	2391	2784	3483	3211	2432	3425	3250	3172	3043	4671	3653	3790	3620	3536	2588	4267	3895	4796	3158	4178	3474	5965	6061	6659	4989	4940	4227	2626
AT3G18440	490	643	836	576	813	904	1060	1379	1057	1532	1473	1103	1726	1085	1213	1195	1432	1061	935	1367	915	1426	931	1102	687	608	810	788	929	923	985	813	749	1080	1016	1002	1181	1260	1091	1105	1261	1008	970	999	1031	1223	1039	832	698
AT4G02235	0	0	0	0	0	0	0	0	0	0	0	0	0	0	0	0	0	0	0	0	0	0	0	0	0	0	0	0	0	0	0	0	0	0	0	0	0	0	0	0	0	0	0	0	0	0	0	0	0
AT4G34310	971	1255	1478	1060	1276	1436	552	764	561	864	660	721	892	591	740	713	772	814	782	1025	848	853	737	890	1349	1018	1228	1255	1495	1384	767	611	645	970	810	829	895	715	965	746	881	763	963	853	899	1089	1143	906	1262
AT2G07640	0	0	0	0	0	0	0	0	0	0	0	0	0	0	0	0	0	0	0	0	0	0	0	0	0	0	0	0	0	0	0	0	0	0	0	0	0	0	0	0	0	0	0	0	0	0	0	0	0
AT1G61080	0	0	0	8	18	43	0	0	4	4	16	8	0	0	0	0	0	0	0	0	0	0	0	0	0	0	0	0	4	0	0	0	0	0	0	0	0	0	0	0	4	8	0	0	0	4	0	0	0
AT3G53910	0	0	0	0	0	0	0	0	0	0	0	0	0	0	0	0	0	0	0	0	0	0	0	0	0	0	0	0	0	0	0	0	0	0	0	0	0	0	0	0	0	0	0	0	0	0	0	0	0
AT5G03990	407	503	607	417	460	773	352	373	316	513	485	360	399	328	318	416	370	391	286	320	314	450	272	405	580	436	711	786	604	598	413	295	251	380	460	430	445	386	495	341	517	480	423	531	589	410	388	279	516
AT4G35040	1384	1617	1940	1052	1536	1581	897	1289	947	1376	1209	1036	1235	945	1066	924	1202	993	913	1179	966	1154	1020	990	1612	1221	1675	1396	1832	1722	1173	976	950	1300	1245	1109	1287	936	1382	967	1152	943	1148	1260	1510	1311	1315	1067	1288
AT3G09940	0	5	4	0	0	0	0	0	0	0	0	0	0	0	0	0	0	0	0	0	0	0	0	0	0	4	4	0	0	0	0	0	0	0	0	0	0	0	0	0	0	0	5	0	0	0	0	0	4
AT1G09157	0	0	0	0	0	0	0	0	0	0	0	0	0	8	12	0	4	0	0	0	0	2	3	1	4	0	0	0	0	0	8	0	0	4	0	0	4	4	0	0	0	0	0	0	0	0	0	4	0
AT3G22950	784	975	1119	1057	1264	1287	548	726	557	751	737	582	687	600	555	517	564	693	536	667	480	579	561	711	976	689	980	1025	1399	1133	745	528	525	809	619	682	649	700	949	602	710	630	706	632	1008	893	718	630	928
AT2G25255	0	0	0	0	0	0	0	0	0	0	0	0	0	0	0	0	0	0	0	0	0	0	0	0	0	6	0	0	0	0	0	0	0	0	0	0	0	0	0	0	0	0	0	0	0	0	0	0	0
AT1G69670	713	857	902	599	732	829	537	786	640	843	792	699	666	617	732	499	666	531	533	649	537	634	638	627	836	676	933	796	946	699	801	698	659	752	787	664	807	685	876	657	748	696	757	909	987	784	898	582	767
AT3G29255	0	4	0	0	0	0	0	0	0	0	0	0	0	0	0	0	0	0	0	0	0	0	0	0	0	0	0	0	0	0	0	0	0	0	0	0	0	0	0	0	0	0	0	0	0	0	0	0	0
AT5G35740	327	379	288	351	450	632	44	97	32	56	150	32	168	98	158	109	192	117	192	261	244	192	133	202	339	271	451	530	453	401	46	31	28	94	37	84	71	42	86	169	229	168	48	82	87	179	234	136	287
AT5G49100	649	776	785	525	564	785	848	1021	709	948	887	742	925	794	913	662	1000	621	844	940	587	1246	815	791	1532	1428	2225	1542	1809	2084	458	452	311	825	608	590	148	182	179	557	847	620	90	125	299	704	798	463	873
AT4G01490	79	117	89	56	78	76	107	135	122	151	143	137	76	80	108	64	92	82	83	68	46	106	52	34	88	98	130	80	129	79	177	115	111	119	157	127	64	68	99	54	52	84	88	95	60	72	60	49	77
AT3G05152	0	0	0	0	0	0	0	0	0	0	0	0	0	0	0	0	0	0	0	0	0	0	0	0	0	0	0	0	0	0	0	0	0	0	0	0	0	0	0	0	0	0	0	0	0	0	0	0	0
AT2G12530	0	0	0	0	0	0	0	0	0	0	0	0	0	0	0	0	0	0	0	0	0	0	0	0	0	4	0	0	0	0	0	0	0	0	0	0	0	0	0	0	0	0	0	0	0	0	0	0	0
AT4G06576	0	0	0	0	0	0	0	0	0	0	0	0	0	0	0	0	0	0	0	0	0	0	0	0	0	0	0	0	0	0	0	0	0	0	0	0	0	0	0	0	0	0	0	0	0	0	0	0	0
AT1G71420	40	78	94	56	70	145	40	139	54	95	81	54	69	88	84	123	87	90	72	111	80	135	85	83	64	106	102	89	139	108	75	72	47	88	85	89	85	130	94	78	118	115	100	131	131	85	103	119	51
AT5G02690	97	121	132	129	86	111	74	66	69	77	89	34	83	60	75	40	70	70	80	109	59	82	73	78	89	89	93	98	132	135	55	40	24	55	63	45	61	67	61	70	71	41	57	55	71	79	71	82	165
AT1G03540	199	111	141	142	136	170	76	118	50	160	139	116	117	60	109	100	93	101	68	120	123	148	105	90	141	99	159	188	212	189	96	90	50	101	134	87	140	123	105	115	165	113	91	164	176	140	177	104	151
AT4G18282	0	0	0	0	0	0	0	0	0	0	0	0	0	0	0	0	0	0	0	0	0	0	0	0	0	0	0	0	0	0	0	0	0	0	0	0	0	0	0	0	0	0	0	0	0	0	0	0	0
ATMG00100	1	1	2	1	1	0	1	2	1	1	3	3	1	1	0	1	0	0	0	1	0	1	0	1	2	1	0	3	5	0	3	3	0	1	1	0	1	2	0	0	1	0	0	2	2	1	0	1	1
AT3G42475	0	0	0	0	0	0	0	0	0	0	0	0	0	0	0	0	0	0	0	0	0	0	0	0	0	0	0	0	0	0	0	0	0	0	0	0	0	0	0	0	0	0	0	0	0	0	0	0	0
AT4G07660	0	0	0	0	0	0	0	0	0	0	0	0	0	4	0	0	0	0	0	0	0	0	0	0	0	0	0	0	0	0	0	0	0	0	0	0	0	0	0	0	0	0	0	0	0	0	0	0	0
AT5G51290	2280	2397	2920	1754	2344	2684	748	1094	701	1068	934	952	1023	969	1012	891	929	840	1097	1217	909	1380	912	1110	2222	1618	2258	1971	2345	1927	1025	915	889	952	1053	969	1287	1146	1336	1032	1458	1262	1347	1293	1729	1623	1294	1277	2180
AT1G76920	1284	1481	1607	1205	1341	1589	686	971	714	1048	1067	957	957	944	864	775	881	835	757	1047	890	1043	766	912	1344	931	1456	999	1511	1351	984	753	784	792	1059	792	1042	856	1127	935	1226	851	1067	977	1347	1168	1240	1079	1273
AT1G53870	666	955	1058	711	1038	986	1545	2208	1755	2245	2419	1945	1848	1602	1584	1280	1717	1270	830	1052	714	898	745	990	1104	849	1241	969	1152	1292	2430	1624	1702	1831	1659	1168	1901	1609	1675	913	1286	1010	986	1111	1257	1179	1030	759	636
AT3G03500	0	0	0	0	0	0	0	0	0	0	4	0	4	0	0	0	0	0	0	0	0	0	0	0	0	0	2	0	0	0	0	0	0	0	0	0	0	0	4	6	0	0	0	0	0	0	0	0	4
AT5G57820	4	0	0	0	0	0	0	0	0	0	0	4	0	0	0	0	0	0	0	0	4	0	0	0	0	0	8	0	0	0	0	0	0	0	0	12	0	0	0	0	0	0	0	6	8	0	0	0	0
AT5G02850	467	566	792	606	796	928	347	396	407	500	497	442	461	358	349	414	403	355	335	487	396	403	383	355	695	549	636	801	1043	678	466	353	343	500	454	337	427	368	469	384	523	369	507	439	554	491	386	439	491
AT4G22380	388	505	644	536	925	886	559	680	548	705	725	643	415	350	500	455	392	552	404	526	385	461	359	359	808	533	752	962	1146	920	704	525	512	751	799	666	593	488	637	511	560	543	769	778	993	749	680	508	527
AT2G27380	0	0	0	0	0	0	0	0	0	0	0	0	0	0	0	0	0	0	0	0	0	0	0	0	0	0	0	0	0	0	0	0	0	0	0	0	0	0	0	0	0	0	0	0	0	0	0	0	0
AT1G16380	0	0	0	0	0	0	0	0	0	0	0	0	0	0	0	0	0	0	0	0	0	0	0	0	0	0	0	0	0	0	0	0	0	0	0	0	0	0	0	0	0	0	0	0	0	0	0	0	0
AT3G29510	0	0	0	0	0	0	0	0	0	0	0	0	0	0	0	0	0	0	0	0	0	0	0	0	0	0	0	0	0	0	0	0	0	0	0	0	0	0	0	0	0	0	0	0	0	0	0	0	0
AT4G21300	108	164	160	126	237	155	87	75	55	90	104	62	93	36	61	76	36	57	88	84	90	93	77	89	314	249	189	196	249	196	90	63	57	104	104	85	53	41	66	36	77	108	138	89	89	143	143	136	135
AT1G64107	0	0	0	4	0	0	0	0	0	0	0	0	0	0	0	0	6	0	0	4	5	0	4	0	0	6	6	3	0	0	0	0	6	0	0	0	0	0	0	0	0	0	0	0	0	5	0	0	4
AT1G02170	1875	2343	2482	2766	3244	3977	646	970	669	1042	941	810	849	584	714	673	721	700	740	873	678	831	666	777	1889	1195	1770	2292	2621	1946	992	740	804	1122	982	1083	1121	856	1060	813	917	679	1181	1274	1326	1077	956	832	1879
AT3G42980	0	0	0	0	0	0	0	0	0	0	0	0	0	0	0	0	0	0	0	0	0	0	0	0	0	0	0	0	0	0	0	0	0	0	0	0	0	0	0	0	0	0	0	0	0	0	0	0	0
AT5G35760	3	3	4	0	4	16	0	3	0	0	6	0	2	2	4	0	3	0	0	0	0	0	0	8	3	0	3	6	3	2	0	0	0	0	0	0	5	8	0	5	0	0	0	3	8	6	0	0	0
AT4G11170	8	12	10	343	180	211	0	0	0	4	0	0	0	0	0	0	5	0	0	0	0	0	0	0	0	4	12	107	59	8	0	0	5	4	4	0	0	0	0	0	0	4	5	0	0	5	0	4	20
AT1G26290	6	12	24	12	17	34	20	28	22	24	46	8	44	38	17	14	6	16	12	31	27	29	14	23	8	4	6	22	33	14	10	8	8	8	10	12	13	4	29	40	16	18	24	16	10	35	30	20	10
AT3G43025	0	0	0	0	0	0	0	0	0	0	0	0	0	0	0	0	0	0	0	0	0	0	0	0	0	0	0	0	0	0	0	0	0	0	0	0	0	0	0	0	0	0	0	0	0	0	0	0	0
AT1G34405	0	0	0	0	0	0	0	0	0	0	0	0	0	0	0	0	0	0	0	0	0	0	0	0	0	0	0	0	0	0	0	0	0	0	0	0	0	0	0	0	0	0	0	0	0	0	0	0	0
AT1G33360	1353	1543	1725	831	950	1109	471	765	553	694	676	519	837	731	838	704	859	812	1043	1047	989	1285	790	1078	1750	1398	1581	1325	1434	1284	718	538	439	682	637	642	941	591	979	869	1142	802	1061	1125	1433	1453	1436	1178	1483
AT2G04845	225	187	339	185	297	395	205	251	224	222	243	250	193	170	127	143	206	169	210	233	223	182	218	222	289	246	322	274	364	317	239	151	168	351	237	257	172	94	219	211	275	197	234	183	244	208	207	187	241
AT1G11810	0	0	0	0	0	0	0	0	0	0	0	0	0	0	4	0	0	0	0	0	0	0	0	0	0	0	0	0	0	0	0	0	0	0	0	0	0	0	0	0	0	0	0	0	0	1	0	0	0
AT3G52470	718	748	1019	422	674	751	406	567	414	552	604	496	614	258	367	294	407	291	426	427	508	451	380	525	900	652	947	660	900	816	407	298	276	545	505	436	256	309	285	409	390	277	655	487	545	653	560	389	885
AT4G39290	0	0	0	0	0	0	0	0	0	0	0	0	0	0	0	0	0	0	0	0	0	0	0	0	0	0	0	0	0	0	0	0	0	0	0	0	0	0	0	0	0	0	0	0	0	0	0	0	0
AT5G11800	1303	1437	1582	852	1248	1129	300	440	384	444	502	383	514	357	309	293	345	329	415	517	394	461	407	328	1237	951	1277	1013	1300	974	677	528	474	568	553	566	685	594	452	512	557	368	661	685	824	555	565	497	1395
AT2G04047	0	0	0	0	0	0	0	0	0	0	0	0	0	0	0	0	0	0	0	0	0	0	0	0	0	0	0	0	0	0	0	0	0	0	0	0	0	0	0	0	0	0	0	0	0	0	0	0	0
AT3G01460	1384	1730	1827	1329	1611	1753	812	1222	880	1285	1173	1165	1183	943	1049	942	1147	1072	1016	1244	1240	1219	958	1030	1988	1436	2104	1841	1967	1960	1427	995	1076	1261	1105	1006	1341	1027	1318	993	1388	1190	1367	1323	1763	1511	1395	1387	1436
AT4G20220	0	0	0	0	0	0	0	0	0	0	0	0	0	0	0	0	0	0	0	0	0	0	0	0	0	0	0	0	0	0	0	0	0	0	0	0	0	0	0	0	0	0	0	0	0	0	0	0	0
AT1G60240	0	0	0	0	0	0	0	0	0	0	0	0	0	0	0	0	0	0	0	0	0	0	0	0	0	0	0	0	0	0	0	0	0	0	0	0	0	0	0	0	0	0	0	0	0	0	0	0	0
AT5G11450	4795	6975	6253	4762	5949	6656	5658	7310	5769	6736	7071	6167	8183	6511	7700	6318	7273	6622	6307	7730	6543	7942	6743	6691	5722	5325	6200	6837	8240	7219	6531	4972	5078	6634	6427	5934	6818	6210	7744	7431	9794	8522	7048	7125	9627	9104	8840	6941	4331
AT1G35540	0	0	0	0	0	0	0	0	0	0	0	0	0	0	0	0	0	0	0	0	0	0	0	0	0	0	0	0	0	0	0	0	0	0	0	0	0	0	0	0	0	0	0	0	0	0	0	0	0
AT2G13680	16	4	5	0	4	8	4	20	0	20	4	8	8	4	5	9	16	4	8	0	7	13	0	8	0	0	10	0	4	0	13	0	5	0	5	12	0	5	12	9	4	20	4	8	0	4	0	20	8
AT5G42265	0	0	0	0	0	0	0	0	0	0	0	0	0	0	0	0	0	0	0	0	0	0	0	0	0	0	0	0	0	0	0	0	0	0	0	0	0	0	0	0	0	0	0	0	0	0	0	0	0
AT2G01370	0	0	0	0	0	0	0	0	0	0	0	0	0	0	0	0	0	0	0	0	0	0	0	0	0	0	0	0	0	0	0	0	0	0	0	0	0	0	0	0	0	0	0	0	0	0	0	0	0
AT2G25510	52918	59737	87283	13658	24455	24721	15969	22631	19132	15235	14230	11925	13491	8048	9468	8993	10042	6433	7222	10832	9189	8047	6848	7427	61490	34444	64108	28431	34136	32890	22689	17493	13847	10593	10040	9169	9484	10540	11888	7628	11304	10156	14731	12626	14411	6377	7899	7418	56737
AT5G65380	16592	21372	22928	13918	18050	16945	7284	11297	8491	12015	12792	10842	4180	3425	4531	5830	5176	5626	3278	5715	3625	4535	3373	5360	17781	13316	16591	16523	21629	17858	11675	9095	9092	13621	12737	11354	6025	5997	9789	5545	6196	4517	7147	7429	8652	7738	6533	6750	13960
AT2G38304	0	0	0	0	0	0	0	0	0	0	0	0	0	0	0	0	0	0	0	0	0	0	0	0	0	0	0	0	0	0	0	0	0	0	0	0	0	0	0	0	0	0	0	0	0	0	0	0	0
AT3G57780	56	70	75	14	84	75	202	253	157	234	229	219	210	85	132	113	141	137	70	109	139	187	69	113	100	79	82	76	123	110	219	96	124	277	231	236	94	81	111	122	135	139	76	56	135	127	115	135	48
AT1G24822	0	514	765	0	0	0	0	0	0	0	0	0	0	0	0	0	0	0	0	0	0	0	0	0	0	0	0	0	0	0	0	0	0	0	0	0	0	0	0	0	0	0	0	0	0	0	0	0	0
AT4G22490	0	0	0	0	0	0	0	0	0	0	0	0	0	0	0	0	0	0	0	0	0	0	0	0	0	0	0	0	0	0	0	0	0	0	0	0	0	0	0	0	0	0	0	0	0	0	0	0	0
AT5G28710	0	0	0	0	0	0	0	0	0	0	0	0	0	0	0	0	0	0	0	0	0	0	0	0	0	0	0	0	0	0	0	0	0	0	0	0	0	0	0	0	0	0	0	0	0	0	0	0	0
AT5G26660	0	6	4	0	4	11	8	0	4	0	12	0	0	0	0	11	0	0	0	0	0	0	0	0	0	0	0	0	4	0	0	0	0	0	4	0	0	0	0	0	0	0	0	0	0	0	0	0	12
AT5G51020	3935	4814	5118	3421	4078	4357	4225	6037	4115	5537	5296	5253	6122	5013	5143	4605	5603	4535	4934	5822	4961	5929	4549	5002	4458	3781	4504	4304	5088	4615	5572	4371	3813	5146	5431	4856	5472	4481	5521	5077	6399	4937	4071	4303	5464	6659	5795	5300	3619
AT1G59690	0	0	0	0	0	0	0	0	0	0	0	0	0	0	0	0	0	0	0	0	0	0	0	0	0	0	0	0	0	0	0	0	0	0	0	0	0	0	0	0	0	0	0	0	0	0	0	0	0
AT3G10270	1689	2045	2352	1561	2081	2072	3068	3883	2752	3585	4309	3355	3609	3012	3045	3130	3669	3132	2737	3417	2880	3774	2840	2714	2315	2228	2477	2524	3374	2758	3691	2912	2692	3694	3915	3664	3140	2424	3810	3225	3718	3394	2990	3408	3987	4048	3766	3172	1801
AT1G54660	0	0	0	0	8	0	2	0	7	0	3	0	3	0	0	3	5	0	0	0	8	3	0	0	3	11	0	0	0	0	4	0	0	0	1	3	0	0	0	0	0	3	0	3	0	0	0	0	0
AT5G43160	47	87	98	19	44	41	222	258	148	166	151	200	243	210	228	106	150	149	117	173	131	188	207	144	69	37	86	109	88	84	149	176	183	237	196	152	239	173	144	163	253	195	122	155	156	215	179	106	114
AT1G80640	1490	1712	1930	1555	1863	1619	1159	1547	1185	1665	1622	1471	1650	1174	1489	1124	1665	1426	1247	1620	1325	1386	1179	1279	2664	1921	2711	2292	2406	2352	1297	1060	1143	1516	1591	1514	1179	835	1262	1362	1696	1570	986	1149	1649	1430	1668	1341	1634
AT1G08465	243	257	330	146	240	255	227	296	246	362	414	307	405	293	322	232	293	227	244	276	254	324	183	329	253	168	261	245	317	260	396	216	297	360	262	249	260	275	215	202	311	236	213	219	249	275	299	285	347
AT4G13070	329	320	507	257	453	475	190	257	177	244	201	190	224	148	202	181	230	158	162	214	235	299	181	180	444	307	522	426	515	466	204	188	178	295	181	284	191	155	171	208	296	181	247	206	361	306	180	183	506
AT5G28810	0	0	0	4	0	0	0	0	0	0	0	0	0	0	0	0	0	0	0	0	0	0	0	0	0	0	0	0	0	4	0	0	0	0	0	0	0	0	0	0	0	0	0	0	0	0	0	0	0
AT1G17330	934	1081	1256	1189	1448	1566	362	429	262	635	498	457	430	325	333	349	351	339	339	403	320	288	354	373	1039	727	1094	1138	1270	1246	550	371	403	550	418	387	481	385	535	329	468	394	507	534	663	619	483	427	1111
AT5G22810	6	8	9	5	8	5	3	20	0	0	4	5	9	3	7	6	6	6	0	3	7	0	7	14	8	0	8	4	14	0	5	10	3	0	0	5	4	0	0	3	5	7	10	13	5	6	5	6	9
AT2G18220	1102	1361	1503	1559	2173	2884	750	774	503	870	860	690	763	472	662	857	610	788	587	675	686	686	679	557	1857	1222	2061	2301	2692	2195	905	555	606	992	907	812	792	743	848	821	1036	903	1213	1290	1627	1099	1123	821	1257
AT3G05675	200	292	332	209	274	280	145	243	163	134	255	236	310	236	244	228	305	184	196	289	233	220	177	299	397	275	357	301	242	354	354	158	196	255	270	218	328	227	306	261	371	247	226	241	310	248	283	299	278
AT1G04070	218	256	302	251	445	573	116	193	141	163	248	175	235	145	188	189	191	174	150	215	174	247	143	148	417	263	424	494	522	568	198	168	155	219	187	184	225	213	303	211	255	212	330	297	267	290	287	204	315
AT3G26818	9	12	4	1	9	8	0	6	5	14	7	2	7	3	1	8	11	14	7	9	0	7	4	0	5	5	4	10	5	16	6	3	0	9	8	0	8	0	0	6	6	0	0	0	0	8	2	7	2
AT2G34135	0	0	0	0	0	0	0	0	0	0	0	0	0	0	0	0	0	0	0	0	0	0	0	0	0	0	0	0	0	0	0	0	0	0	0	0	0	0	0	0	0	0	0	0	0	0	0	0	0
AT5G03360	211	330	229	92	155	169	4	17	13	16	23	36	4	0	4	12	16	16	24	4	16	8	4	12	336	139	160	118	167	128	34	20	32	40	36	32	56	88	86	32	72	92	198	187	293	32	45	108	205
AT1G78750	163	268	241	135	194	199	131	242	206	202	234	237	170	213	217	167	219	116	198	275	196	220	191	204	217	198	273	248	224	208	240	148	179	184	203	198	221	219	184	159	215	204	232	175	300	302	230	194	219
AT2G44140	2036	2163	2969	1417	3016	3755	1326	998	1821	2350	1993	2188	2311	1619	2535	1499	1799	1858	1898	2439	2130	1604	1749	1916	2433	1629	2467	2275	2715	1929	1345	956	3521	1333	2978	2389	2931	1358	3101	2143	2657	1913	2372	2490	2720	3196	2670	2203	1903
AT2G46750	0	0	0	4	0	0	0	0	0	0	0	0	0	0	0	0	0	4	0	4	0	0	0	0	0	0	8	0	0	0	0	0	0	0	0	0	0	0	0	0	0	0	0	4	0	0	0	0	0
AT2G28700	0	0	0	0	0	0	0	0	0	0	0	0	0	0	0	0	0	0	0	0	0	0	0	0	0	0	0	0	0	0	0	0	0	0	0	0	0	0	0	0	0	0	0	0	0	0	0	0	0
AT5G17910	1342	1554	1894	1242	1616	1626	703	1029	670	1098	914	855	1177	815	815	848	1030	827	903	1198	866	1118	962	1037	1970	1474	1916	1524	1987	1716	974	719	678	834	882	820	1003	772	964	666	876	826	1029	979	1140	1271	1225	1033	1650
AT2G24670	0	0	0	0	0	0	0	0	0	0	0	0	0	0	0	0	0	0	0	0	0	0	0	0	0	0	0	0	0	0	0	0	0	0	0	0	0	0	0	0	0	0	0	0	0	0	0	0	0
AT5G38155	0	0	0	0	0	0	0	0	0	0	0	0	0	0	0	0	0	0	0	0	0	0	0	0	0	0	0	0	0	0	0	0	0	0	0	0	0	0	0	0	0	0	0	0	0	0	0	0	0
AT5G12480	2481	3079	3474	2737	2940	3095	915	1146	949	1339	1250	1124	1163	884	1290	915	1165	1043	1006	1474	1026	1305	1135	1528	3500	2550	3297	2707	3310	2709	1264	985	891	1184	1078	1123	1231	1014	1210	1014	1279	995	1453	1628	1894	1699	1608	1346	3138
AT5G18240	832	1030	1238	765	941	871	402	526	346	538	602	506	454	456	487	402	540	417	380	471	352	480	427	367	706	667	799	784	929	973	669	514	540	680	569	408	572	507	615	448	651	527	508	433	586	570	511	357	908
AT2G40900	166	220	271	171	243	303	327	349	264	404	523	415	268	266	223	243	161	201	158	225	135	182	152	162	302	255	272	405	384	424	355	262	234	271	277	297	198	163	262	253	299	198	110	132	131	262	192	153	275
ATMG01070	0	0	0	0	0	1	0	0	1	0	0	0	0	0	0	0	0	0	0	0	0	1	0	0	0	0	0	0	0	0	0	0	0	0	0	0	0	0	1	0	0	0	0	0	1	0	0	0	0
AT5G26582	28	36	24	20	7	20	16	8	4	0	12	20	16	16	38	0	0	12	36	20	28	40	36	12	12	12	24	39	32	16	12	4	4	14	0	12	4	4	0	12	16	4	16	12	18	12	24	24	20
AT1G63820	0	8	12	0	12	4	0	16	8	8	10	8	16	4	22	0	4	27	0	39	22	12	20	8	4	0	12	16	30	8	8	4	0	16	24	6	4	4	8	20	10	16	4	8	13	12	36	13	4
AT3G63420	1468	1740	2067	1491	2218	2372	364	399	381	541	533	390	543	352	415	315	319	316	373	496	460	553	354	549	1580	1201	1564	1653	1802	1622	549	367	373	483	455	462	545	468	587	355	492	355	747	762	732	625	626	437	1602
AT4G31430	2163	2659	2924	1723	2132	2223	895	1199	818	1146	1232	1127	1209	897	1112	885	1029	896	784	1248	986	1138	844	867	2019	1656	2037	1797	1908	1939	1195	969	1081	1193	1172	1022	1088	883	1256	1031	1252	976	1037	1268	1367	1290	1286	1069	1833
AT2G32030	52	82	189	761	710	1022	21	28	16	84	80	64	16	4	0	54	15	64	44	44	32	16	19	28	125	98	198	487	611	226	28	40	70	84	91	38	12	38	74	64	24	20	96	60	58	48	40	28	108
AT4G37780	0	0	0	16	0	13	0	0	0	0	0	0	0	0	0	0	0	0	0	0	0	0	0	0	0	0	0	0	0	0	0	0	0	0	0	0	0	0	0	0	0	0	0	0	0	0	0	0	0
AT2G18960	53493	60288	73391	45087	64931	64466	16017	21482	15153	24055	24210	20147	31255	23731	27459	25717	28153	24949	32985	42962	35538	43162	34151	36576	64942	51421	64177	61509	67443	62073	22707	17142	17050	24335	22061	21084	30546	26166	33754	24519	30806	24634	48933	47731	55960	51266	45428	39561	45345
AT2G32700	6115	7385	8330	4691	6039	6265	2536	3525	2610	3589	3813	3550	4791	3873	4358	3840	4102	3871	3687	4955	3924	5466	4090	3920	8409	5993	8338	6209	7980	7328	3886	3290	3100	4110	3850	3635	5969	5009	5857	4231	5742	4710	5913	5858	7478	6272	5650	5072	7114
AT1G06480	0	0	0	0	0	0	0	0	0	0	0	0	0	0	0	0	0	0	0	0	0	0	0	0	0	0	0	0	0	0	0	0	0	0	0	0	0	0	0	0	0	0	0	0	0	0	0	0	0
AT3G16990	505	693	656	237	375	318	219	431	292	434	296	369	213	180	129	172	188	130	166	218	126	245	197	181	691	287	453	298	355	331	246	286	209	225	221	225	297	320	238	199	278	147	326	235	376	293	345	214	562
AT5G37120	0	0	0	0	0	0	0	0	0	0	0	0	0	0	0	0	0	0	0	0	0	0	0	0	0	0	0	0	0	0	0	0	0	0	0	0	0	0	0	0	0	0	0	0	0	0	0	0	0
AT1G48330	36	8	53	46	24	79	171	240	155	174	119	154	513	441	387	464	543	261	130	219	115	432	188	199	80	48	83	67	93	101	164	122	149	98	75	122	279	150	145	144	208	221	71	96	57	165	152	102	56
AT5G48240	1108	1389	1552	1600	2565	2684	471	518	595	773	776	557	689	474	572	633	583	802	457	659	539	663	459	540	1733	1200	1721	2151	2530	2025	712	573	589	892	911	964	655	724	937	826	1063	760	1134	1050	1269	911	865	854	1400
AT4G15480	13	8	24	4	8	24	20	4	16	32	12	36	16	0	0	12	12	24	8	58	16	20	0	32	8	4	12	18	36	6	0	16	12	20	12	20	36	0	12	0	4	0	24	4	4	28	8	32	4
AT2G07880	0	0	0	0	0	0	0	0	0	0	0	0	0	0	0	0	0	0	0	0	0	0	0	0	0	0	0	0	0	0	0	0	0	0	0	0	0	0	0	0	0	0	0	0	0	0	0	0	0
AT1G62760	18	30	18	19	22	44	4	4	2	0	0	28	10	4	4	8	0	5	0	12	19	14	7	0	8	9	14	16	26	12	9	4	6	8	19	24	15	8	16	14	19	12	30	27	16	22	11	6	14
AT1G12980	0	0	4	0	0	0	0	0	4	0	2	0	0	0	6	0	0	0	0	0	4	0	16	9	5	0	0	0	2	5	0	0	0	0	0	5	0	5	0	0	5	4	0	0	0	0	0	0	0
AT1G32713	0	0	0	0	0	0	0	0	0	0	0	0	0	0	0	0	0	0	0	0	0	0	0	0	0	0	0	0	0	0	0	0	0	0	0	0	0	0	0	0	0	0	0	0	0	0	0	0	0
AT2G28040	24	45	9	5	28	20	6	13	6	16	9	16	18	5	8	4	16	12	8	10	8	12	3	5	32	36	43	30	46	58	8	5	8	9	4	0	12	8	0	18	8	20	6	8	36	23	16	7	30
AT3G58490	1799	2284	2326	2301	2715	2959	1126	1824	1230	1785	1590	1559	1003	776	1038	826	964	757	578	768	646	800	571	575	1531	1255	1557	1187	1363	1214	1724	1305	1305	1576	1567	1270	1036	820	948	777	1013	732	505	626	808	877	817	625	1485
AT3G07790	2531	3097	3469	2517	3164	3377	1514	2113	1517	2019	1910	1689	2207	1510	1983	1648	2178	1589	1751	2353	1820	2039	1720	1911	3173	2320	3216	3002	3801	3001	2243	1698	1866	2321	2274	1859	2650	2226	2864	2076	2460	1899	3046	3234	3709	3305	2506	2528	2746
AT1G29075	0	0	0	0	0	0	0	0	0	0	0	0	0	0	0	0	0	0	0	0	0	0	0	0	0	0	0	0	0	0	0	0	0	0	0	0	0	0	0	0	0	0	0	0	0	0	0	0	0
AT3G14595	1897	2175	2462	1362	1670	1770	2484	3554	2549	3167	3288	2936	3509	2718	2930	1903	2787	1991	1644	2141	1594	2154	1660	1945	2202	1742	2149	1829	2070	2018	3566	2461	2467	3088	3060	2544	3753	2749	3293	2341	3073	2228	1747	1693	2133	2560	2138	1662	1662
AT4G22230	0	0	0	0	0	0	0	0	0	0	0	0	0	0	0	0	0	0	0	0	0	0	0	0	0	0	0	0	0	0	0	0	0	0	0	0	0	0	0	0	0	0	0	0	0	2	0	0	0
AT5G19770	7196	8723	9721	6368	9224	9497	2836	3774	2779	4303	3955	3478	5189	3435	4364	3253	3788	3734	3404	4715	4038	4408	3703	4119	10333	7278	10192	8659	9245	9086	4561	3439	3557	4926	4922	4727	5531	5371	6092	4621	7153	5855	5684	5581	7782	5289	5478	4878	8712
AT5G08540	2503	3168	3581	2033	2949	2910	2444	3021	2406	3154	3192	2665	3681	2827	3479	2937	3068	3041	2804	3279	2764	3366	2964	3026	3700	2870	3635	3114	3917	3138	3538	2508	2636	3174	3298	2922	3116	2661	3373	3416	4160	3411	2975	3222	4073	4218	4085	3116	2853
AT3G44091	0	0	0	0	0	0	0	0	0	0	0	0	0	0	0	0	0	0	0	0	0	0	0	0	0	0	0	0	0	0	0	0	0	0	0	0	0	0	0	0	0	0	0	0	0	0	0	0	0
AT5G40900	0	8	16	0	4	4	0	0	0	4	0	0	0	0	4	0	0	0	0	6	0	0	4	0	0	0	6	4	0	12	16	22	9	12	8	0	8	22	26	0	6	0	4	8	4	0	10	0	13
AT5G13160	1204	1881	1832	1201	1644	2078	1055	1451	1194	1605	1441	1197	999	760	1057	833	1017	762	916	1045	889	997	839	1002	1345	1041	1461	1543	1756	1489	1440	986	1207	1317	1274	1312	1287	1056	1421	933	1175	636	1171	1209	1633	1236	959	924	1406
AT4G08875	0	0	0	0	0	0	0	0	0	0	0	3	0	0	3	0	0	0	0	0	0	0	0	0	0	0	0	0	0	0	0	0	0	0	0	0	0	0	0	0	3	0	0	0	0	0	0	1	0
AT2G24980	0	0	0	0	0	0	0	0	0	0	0	0	0	0	0	0	0	0	0	0	0	0	0	0	0	0	0	0	0	0	0	0	0	0	0	0	0	0	0	0	0	0	0	0	0	0	0	0	0
AT3G23730	150	205	227	138	180	194	215	275	325	264	166	218	294	170	301	199	310	222	167	205	201	207	181	198	326	125	255	240	263	275	348	241	274	227	261	241	323	271	291	168	312	201	222	233	269	180	157	163	265
AT3G22720	0	0	0	0	0	0	0	0	0	0	0	0	0	0	0	0	0	0	0	0	0	0	0	0	0	0	0	0	0	0	0	0	0	0	0	0	0	0	0	0	0	0	0	0	0	0	0	0	0
AT2G13705	0	0	0	0	0	0	0	0	0	0	0	0	0	0	0	0	0	0	0	0	0	0	0	0	0	0	0	0	0	0	0	0	0	0	0	0	0	0	0	0	0	0	0	0	0	0	0	0	0
AT5G17350	92	163	139	146	184	212	80	98	78	124	111	94	21	83	31	55	77	73	70	70	76	57	112	45	192	103	107	270	134	178	39	28	33	44	63	21	36	86	97	21	39	46	136	204	221	66	40	93	127
AT5G47420	390	585	595	457	633	587	291	358	229	340	466	387	430	316	348	360	436	352	392	460	405	465	382	551	610	427	556	508	551	616	344	294	287	399	378	377	337	356	298	398	589	280	541	420	553	469	497	407	486
AT4G01780	4	0	5	8	4	0	0	0	0	0	0	0	0	0	0	0	0	0	0	0	0	0	0	0	4	0	3	0	18	7	0	0	0	0	0	0	0	0	5	0	0	0	0	0	4	15	0	0	8
AT5G35111	0	0	0	0	0	0	0	0	0	0	0	0	0	0	0	0	0	0	0	0	0	0	0	0	0	0	0	0	0	0	0	0	0	0	0	0	0	0	0	0	0	0	0	0	0	0	0	0	0
AT3G47260	0	0	0	0	0	0	4	0	0	6	0	0	0	0	0	0	0	0	0	0	0	0	0	0	0	0	0	0	0	0	0	0	0	0	0	0	0	0	0	0	0	0	0	0	0	0	0	0	0
AT5G39955	0	0	0	0	0	0	0	0	0	0	0	0	0	0	0	0	0	0	0	0	0	0	0	0	0	0	0	0	0	0	0	0	0	0	0	0	0	0	0	0	0	0	0	0	0	0	0	0	0
AT3G08660	59	54	68	45	58	60	159	264	217	214	172	151	115	77	93	67	147	97	38	48	39	81	54	68	88	80	92	54	93	160	132	69	79	214	167	178	78	44	36	90	100	70	32	8	30	52	47	50	32
AT3G13720	993	1227	1448	652	929	885	514	722	429	769	677	690	865	773	724	477	637	570	692	990	749	827	689	986	1164	875	1531	824	884	1177	839	612	698	680	583	442	1173	904	901	646	987	747	1074	1191	1273	1245	1170	887	1189
AT1G05660	0	0	0	0	0	0	0	0	0	0	0	0	0	0	0	0	0	0	0	0	0	0	0	0	0	0	0	0	0	0	0	0	0	0	0	0	0	0	0	0	0	0	0	0	0	0	0	0	0
AT5G47460	83	77	115	52	148	131	72	73	54	83	67	56	93	79	79	117	113	89	99	100	151	136	90	149	133	122	170	139	153	157	69	31	32	67	72	55	101	71	117	121	168	122	115	171	266	176	180	154	100
AT5G47890	2421	2989	3431	2063	2800	2930	1820	2463	1884	2404	2366	2275	2517	1983	2313	1697	2167	1741	1617	2054	1602	2087	1632	1968	2804	2465	3311	2771	3342	2848	2173	1854	1917	2358	2340	2240	2293	1854	2536	2195	2783	2084	1937	1969	2291	2700	2136	2153	2363
AT2G31370	1003	1229	1598	841	1310	1630	1236	1693	1241	1927	1929	1533	1195	927	1228	971	1049	1046	881	1024	839	1108	781	845	1456	1108	1684	1411	1583	1758	1825	1485	1445	1833	1744	1574	1419	1470	1426	1001	1266	1173	1140	1099	1464	1208	975	917	1239
AT3G02890	394	470	463	424	470	501	818	1068	826	919	1021	1021	904	738	878	727	915	579	667	867	763	880	851	816	530	482	681	550	611	576	954	703	749	896	1054	965	851	609	859	698	789	642	701	893	985	932	903	763	373
AT5G35715	0	0	0	0	0	0	0	0	0	0	0	0	0	0	0	0	0	0	0	0	0	0	0	0	0	0	0	0	0	0	0	0	0	0	0	0	0	0	0	0	0	0	0	0	0	0	0	0	0
AT4G17990	0	0	0	0	0	0	0	0	0	0	0	0	0	0	0	0	0	0	0	0	0	0	0	0	0	0	0	0	0	0	0	0	0	0	0	0	0	0	0	0	0	0	0	0	0	0	0	0	0
AT5G17110	0	0	0	0	0	0	0	0	0	0	0	0	0	0	0	0	0	0	0	0	0	0	0	0	0	0	0	0	0	0	0	0	0	0	0	0	0	0	0	0	0	0	0	0	0	0	0	0	0
AT1G17970	684	754	792	443	645	541	824	1449	1188	1536	1500	1491	1153	964	1366	890	921	791	642	848	750	718	532	698	641	456	818	633	755	666	3290	2731	3043	2711	3000	2951	2577	2542	3039	1673	2163	1901	1051	1060	1426	1284	1174	933	573
AT3G09110	0	0	0	0	0	0	0	0	0	0	0	0	0	0	0	0	0	0	0	0	0	0	0	0	0	0	0	0	0	0	0	0	0	0	0	0	0	0	0	0	0	0	0	0	0	0	0	0	0
AT4G10830	0	0	0	0	0	0	0	0	0	0	0	0	0	0	0	0	0	0	0	0	0	0	0	0	0	0	0	0	0	0	0	0	0	0	0	0	0	0	0	0	0	0	0	0	0	0	0	0	0
AT4G12170	0	0	0	0	0	0	0	0	0	0	0	0	0	0	0	0	0	0	0	0	0	0	0	0	0	0	0	0	0	0	0	0	0	0	0	0	0	0	0	0	0	0	0	0	0	0	0	0	0
AT4G34250	174	243	157	153	112	178	808	1221	1147	1307	1310	1365	875	812	1207	574	712	697	396	490	494	257	350	466	134	127	183	76	168	164	2369	1630	1760	1936	1822	1438	2029	1590	1626	1309	1555	1064	905	769	931	764	1126	631	118
AT5G36930	2258	2591	3033	1261	1837	1701	723	1076	797	940	1081	926	1251	949	1222	1099	1131	842	1135	1554	1334	1514	1024	1131	2653	1664	2328	1578	2120	1789	1107	872	902	913	826	639	1434	992	1371	1227	1418	1189	1362	1519	1852	1892	1800	1405	1945
AT5G63480	275	279	293	166	261	157	251	393	374	364	429	308	350	374	391	259	341	246	342	384	339	255	251	295	249	192	257	136	181	191	636	456	390	455	462	387	456	300	422	361	489	373	408	287	407	431	395	323	219
AT1G19630	0	0	7	5	0	0	42	40	38	16	28	24	52	40	33	22	35	4	32	55	40	39	45	11	0	5	5	0	11	0	42	45	28	44	22	18	36	8	16	30	44	13	15	11	26	23	63	24	12
AT2G35738	75	109	80	72	101	34	37	33	71	103	68	125	112	87	101	39	49	55	112	128	40	127	82	76	124	124	100	50	88	140	65	17	56	62	49	37	50	28	52	60	107	97	56	95	48	95	66	34	61
AT4G23840	415	427	442	404	525	539	179	255	181	185	261	182	235	195	295	207	247	245	214	292	237	218	265	259	453	404	505	502	614	547	325	233	263	303	302	220	367	343	366	261	329	319	390	289	442	323	518	238	474
AT1G35900	0	0	0	0	0	0	0	0	0	0	0	0	0	0	0	0	0	0	0	0	0	0	0	0	0	0	0	0	0	0	0	0	0	0	0	0	0	0	0	0	0	0	0	0	0	0	0	0	0
AT1G65370	780	659	1058	724	1018	1109	304	468	275	579	459	494	376	193	288	290	326	325	215	211	255	261	240	315	848	667	1035	1240	1389	1214	536	361	368	615	516	530	324	390	404	339	409	238	465	384	595	368	441	218	805
AT5G05800	1930	2311	2279	1408	2008	1816	1093	1469	1085	1521	1383	1221	1399	985	1334	992	1177	985	849	1153	1070	1267	1059	976	1710	1305	1642	1563	1665	1867	1445	1062	1158	1450	1220	1111	1297	1046	1234	1104	1354	1155	819	1158	1353	1521	1272	1104	1669
AT3G22850	456	475	837	2086	3201	3820	399	572	373	1310	1187	825	571	441	382	673	470	780	322	573	424	534	395	412	598	376	779	2437	2794	1699	426	350	414	972	1026	1031	560	480	549	833	825	593	793	663	695	695	625	624	475
AT3G11660	1738	1940	2303	1588	2317	1947	1770	2825	1997	2740	2723	2236	2339	1867	2225	1790	2391	1779	1984	2619	2004	2728	2215	2307	1943	1657	2422	2010	1935	2065	2229	1764	1738	2128	1946	1703	2107	1777	2128	1238	1411	1120	2039	2071	2478	2631	1891	1657	1497
AT3G49680	1652	2100	2314	2135	3397	3547	5067	6872	5752	7450	7533	6010	5409	3454	4016	4870	5106	4748	4202	5505	4379	5527	4247	4635	2863	2141	2480	3477	4056	3404	7994	4818	5524	7468	6468	6049	4919	3440	4863	4733	5387	3986	5170	5080	5978	5670	4682	4079	1811
AT1G21900	1294	1562	1612	1576	1857	2155	770	1040	710	1009	1033	905	876	605	666	744	705	761	668	1003	666	895	659	784	1689	1238	1551	1664	2150	1742	933	710	617	1047	1022	1073	888	722	1147	775	1062	761	1358	1098	1365	1084	1033	871	1578
AT5G20340	0	0	0	0	0	0	0	0	0	0	0	0	0	0	0	0	0	0	0	0	0	0	0	0	0	0	0	0	0	0	0	0	0	0	0	0	0	0	0	0	0	0	0	0	0	0	0	0	0
AT5G42960	926	1285	1406	858	1164	1340	631	822	708	815	993	749	638	601	743	617	781	821	672	828	603	806	694	785	1161	964	1529	1246	1540	1456	869	770	682	922	835	913	981	889	970	784	898	693	1050	1058	1349	908	1022	741	1187
AT5G52480	4	0	0	0	0	0	0	0	0	0	0	0	0	0	0	0	0	0	0	0	0	0	0	0	0	0	0	0	0	0	0	0	0	0	0	0	0	0	0	0	0	0	0	0	0	0	0	0	0
AT3G30465	0	0	0	0	0	0	0	0	0	0	0	0	0	0	1	0	0	0	0	0	0	0	0	0	0	0	0	0	0	0	0	0	0	0	0	0	0	0	0	0	0	0	0	0	0	0	0	0	0
AT2G32230	2680	3247	3089	2737	3273	3945	5789	7367	5477	6417	6959	5956	8263	6701	7869	7137	7541	7197	6385	7566	6580	8719	6544	6923	3580	3027	4005	4183	4661	4268	6106	4662	4640	6716	6911	6282	6165	5005	7246	8339	9913	8283	6439	6833	7861	8710	8354	6764	2483
AT1G55450	2763	3527	3771	4922	5334	5523	387	692	471	883	909	779	806	749	947	1057	912	1425	979	1784	1239	1135	816	1869	4925	2535	4275	4589	5243	4013	935	875	958	880	867	909	1460	1217	1950	1031	1272	1089	3916	4144	5212	1611	1476	2134	4650
AT5G19980	1159	1401	1437	914	1307	1371	339	556	346	602	586	450	564	508	519	379	460	397	488	664	439	675	470	522	1369	1096	1429	1074	1340	1229	418	427	495	639	581	570	694	552	592	506	597	521	800	729	919	598	703	713	1370
AT5G24970	386	436	570	408	657	701	254	332	243	372	296	300	456	320	363	356	413	271	457	542	495	585	373	397	527	420	504	741	714	525	349	240	273	360	323	360	254	297	347	456	488	305	640	609	633	666	568	373	418
AT3G42430	0	0	0	0	0	0	0	0	0	0	0	0	0	0	0	0	0	0	0	0	0	0	0	0	0	0	0	0	0	0	0	0	0	0	0	0	0	0	0	0	0	0	0	0	0	0	0	0	0
AT2G47680	249	335	376	205	327	283	122	126	82	183	148	134	159	50	136	128	157	165	199	289	211	368	247	215	411	253	430	277	302	344	118	107	112	129	131	144	148	170	224	163	206	133	400	412	528	385	421	272	342
AT1G46984	0	0	0	0	3	0	0	0	0	0	0	0	0	0	0	0	0	0	0	0	0	0	0	0	0	0	0	0	0	0	0	0	0	0	0	0	0	0	0	0	0	0	0	0	0	0	0	0	4
AT2G31990	137	226	221	178	181	223	56	70	64	81	94	43	129	69	71	62	48	48	84	67	79	44	89	69	162	118	171	116	211	213	64	73	52	57	48	46	80	59	71	57	87	60	89	101	113	70	83	51	239
AT2G13116	0	0	0	0	0	0	0	0	0	0	0	0	0	0	0	0	0	0	0	0	0	0	0	0	0	0	0	0	1	0	0	0	0	0	1	0	0	0	0	0	0	0	0	0	0	0	0	0	0
AT4G07324	0	0	0	0	0	0	0	0	0	0	0	0	0	0	0	0	0	0	0	0	0	0	0	0	0	0	0	0	0	0	0	0	0	0	0	0	0	0	0	0	0	0	0	0	0	0	0	0	0
AT4G14720	722	896	948	584	768	857	320	335	183	351	414	310	432	253	374	341	329	309	254	307	310	409	348	309	780	541	799	745	709	551	499	402	385	433	373	322	480	442	454	302	474	341	447	443	448	517	484	375	762
AT3G18470	0	0	0	0	0	0	0	0	0	0	0	0	0	0	0	0	0	0	0	0	0	0	0	0	0	0	0	0	0	0	0	0	0	0	0	0	0	0	0	0	0	0	0	0	0	0	0	0	0
AT5G65015	4	2	5	0	1	4	0	0	0	0	0	0	0	0	0	0	0	1	0	0	0	0	0	1	4	0	2	1	3	2	0	0	1	0	0	0	2	0	0	0	0	0	3	0	0	0	0	0	2
AT1G27150	1450	1925	2128	1110	1599	1409	1008	1264	935	1445	1332	1176	1637	1089	1265	962	1078	848	916	1162	990	1276	999	905	1765	1412	1990	1368	1826	1639	1681	1077	1305	1625	1386	1427	1599	1102	1598	1215	1673	1095	873	1018	1203	1713	1330	1198	1621
AT1G11592	413	473	610	310	476	502	179	173	160	319	191	194	346	182	219	240	182	221	298	321	184	329	296	181	549	521	579	521	564	594	210	209	189	223	291	192	259	242	175	217	308	262	280	305	351	316	289	219	484
AT3G44175	0	0	0	0	0	0	0	0	0	0	0	0	0	0	0	0	0	0	0	0	0	0	0	0	0	0	0	0	0	0	0	0	0	0	0	0	0	0	0	0	0	0	0	0	0	0	0	0	0
AT5G22930	4	0	17	12	8	13	33	30	15	30	17	22	23	15	10	18	24	34	15	17	19	43	17	24	20	19	21	20	8	24	22	12	14	42	19	39	20	0	16	21	38	25	8	7	11	22	24	0	15
AT1G48030	18464	21932	22689	16219	20883	21216	15503	20788	16336	19957	22249	18751	26618	20806	23964	21313	26001	18649	27647	33261	28616	33958	28051	29045	17998	16454	20911	20171	22088	21395	21153	15568	16484	17353	17967	15399	26104	21766	26011	22193	29840	24102	27673	27758	36245	34889	32854	29597	13723
AT1G53410	32	36	41	39	32	14	27	24	23	26	25	35	29	26	28	12	34	32	9	28	10	15	24	21	27	15	23	23	21	28	39	19	36	37	48	34	42	31	62	30	40	30	15	16	33	38	38	38	29
AT3G07690	734	882	1017	529	584	665	211	261	300	365	360	242	273	260	316	317	215	241	292	477	308	348	344	320	917	674	825	590	770	689	307	280	259	372	317	290	427	320	463	323	470	439	551	393	534	534	371	368	906
AT2G13460	0	0	0	0	0	0	4	0	0	0	0	0	0	0	0	0	16	0	0	0	0	0	0	0	0	0	4	0	0	0	0	4	0	4	0	0	0	0	0	0	0	0	0	0	0	4	0	0	0
AT1G67920	38	87	122	391	173	215	60	148	55	136	139	88	81	75	114	104	93	100	160	160	123	113	163	201	104	68	90	159	143	93	118	63	72	120	92	82	173	100	234	150	108	128	141	212	228	295	208	144	111
ATMG00660	101	119	146	183	337	304	61	130	109	95	195	101	72	54	81	63	51	72	71	42	52	60	44	55	123	73	112	215	299	204	168	122	50	164	132	166	86	89	90	82	136	59	59	104	102	55	35	89	90
AT1G59960	597	611	833	405	802	668	108	195	96	212	166	185	155	92	164	141	167	156	151	165	143	206	143	209	621	367	597	536	634	606	126	141	147	151	156	185	156	100	162	130	187	146	214	184	223	271	228	186	805
AT1G70570	2991	3646	4015	2702	3618	3661	1929	2485	1914	2719	2673	2484	2677	2145	2292	1977	2310	1881	1948	2477	1969	2486	2099	2285	3478	2783	3677	3461	4102	3347	2724	1976	1991	2551	2551	2309	3078	2302	2946	2188	2956	2336	2538	2936	3091	2917	2728	2551	3070
AT2G47850	1570	2122	2675	1010	1604	1523	757	832	683	807	1026	832	2215	1748	1946	1621	2004	1413	1823	2320	1830	2525	1994	1797	2041	1542	2205	1707	2101	1918	840	622	624	849	817	765	1514	1140	1403	1442	1529	1371	1336	1502	1582	1895	2057	1543	1750
AT4G01510	154	209	203	131	143	158	204	198	138	280	270	202	247	186	207	167	175	185	198	210	198	257	243	217	317	237	213	221	250	233	204	169	126	251	191	150	255	202	219	170	278	156	217	214	303	316	299	241	224
ATMG01120	10	5	10	23	29	38	8	18	12	15	11	9	8	6	7	5	5	10	3	12	0	0	0	0	12	3	15	27	24	18	13	15	4	15	22	10	0	7	22	15	5	11	2	6	5	3	4	3	0
AT3G29791	0	0	0	0	0	0	0	0	0	0	0	0	0	0	3	0	0	0	0	0	0	0	0	0	0	0	0	0	0	0	0	0	0	3	0	0	0	5	0	0	0	0	2	0	0	0	0	0	0
AT1G71002	0	0	0	0	0	0	0	0	3	0	0	0	0	0	0	0	0	0	0	0	0	0	0	0	0	0	0	0	0	0	0	0	0	0	0	0	0	0	0	0	0	0	0	0	0	0	0	0	0
AT5G22690	414	695	785	835	761	993	223	245	206	302	260	176	269	239	245	323	307	250	275	366	338	331	311	373	890	604	822	813	903	808	331	231	314	327	335	230	407	308	479	342	371	377	887	975	1056	452	532	596	720
AT4G12880	215	290	264	139	193	179	945	1095	770	884	779	782	809	547	674	451	622	445	471	565	449	672	470	439	445	254	404	289	444	329	758	378	465	932	815	670	424	252	309	553	626	471	217	297	424	567	478	426	226
AT5G28487	0	0	0	0	0	0	0	0	0	0	0	0	0	0	0	0	0	0	0	0	0	0	0	0	0	0	0	0	0	0	0	0	0	0	0	0	0	0	0	0	0	0	0	0	0	0	0	0	0
AT5G35890	0	0	0	0	0	0	0	0	0	0	0	0	0	0	0	0	0	0	0	0	0	0	0	0	0	0	0	0	0	0	0	0	0	0	0	0	0	0	0	0	0	0	0	0	0	0	0	0	0
AT3G55960	1701	1867	2304	1868	2352	2483	1599	2105	1711	2046	2050	1668	1089	966	1171	1011	1077	918	651	756	547	864	640	893	1829	1219	1749	1787	1929	1646	1669	1483	1315	1822	1837	1706	892	925	1260	743	956	993	1129	1068	1269	1167	1040	804	1358
AT5G34644	0	0	0	0	0	0	0	0	0	0	0	0	0	0	0	0	0	0	0	0	0	0	0	0	0	0	0	0	0	0	0	0	0	0	0	0	0	0	0	0	0	0	0	0	0	0	0	0	0
AT3G06430	2889	3250	3309	1845	2673	2448	1489	1856	1447	1949	1863	1791	2402	1888	2332	1989	2296	1929	1914	2326	1737	2403	1834	1979	3010	2608	3348	2818	3286	2820	2223	1670	1628	2205	2053	1750	2470	2031	2322	2180	3049	2241	1948	2232	2451	2899	2715	2441	2733
AT4G07706	0	0	0	0	0	0	0	0	0	0	0	0	0	0	0	0	0	0	0	0	0	0	0	0	0	0	0	0	0	0	0	0	0	0	0	0	0	0	0	0	0	0	0	0	0	0	0	0	0
AT1G75170	409	513	565	552	937	864	228	256	147	380	359	243	144	83	124	184	148	228	110	202	102	182	112	146	541	320	494	609	820	594	343	226	201	271	342	313	251	199	290	183	192	123	290	272	318	292	155	183	448
AT1G65340	0	0	0	0	0	0	0	0	0	0	0	0	0	0	0	0	0	0	0	0	0	0	0	0	0	0	0	0	0	0	0	0	0	0	0	0	0	0	0	0	0	0	0	0	0	0	0	0	0
AT4G31190	0	4	0	0	0	0	0	0	0	0	0	0	0	0	2	0	0	0	0	0	0	0	0	0	0	0	0	0	0	0	0	0	0	0	0	0	0	0	0	0	0	2	4	0	0	2	0	0	0
AT2G21100	0	0	0	0	0	0	0	0	0	0	0	0	0	0	0	0	0	0	0	0	0	0	0	0	0	0	0	0	0	0	0	0	0	0	0	0	0	0	0	0	0	0	0	0	0	0	0	0	0
AT5G43330	545	641	993	935	1324	1574	617	978	708	1042	961	921	705	455	533	582	486	593	390	564	498	549	568	500	817	631	896	1313	1361	1019	619	566	599	986	1038	1015	594	523	720	483	720	564	554	645	701	781	551	563	755
AT2G35742	2	4	7	9	15	19	1	3	1	7	2	6	0	0	2	2	2	3	5	2	2	2	1	1	5	2	3	6	15	12	4	5	8	6	1	8	3	3	4	2	4	2	5	7	6	8	1	1	5
AT1G51340	660	815	1145	425	856	839	616	829	700	724	643	658	957	792	743	780	997	671	665	978	749	978	860	666	997	788	1010	760	1192	1050	543	540	357	698	732	750	701	576	731	756	878	718	584	587	712	1019	738	626	828
AT4G37608	112	143	143	178	252	213	109	46	67	95	60	63	102	65	111	111	127	72	146	156	149	156	121	107	224	167	276	274	294	254	42	61	55	110	64	77	100	128	110	128	160	113	152	148	240	155	157	115	161
AT1G17060	126	107	120	77	110	156	4	4	3	0	7	8	22	20	51	4	3	24	16	34	14	52	21	32	80	114	126	126	126	107	46	64	18	35	20	53	58	72	40	29	55	53	126	98	150	39	38	57	125
AT2G39280	1089	1186	1091	720	795	871	596	856	656	918	809	697	1184	667	977	778	846	784	1011	1286	861	996	1033	802	1198	1001	1238	948	1112	1079	713	460	571	922	881	804	1011	703	852	945	1077	845	933	930	1245	1240	1211	926	1194
AT4G09730	3966	4742	4872	4641	6556	6915	4047	5164	3762	5231	5546	4675	4290	3702	4296	4226	4419	4339	3499	4193	3322	4291	3377	3722	4384	3880	4980	5956	6298	5358	5261	4171	3856	5505	4859	5092	4685	4207	5325	4323	5505	5049	5009	5552	7206	5283	4825	3650	3417
AT1G69935	2372	2762	2975	1696	2171	2087	1623	2298	1531	1760	2212	1780	2729	1930	2322	1932	2659	1851	2475	2929	2633	3305	2355	2754	2643	2157	2950	2291	2506	2723	1957	1474	1494	1845	1717	1686	2276	1817	2221	2047	2531	2042	2273	2407	2923	3024	3025	2276	2008
AT3G33081	0	0	0	0	0	0	0	0	0	0	0	0	0	0	0	0	0	0	0	0	0	0	0	0	0	0	0	0	0	0	0	0	0	0	0	0	0	0	0	0	0	0	0	0	0	0	0	0	0
AT3G14560	62	137	116	52	72	90	341	695	274	474	267	306	448	280	368	165	300	252	203	238	182	258	197	167	52	44	93	75	112	66	361	224	205	201	198	168	218	118	194	154	204	122	80	108	112	192	172	120	40
AT1G69540	36	38	35	24	20	34	34	28	48	86	107	67	56	66	46	56	50	32	34	41	26	58	18	10	30	32	43	32	56	41	55	34	47	72	47	47	47	28	78	44	47	38	20	48	38	92	37	54	18
AT5G37470	0	0	0	0	0	0	0	0	0	0	0	0	0	0	0	0	0	0	0	0	0	0	0	0	0	0	0	0	0	0	0	4	0	0	0	0	0	0	0	0	0	0	0	3	0	0	0	0	0
AT2G03850	0	0	0	0	0	0	0	0	0	0	0	0	0	0	0	0	0	0	0	0	0	0	0	0	0	0	0	0	4	0	0	0	0	0	0	0	0	0	8	0	0	0	8	4	0	4	4	0	0
AT3G05930	6	15	32	0	3	11	0	8	5	4	27	0	15	0	0	8	0	0	10	5	0	0	0	11	0	20	0	0	5	0	0	0	0	5	5	0	0	0	0	0	0	9	0	0	8	18	0	0	12
AT4G22240	6040	6836	9028	6183	9453	9913	11466	16080	11864	15945	15162	13302	11547	9365	9819	9062	10172	8908	8944	11525	9020	11840	9513	11170	8928	6604	9030	9931	12401	10329	14944	11130	9666	13646	14127	13697	12439	10303	13332	8996	10746	8198	13733	13770	15252	13684	11371	10800	7014
AT1G07540	0	0	0	0	0	0	0	0	0	0	0	0	0	0	0	0	0	0	0	0	0	0	0	0	0	0	3	0	0	0	12	0	0	0	0	0	0	0	0	0	0	0	0	0	0	0	0	0	0
AT5G26990	543	600	769	472	669	755	383	432	382	580	480	500	529	421	557	402	542	437	367	532	441	468	367	398	672	542	918	548	781	805	521	469	501	595	603	524	624	420	614	527	557	540	476	515	676	579	687	460	600
AT1G60040	0	0	0	0	0	0	0	0	0	0	0	0	0	0	0	0	0	0	0	0	0	0	0	0	0	0	0	0	0	0	0	0	0	0	0	0	0	0	0	0	0	0	0	0	0	0	0	0	0
AT4G06601	0	0	0	0	0	0	0	0	0	0	0	0	0	0	0	0	0	0	0	0	0	0	0	0	0	0	1	0	0	0	0	0	0	0	0	0	0	0	0	0	0	0	0	0	0	0	0	0	0
AT4G03745	0	0	0	0	0	0	0	0	0	0	0	0	0	0	0	0	0	0	0	0	0	0	0	0	0	0	0	0	0	0	0	0	0	0	0	0	0	0	0	0	0	0	0	0	0	0	0	0	0
AT3G20170	273	356	411	264	351	469	295	400	220	400	397	294	251	232	340	263	273	271	276	293	272	370	285	370	395	229	353	272	408	291	396	271	309	383	336	363	412	247	321	278	356	293	241	290	386	388	339	411	287
AT5G17020	4475	5591	6266	4716	6184	6344	2593	3294	2594	3674	3729	3344	3504	2645	2869	2851	3065	3098	2651	3488	2468	3426	2462	3048	6491	4789	6210	6235	6723	5985	3497	2704	2674	4063	3638	3380	3084	2812	3895	2848	3726	3002	3895	3895	4438	4042	3743	3245	5514
AT5G01530	77367	93448	98240	55686	68654	68999	178169	234293	183803	244425	239858	220426	255111	182963	220748	157113	191481	150842	142284	171465	142048	181415	146282	155327	86109	68315	97430	67394	81671	72375	244283	185774	182863	227783	218855	192438	223502	174124	184878	175385	234807	185246	110893	111512	136633	167411	161952	132840	72110
AT5G10290	1767	2234	2283	1645	2291	2398	590	696	672	842	843	704	832	557	866	805	765	839	757	1117	856	1095	856	902	2134	1685	2277	2021	2217	2010	767	741	533	869	783	824	842	753	1033	697	957	673	1271	1425	1561	1322	1221	942	1960
AT4G03390	1049	1199	1448	890	1228	1377	1324	1515	1176	1615	1731	1562	1818	1442	1815	1458	1623	1526	1204	1853	1182	1692	1404	1405	1537	1230	1590	1193	1687	1583	1494	1148	1230	1895	1964	1961	1804	1519	1960	2139	2616	2384	1573	1842	2141	1889	2016	1924	1201
AT3G28918	0	0	0	0	0	0	0	0	0	0	0	0	0	0	0	0	0	0	0	0	0	0	0	0	0	0	0	0	0	0	0	0	0	0	0	0	0	0	0	0	0	0	0	0	0	0	0	0	0
AT3G61730	0	0	0	0	0	4	0	0	0	0	4	0	0	0	0	0	0	4	0	0	0	0	0	0	0	0	0	0	0	0	0	0	0	0	0	5	0	0	0	0	0	0	0	0	0	0	0	0	0
AT4G39917	0	0	0	0	0	0	0	0	0	0	0	0	0	0	0	0	0	0	0	0	0	0	0	0	0	0	0	0	0	0	0	0	0	0	0	0	0	0	0	0	0	0	0	0	0	0	0	0	0
AT2G44350	3043	3966	4750	4598	6932	6833	2735	3568	2703	4551	4036	3730	3145	2104	2674	3056	2868	3372	2459	3200	2502	2914	2343	2916	4980	3521	4595	6032	7676	5906	3626	2707	2639	4464	4118	4486	3138	2966	4354	2927	3690	2667	4532	4302	5255	4211	3414	2966	4794
AT2G18450	4	9	5	8	0	0	0	0	8	0	4	8	0	12	5	0	5	0	0	0	0	0	4	0	0	0	0	0	8	3	4	0	4	0	0	0	8	16	8	4	12	0	7	4	5	0	8	24	0
AT1G29850	2127	2995	3050	2620	3259	3368	1638	2256	1753	2300	2468	2038	2011	1601	2007	1816	1756	1596	1451	1914	1442	1957	1723	1964	3262	2407	3665	3068	3323	3231	2565	1618	1897	2260	2329	2102	1979	1887	2158	1896	2507	1972	2037	2298	2724	2340	2101	1777	2871
AT5G02040	646	685	911	749	907	970	436	409	422	522	511	552	578	524	511	425	545	501	514	754	566	698	448	569	789	545	808	737	904	761	665	451	440	606	492	515	694	622	812	527	585	514	389	514	864	677	628	429	880
AT1G78430	6	0	4	8	12	24	0	8	12	8	28	20	24	12	56	0	28	10	4	36	16	26	12	16	4	8	8	12	4	12	16	4	8	24	28	16	24	4	4	16	8	4	4	18	4	0	40	12	8
AT3G61827	0	0	0	0	0	0	0	0	0	0	0	0	0	0	0	0	0	0	0	0	0	0	0	0	0	0	0	0	0	0	0	0	0	0	0	0	0	0	0	0	0	0	0	0	0	0	0	0	0
AT4G06508	0	0	0	0	0	0	0	0	0	0	0	0	0	0	0	0	0	0	0	0	0	0	0	0	0	0	0	0	0	0	0	0	0	0	0	0	0	0	0	0	0	0	0	0	0	0	0	0	0
AT2G33820	554	697	581	351	452	472	315	339	218	346	312	335	448	303	342	373	374	332	351	386	358	295	363	304	543	359	604	508	518	386	443	253	329	430	357	394	400	311	376	383	580	374	276	387	515	458	388	354	483
AT5G53660	24	48	38	5	22	4	4	9	0	4	0	16	24	12	20	22	42	26	38	42	16	85	64	32	52	59	55	20	56	49	5	0	0	4	15	4	12	8	5	19	22	16	8	23	23	25	40	8	52
AT4G02000	35	48	59	20	33	28	14	5	24	20	12	38	20	22	16	18	10	23	10	26	12	41	39	13	28	30	9	10	43	43	24	17	17	23	21	4	22	25	27	28	21	40	13	19	28	8	17	32	54
AT2G07807	0	0	0	0	0	0	0	0	1	0	0	1	0	0	0	0	0	0	0	0	0	0	0	0	0	0	0	0	0	0	1	0	0	0	0	0	0	0	1	0	0	0	1	0	0	0	0	0	0
AT3G52690	0	0	0	0	0	0	0	0	0	0	0	0	0	0	0	0	0	0	0	0	0	0	0	0	0	0	0	0	0	0	0	0	0	0	0	0	0	0	0	0	0	0	0	0	0	0	0	0	0
AT3G58700	1994	2369	2336	2224	3516	3855	1325	1590	1337	1775	1934	1642	1196	1010	1251	1248	1179	1412	1129	1253	1052	1161	856	1119	2513	2076	2915	3346	3955	3339	1586	1179	1295	1735	1577	1809	1176	1058	1668	1272	1646	1175	1942	1986	2225	1640	1594	1247	1925
AT3G27640	32	32	55	6	20	32	18	32	50	47	36	32	32	8	10	19	0	34	8	4	24	36	16	32	55	36	63	77	70	39	54	4	20	10	52	37	4	22	14	16	26	12	45	20	8	12	4	16	67
AT1G02136	0	0	2	0	0	0	0	0	0	0	0	0	0	0	0	0	0	0	0	0	0	0	0	0	0	0	0	0	0	0	0	0	0	0	0	0	0	0	0	0	0	0	0	0	0	0	0	0	0
AT2G32980	735	779	934	576	675	799	418	531	346	476	452	430	613	492	494	390	425	359	352	537	505	542	440	539	731	648	941	731	775	729	514	385	315	525	527	447	564	367	572	476	664	432	519	571	706	620	584	520	727
AT5G56590	273	320	486	227	338	248	255	375	253	357	463	345	339	278	328	267	223	265	315	326	304	340	249	257	333	254	386	316	329	261	317	233	303	430	346	323	335	237	356	309	441	322	324	283	417	534	465	367	309
AT5G61630	0	0	0	0	0	0	0	0	0	0	0	0	0	0	0	0	0	0	0	0	0	0	0	0	0	0	0	0	0	0	0	0	0	0	0	0	0	0	0	0	0	0	0	0	0	0	0	0	0
AT4G23800	45	30	59	38	0	37	57	62	72	76	93	72	166	62	84	88	103	106	70	140	171	92	110	112	76	72	94	54	53	56	96	20	56	74	52	59	56	72	105	111	110	124	66	49	90	110	150	121	77
AT1G44880	0	0	0	0	0	0	0	0	0	0	0	0	0	0	0	0	0	0	0	0	0	0	0	0	0	0	0	0	0	0	0	0	0	0	0	0	0	0	0	4	0	0	0	0	0	0	0	0	0
AT4G06538	0	0	0	0	0	0	0	0	0	0	0	0	0	4	0	0	0	0	0	0	0	0	0	0	0	0	0	0	0	0	0	0	0	0	0	0	0	0	0	0	0	0	0	0	0	0	0	0	0
AT5G24180	0	0	0	0	0	0	0	0	0	0	0	0	0	0	0	0	0	0	0	0	0	0	0	0	0	0	4	4	4	0	0	0	0	0	0	0	0	0	0	0	0	0	0	0	0	0	0	0	0
AT3G19660	116	201	231	405	338	570	76	128	80	146	137	143	128	52	80	163	162	161	75	130	91	167	111	201	195	96	175	427	413	276	108	53	32	134	151	95	72	71	124	117	139	79	143	80	174	223	140	177	210
AT2G47000	7099	6498	15305	82658	102313	144752	1121	1910	450	7047	5224	4609	805	452	498	2525	960	2574	364	1545	383	680	623	1572	10157	4724	14782	59456	58566	35143	1596	953	2774	4625	7409	4621	1359	1578	1774	2181	2251	1987	1909	1013	1556	1811	823	1420	7068
AT2G10105	0	0	0	0	0	0	0	0	0	0	0	0	0	0	0	0	0	0	0	0	0	0	0	0	0	0	0	0	0	0	0	0	0	0	0	0	0	0	0	0	0	0	0	0	0	0	0	0	0
AT1G30680	2132	2423	2792	2935	4306	4737	3039	4038	3035	3962	4365	4122	2624	2357	2613	2916	3043	2918	2604	3048	2445	3051	2570	2649	2877	2316	3116	4159	4969	3965	3697	3066	2876	4047	3876	3589	2635	2597	3661	3561	3880	3194	3786	4062	5073	3830	3896	3097	2051
AT2G47730	5063	6655	8215	14149	13523	20044	3767	5857	4015	8863	7852	6594	4699	3562	4347	7014	4789	7616	4196	8514	5307	6910	4561	10460	7737	4767	7702	10683	13127	8638	6013	4212	5401	8585	8428	8033	6387	5521	9297	6422	5778	4204	8143	8768	8148	10116	8151	9324	7723
AT2G28410	72	92	94	38	60	56	207	223	163	183	192	172	226	188	186	168	138	143	135	157	85	160	86	80	64	88	112	68	100	91	213	110	151	203	110	137	131	100	96	133	165	168	32	74	92	100	108	104	64
AT3G11260	0	0	0	0	0	0	0	0	0	0	0	0	0	0	0	0	0	0	0	0	0	0	0	0	0	0	0	0	0	0	0	0	0	0	0	0	0	0	0	0	0	0	0	0	0	0	0	0	0
AT3G46320	339	486	603	275	369	456	329	501	359	436	387	393	305	253	441	255	301	309	223	360	356	365	255	337	493	451	754	435	557	461	481	500	396	418	505	489	425	388	406	440	490	471	384	363	494	415	452	185	477
AT1G33680	5307	6629	6857	3649	4503	4220	1887	2328	1886	2254	2437	2354	2829	1944	2476	2064	2365	2185	1985	2550	2200	2484	2108	2162	5152	4383	5298	4268	5044	4365	2473	1958	1940	2372	2504	2277	2712	2287	2652	2240	2593	2257	2721	2688	3159	2838	2783	2597	4541
AT4G38600	9250	9586	11647	7814	9542	10125	5110	6770	5483	6493	7173	6209	7532	5749	6949	5550	6340	6073	5730	7611	6118	7927	6151	6399	10950	8579	11013	8756	10222	9577	7523	5697	5533	7138	6718	6842	7722	6258	8408	5375	7163	5751	7774	8000	9032	8272	7936	6649	7794
AT4G21930	12	0	4	0	13	9	105	173	140	197	148	178	52	8	50	40	28	31	44	70	64	77	76	32	12	0	5	2	14	2	88	15	29	70	114	64	38	28	32	36	41	12	74	32	16	52	46	26	2
AT1G28740	0	0	0	0	0	0	0	0	0	0	1	0	0	0	1	0	0	0	0	1	0	0	1	0	0	0	2	0	0	0	0	0	0	0	0	0	0	1	1	0	1	0	0	0	0	0	3	0	0
AT1G65990	0	0	0	0	0	0	0	0	0	0	0	0	0	0	0	0	0	0	0	0	0	0	0	0	0	0	0	0	0	0	0	0	0	0	0	0	0	0	0	0	0	0	0	0	0	0	0	0	0
AT3G29220	0	0	0	0	0	1	0	0	0	0	0	0	0	0	0	0	0	0	0	0	0	0	0	0	0	0	0	2	0	0	0	0	0	0	0	0	0	0	0	0	0	0	0	0	0	0	0	0	0
AT1G55604	0	0	0	0	0	0	0	0	0	0	0	0	0	0	0	0	0	0	0	0	0	0	0	0	0	0	0	0	0	0	0	0	0	0	0	0	0	0	0	0	0	0	0	0	0	0	0	0	0
AT5G65830	327	386	396	232	339	277	571	668	574	832	751	670	572	443	437	350	551	396	363	356	264	507	342	378	392	422	424	474	596	437	529	384	336	526	496	468	372	283	360	360	383	327	350	296	403	450	384	261	358
AT1G70600	7925	10393	10446	9373	14140	16318	9764	10635	9050	11155	12739	9891	8208	6740	7560	8167	7877	8568	6216	7726	6753	8725	6754	7335	12067	9484	13058	15402	18049	15395	9944	7651	6673	11136	9929	11005	6348	5839	8809	8654	10462	8297	9623	10027	11653	9546	9277	7221	8112
AT1G12110	779	776	1086	1092	1716	1790	1008	1205	952	1475	1545	1058	711	433	563	671	627	673	387	495	468	336	390	552	1341	958	1278	1977	1598	1751	1099	834	918	1248	1168	1050	608	578	739	441	564	503	758	750	804	384	471	423	835
AT5G27940	5	8	4	8	0	24	4	8	0	4	8	0	0	4	5	4	4	26	16	0	0	0	0	4	4	0	5	24	12	20	9	5	4	0	0	16	0	0	0	4	0	0	8	16	19	4	8	0	16
AT3G18890	5511	6599	7196	4858	6330	6105	12264	16525	13142	15216	16101	14186	17434	13377	16643	12776	14530	11725	12941	15496	14522	16937	13015	12658	6246	5360	7161	6661	7387	7279	15236	11541	12036	14941	14102	12928	13956	12299	13090	13167	16870	14868	11133	11679	14802	15423	16300	11961	4458
AT1G05240	0	18	4	0	0	0	4	0	0	0	0	0	0	3	0	5	0	0	0	0	0	0	0	3	0	0	8	3	3	0	0	0	0	0	0	3	0	0	0	0	0	0	0	0	0	0	6	0	0
AT3G44765	0	0	0	0	2	0	0	0	0	0	2	0	0	0	4	0	12	0	0	0	0	0	0	0	5	0	4	0	0	0	0	0	0	0	0	0	0	0	0	0	0	0	0	0	0	0	0	0	0
AT3G07170	1170	1397	1519	1243	1554	1671	1023	1369	1082	1543	1528	1347	1347	963	1170	911	983	931	1069	1214	846	1056	988	1249	1476	1259	1708	1580	1697	1553	1490	1133	1217	1222	1313	1313	1363	1219	1617	1112	1417	1300	1554	1386	2021	1467	1415	1124	1234
AT5G49130	0	0	0	0	0	0	0	0	0	0	0	0	4	0	8	4	20	4	4	0	0	8	0	16	4	0	0	0	0	0	4	0	0	0	0	0	0	0	0	0	0	4	0	0	0	0	0	0	0
AT4G22310	1990	2385	2567	1523	2318	2538	2037	2510	2047	2763	2967	2320	2237	1780	1997	2149	1982	2074	1561	1982	1428	1991	1562	1847	2438	1995	2599	2532	2774	2419	2602	2069	1975	2667	2591	2514	2103	1725	2254	2181	2491	1824	1810	1505	2270	2155	2037	1826	2316
AT3G31402	0	0	0	0	0	0	0	0	0	0	0	0	0	0	0	0	0	0	0	0	0	0	0	0	0	0	0	0	0	0	0	0	0	0	0	0	0	0	0	0	0	0	0	0	0	0	0	0	0
AT1G38410	0	0	0	0	0	0	0	0	0	0	0	0	0	0	0	0	0	0	0	0	0	0	0	0	0	0	0	0	0	0	0	0	0	0	0	0	0	0	0	0	0	0	0	0	0	0	0	0	0
AT4G06611	0	0	0	0	0	0	0	0	0	0	0	0	0	0	0	0	0	0	0	0	0	0	0	0	0	0	0	0	0	0	0	0	0	0	0	0	0	0	0	0	0	0	0	0	0	0	0	0	0
AT5G62980	733	878	991	639	810	762	519	796	489	581	849	598	709	564	734	652	631	664	583	555	534	583	539	537	738	615	704	750	825	940	700	497	583	839	631	661	841	659	902	720	996	873	735	628	902	802	743	536	643
AT3G10035	0	0	0	0	0	0	0	0	0	0	0	0	0	0	0	0	0	0	0	0	0	0	0	0	0	0	0	0	0	0	0	0	0	0	0	0	0	0	0	0	0	0	0	0	0	0	0	0	0
AT2G23093	213	263	208	150	196	234	95	120	56	106	92	106	179	53	148	68	143	108	72	171	166	115	76	135	381	241	267	265	327	255	113	131	144	136	82	203	182	118	199	168	200	160	175	170	202	176	315	194	183
AT5G06670	368	515	500	270	283	310	509	777	528	786	785	649	682	706	744	689	770	545	556	723	569	693	683	600	448	409	492	378	461	377	856	679	576	925	857	658	907	710	763	641	951	802	759	726	993	861	731	675	456
AT5G01445	47	36	64	36	116	24	92	64	76	55	54	57	34	50	36	66	24	72	35	64	31	52	20	56	66	24	64	60	99	66	91	32	20	60	48	90	64	41	82	56	84	66	64	94	115	60	65	52	68
AT2G44700	35	104	83	32	64	40	48	76	68	109	56	72	32	24	28	69	50	63	50	54	52	86	24	42	78	72	101	48	110	95	117	41	28	102	61	102	67	67	84	57	99	92	66	91	88	62	97	80	75
AT2G03050	245	324	334	152	306	290	232	296	263	259	378	254	274	237	334	313	283	239	248	255	196	350	241	195	323	220	354	245	409	275	344	219	174	279	291	257	237	236	261	366	366	251	224	300	400	299	290	321	324
AT1G28090	818	907	1006	743	952	896	631	722	497	777	801	648	1009	678	826	758	888	734	813	920	764	952	712	875	1167	869	1223	974	1268	1168	714	637	628	787	763	796	994	900	1141	929	1167	965	1170	950	1236	1136	1014	847	960
AT1G14620	676	801	1090	770	1504	1497	475	600	358	580	592	536	443	267	406	443	379	492	407	518	343	514	333	460	1194	692	1196	1095	1313	1130	551	467	402	644	698	643	423	341	551	481	509	440	711	802	919	605	560	397	946
AT2G18090	2559	3070	3610	2505	2865	3373	816	1022	805	1269	1413	1026	1474	1054	1183	1286	1283	1261	1269	1680	1127	1676	1144	1508	3858	2471	3102	3433	4219	3654	979	710	860	1032	1074	1086	1143	1035	1598	1238	1282	988	1773	1788	1797	1954	1520	1277	2858
AT5G18633	8	8	12	0	16	36	20	17	36	24	30	14	14	12	8	20	26	38	0	11	4	10	12	8	10	8	16	22	23	4	47	20	22	11	25	28	28	14	2	4	36	20	24	0	28	20	28	22	12
AT5G37060	0	0	0	0	0	0	0	0	0	0	0	0	0	0	0	0	0	0	0	0	0	0	0	0	0	0	0	0	0	0	0	0	0	0	0	0	0	0	0	0	0	0	0	0	0	0	0	0	0
AT5G22310	205	177	209	64	225	241	142	241	200	152	190	155	165	151	196	85	67	100	22	48	22	6	12	12	189	90	202	133	163	186	282	237	274	317	306	199	300	268	312	189	228	72	74	54	60	31	52	16	112
AT3G07780	8898	10319	11111	8111	9407	10551	1440	1965	1471	2485	2247	1989	1794	1804	2260	1648	1998	1990	1492	2313	1602	1713	1448	1908	7303	5253	9163	6406	7428	6494	2529	1958	2214	2786	2925	2668	3353	2802	3501	2145	2856	2303	3680	3577	4395	2729	2304	2496	8358
AT5G32750	0	0	0	0	0	0	0	0	0	0	0	0	0	0	0	0	0	0	0	0	0	0	0	0	0	0	0	0	0	0	0	0	0	0	0	0	0	0	0	0	0	0	0	0	0	0	0	0	0
AT4G07334	0	0	0	0	0	0	0	0	0	0	0	0	0	0	0	0	0	0	0	0	0	0	0	0	0	0	0	0	0	0	0	0	0	0	0	0	0	0	0	0	0	0	0	0	0	0	0	0	0
AT5G42965	4	0	4	0	4	4	6	0	0	11	3	12	2	0	0	5	12	8	3	9	4	14	8	14	2	0	13	0	0	0	0	0	0	0	0	0	0	0	0	0	0	0	0	1	0	7	5	0	0
AT3G27473	12	5	8	30	8	8	5	4	11	5	7	16	16	8	0	5	5	0	12	0	0	3	8	4	6	17	20	28	0	20	6	3	5	8	12	4	0	0	8	6	5	12	12	0	15	12	5	12	5
AT2G29130	0	0	0	0	0	0	0	12	0	16	4	10	4	8	0	0	0	5	0	0	0	0	8	0	0	4	0	0	0	5	0	0	0	0	4	0	4	16	0	4	6	0	20	8	0	0	0	0	0
AT1G03910	3656	4612	4789	3291	3828	4210	1653	2344	1810	2846	2370	2355	2766	2295	2770	2464	2634	2202	2237	2659	2053	2861	2087	2477	3596	2980	4015	3492	4480	4007	2604	1913	2118	2563	2522	2471	2713	2093	2900	2427	2861	2306	2507	2421	2801	3076	2825	2325	3663
AT1G12244	427	392	468	256	219	353	364	579	440	482	574	557	562	456	601	525	558	462	520	599	550	720	535	607	466	409	441	410	478	345	655	432	420	497	518	408	407	312	401	692	809	518	348	355	568	793	803	570	296
AT5G42140	896	1187	1353	1038	1070	1397	506	781	545	817	647	820	712	581	682	638	735	615	667	681	783	837	660	693	1095	925	1040	1009	1195	865	765	503	456	591	693	599	628	582	744	443	714	671	783	817	958	831	857	672	1058
AT3G27770	8989	11417	11853	8374	12488	12333	1791	2573	1806	2898	2757	2709	2625	1966	2437	2133	2198	2317	1633	2406	1725	2151	1498	2282	12602	9336	12179	10508	13933	10976	3615	2963	3071	3900	4356	3981	3816	3561	5094	2972	3650	2890	2859	2894	3635	3751	3229	3836	11124
AT5G09220	413	559	551	324	424	367	720	618	361	569	947	544	832	781	794	402	771	575	665	1083	725	857	825	834	637	476	410	371	492	394	554	429	431	593	793	384	715	679	667	907	1154	1002	541	650	871	1141	1172	739	387
AT3G09405	194	248	258	1030	1303	1918	51	100	55	72	62	52	115	52	47	52	45	71	68	91	68	75	61	81	196	112	238	618	374	273	68	62	40	43	61	85	56	32	61	63	94	56	40	97	63	104	55	85	201
AT3G52880	7958	9667	11200	9785	8753	8855	14113	14429	14561	14064	20040	17411	15546	9017	13541	13558	14787	13280	11738	15498	8651	15614	9212	9755	12692	7557	9408	8874	15014	9522	18060	13331	12927	17048	17104	16415	10544	12435	17644	13409	15891	12907	16352	11181	14269	18467	12162	14119	6899
AT2G10205	0	0	0	0	0	0	0	0	0	0	0	0	0	0	0	0	0	0	0	0	0	0	0	0	0	0	0	0	0	0	0	0	0	0	0	0	0	0	0	0	0	0	0	0	0	0	0	0	0
AT3G05520	1156	1397	1505	902	1227	1104	1115	1461	1033	1437	1343	1296	1940	1539	1638	1322	1633	1257	1349	1779	1492	1988	1486	1455	1353	1121	1640	1283	1509	1402	1324	1235	1065	1197	1338	1208	1621	1266	1604	1219	2010	1425	1520	1334	1782	1809	1841	1455	1029
AT3G29970	0	0	0	0	0	0	0	0	0	0	0	0	0	0	0	0	0	4	0	0	0	0	0	0	0	0	0	0	0	0	0	0	0	0	0	0	0	0	0	0	0	0	0	0	0	0	0	0	0
AT1G36775	0	0	0	0	0	0	0	0	0	0	0	0	0	0	0	0	0	0	0	0	0	0	0	0	0	0	0	0	0	0	0	0	0	0	0	0	0	0	0	0	0	0	0	0	0	0	0	0	0
AT3G28170	3	2	5	0	2	3	4	0	9	3	0	0	0	0	0	3	0	2	0	0	0	0	0	0	6	9	5	3	2	0	0	4	0	0	0	0	0	0	0	3	0	3	0	0	3	3	0	3	2
AT1G30720	242	166	226	879	530	768	12	20	8	52	54	43	12	20	16	8	9	4	36	62	63	5	6	8	134	64	144	422	289	213	126	88	147	56	60	32	36	34	148	9	52	16	201	95	110	71	20	40	222
AT1G35580	5143	6323	7011	5848	7675	7598	1307	2117	1858	2438	2415	2235	1861	1638	2094	1581	1782	1898	1360	2028	1769	1746	1414	1925	5791	4022	4686	4922	4369	3389	3952	2797	3075	2978	3039	2585	2555	2007	2883	1872	2301	2061	2208	2406	2569	2552	2507	2245	5703
AT5G36223	0	0	0	0	0	0	0	0	0	0	0	0	0	0	0	0	0	0	0	0	0	0	0	0	0	0	0	0	0	0	0	0	0	0	0	0	0	0	0	0	0	0	0	0	0	0	0	0	0
AT1G31420	5606	7133	8135	4125	6580	5945	4656	6366	5264	6267	6109	5087	4755	3668	4336	4038	4363	3595	4116	4811	4126	5187	3713	4280	9140	6881	8947	6612	7754	8229	6015	4689	4220	5403	5687	5215	4642	3972	4969	4226	6163	4857	4706	5112	6844	6052	6089	5036	6297
AT5G33270	0	0	0	0	0	0	0	0	0	0	0	0	0	0	0	0	0	0	0	0	0	0	0	0	0	0	0	0	0	0	0	0	0	0	0	0	0	0	0	0	0	0	0	0	0	0	0	0	0
AT2G24940	193	1	1937	198	2	1	447	1	579	413	1	1259	490	861	558	491	654	570	474	40	1	301	1	835	364	1	1	152	2	2	35	381	2	471	523	26	5150	263	4884	574	578	601	1	572	2	24	35	23	242
AT4G02570	10920	13191	15299	10407	14191	15350	5406	6980	5122	7404	7470	6498	7078	5604	6571	6250	6382	5970	5671	7134	5701	6978	5791	6284	12277	9773	12605	13156	14762	12665	7503	5711	5482	7741	7409	7038	7946	7147	9087	6557	7770	6402	8381	8720	9949	9110	8009	7022	11351
AT1G18820	0	0	0	0	0	0	0	0	0	0	0	0	0	0	0	0	0	0	0	0	0	0	0	0	0	0	0	0	0	0	0	0	0	0	0	0	0	0	0	0	0	0	0	0	0	0	0	0	0
AT3G55270	3053	3487	4271	3465	3957	4284	1595	1939	1656	2175	2222	1965	2563	1772	1945	1639	1919	1843	1847	2314	1713	2281	1720	1749	3244	2363	3476	3384	3848	3328	2438	1878	1762	2230	2345	1954	2538	2424	2799	2053	2382	2164	2589	2641	3201	2635	2466	2257	2980
AT5G09780	0	0	0	0	0	0	0	0	0	0	0	0	0	0	0	0	8	3	0	0	0	0	0	0	0	0	0	0	4	0	0	0	0	0	0	0	0	0	0	0	0	0	0	0	0	0	0	0	0
AT1G30890	471	529	630	411	638	637	309	475	266	412	340	405	413	364	370	288	386	352	337	515	457	362	249	413	708	524	702	669	690	601	365	341	281	419	481	378	503	411	508	345	593	364	577	567	539	547	440	464	547
AT5G27860	3272	3790	4636	3006	3878	4144	1008	1331	786	1454	1204	1264	2347	1710	1956	1355	1869	1429	1510	2051	1525	2153	1767	1806	3562	2708	3810	3664	3995	3917	1183	1091	1040	1385	1322	1264	2520	1853	1994	1875	2454	2024	1846	1808	2262	2235	2080	1691	3565
AT3G46875	0	0	0	0	0	0	0	0	0	0	0	0	0	0	0	0	2	0	0	2	0	0	0	0	0	0	0	1	0	0	0	0	0	0	0	0	0	0	0	0	0	0	0	0	0	0	0	0	0
AT4G06686	4	0	0	0	4	0	0	0	4	0	0	0	0	0	0	0	0	0	0	0	0	0	0	0	0	0	4	0	0	0	0	0	0	0	0	0	0	0	0	0	0	0	0	0	0	0	0	0	0
AT4G09875	22	9	20	20	28	47	6	20	4	8	28	5	12	9	0	4	2	6	9	12	3	4	0	6	4	0	0	8	1	0	0	0	0	2	0	2	0	0	0	2	0	0	4	0	4	0	1	0	0
AT2G16760	4	0	4	4	0	12	0	0	0	4	0	0	0	0	0	0	0	4	0	0	0	0	0	0	0	8	8	4	4	0	0	9	0	0	0	0	0	0	4	0	8	0	0	0	0	0	0	0	0
AT3G66654	1445	1843	2139	2070	2456	2694	903	1318	923	1339	1318	982	1374	998	1344	1133	1346	1043	1114	1281	1074	1248	1009	1178	1780	1225	1627	1670	2025	1705	1193	977	1096	1359	1221	1243	1621	1248	2060	1155	1462	1109	1686	1461	2010	1375	1307	1054	1688
AT4G20210	0	0	0	0	0	0	0	0	0	0	0	0	0	0	0	0	0	0	0	0	0	0	0	0	0	0	0	0	0	0	0	0	0	0	0	0	0	0	0	0	0	0	0	0	0	0	0	0	0
AT3G33575	0	0	0	0	0	0	0	0	0	0	0	0	0	0	0	0	0	0	0	0	0	0	0	0	0	0	0	0	0	0	0	0	0	0	0	0	0	0	0	0	0	0	0	0	0	0	0	0	0
AT1G40078	0	0	0	0	0	0	0	0	0	0	0	0	0	0	0	0	0	0	0	0	0	0	0	0	0	0	0	0	0	0	0	0	0	0	0	0	0	0	0	0	0	0	0	0	0	0	0	0	0
AT3G42540	0	0	0	0	0	0	0	0	0	0	0	0	0	0	0	0	0	0	0	0	0	0	0	0	0	0	0	0	0	0	0	0	0	0	0	0	0	0	0	0	0	0	0	0	0	0	0	0	0
AT3G19040	30	25	42	8	19	42	4	8	5	7	4	4	16	4	4	4	20	10	5	4	0	0	0	0	32	22	43	30	47	36	5	8	0	29	10	21	38	5	20	16	21	12	32	16	32	40	5	7	40
AT2G12855	0	0	0	0	0	0	0	0	0	0	0	0	0	0	0	0	0	0	0	0	0	0	0	0	0	0	0	0	0	0	0	0	0	0	0	0	0	0	0	0	0	0	0	0	0	0	0	0	0
AT1G04760	0	8	0	8	10	14	16	33	0	16	8	12	22	30	29	22	31	24	28	38	6	38	22	49	4	0	5	0	4	11	4	12	5	0	15	16	20	19	14	12	38	24	16	12	20	25	24	17	4
AT3G30730	0	0	0	0	0	0	8	0	4	0	4	10	2	0	3	0	8	0	0	10	2	0	0	0	0	0	0	0	0	0	3	0	8	0	0	5	0	0	0	1	0	4	0	4	0	6	0	4	2
AT1G53708	0	0	0	0	0	0	0	0	0	0	0	0	0	0	0	0	0	0	0	0	0	0	0	0	0	0	0	0	0	0	0	0	0	0	0	0	0	0	0	0	0	0	0	0	0	0	0	0	0
AT1G26670	3240	3959	4764	2867	4037	4104	1442	2029	1414	2075	1792	1812	2321	1951	1984	1506	2025	1777	1826	2304	1785	2353	1757	2107	3942	3165	4259	3563	4086	3542	1972	1503	1756	2015	1992	1813	2412	1952	2545	2057	2797	2137	2265	1993	2562	3024	2584	2251	3662
AT2G15830	587	722	719	295	310	328	223	333	250	359	272	298	902	778	980	520	979	647	633	682	577	438	525	640	338	335	528	288	332	365	233	240	134	222	202	219	509	347	362	570	483	482	286	298	257	481	468	245	415
AT5G57870	10524	12440	14926	10812	15931	17252	4103	5047	3661	5934	5638	4622	4480	3382	3966	3816	3812	3930	3577	4806	3790	4571	3644	3900	13794	10060	14196	14557	16167	13873	5176	4030	3767	5604	5406	4921	4751	4158	5902	4318	5306	4212	6242	5815	7562	5951	5199	4357	10790
AT1G04170	3664	4626	5078	4309	6081	6649	2340	2782	2485	3195	3647	2896	2660	2109	2308	2533	2464	2898	1855	2739	2121	2681	2001	2330	5152	3857	5196	5808	6817	6137	3253	2535	2439	3583	3094	3269	2522	2425	3268	2694	3675	2827	3277	3543	4383	3592	3401	2535	3883
AT1G69750	921	1333	1711	3050	3550	4799	641	1009	736	1288	1153	1126	604	512	600	790	561	638	482	702	432	621	412	863	1481	1059	1372	2743	2950	1902	1067	647	716	1202	1248	1000	668	664	957	647	832	610	716	765	941	903	789	608	1278
AT5G36005	0	0	0	0	0	0	0	0	0	0	0	0	0	0	0	0	0	0	0	0	0	0	0	0	0	0	0	0	0	0	0	0	0	0	0	0	0	0	0	0	0	0	0	0	0	0	0	0	0
AT2G09880	0	0	0	0	0	0	0	0	0	0	0	0	0	0	0	0	0	0	0	0	0	0	0	0	0	0	0	0	0	0	0	0	0	0	0	0	0	0	0	0	0	0	0	0	0	0	0	0	0
AT2G02130	1459	1353	1895	758	1439	1724	1228	1586	1034	1463	1487	1332	2411	1812	1910	1586	1946	1940	1801	2313	1896	2462	1880	1988	1763	1564	1940	1328	2094	1991	1400	1060	1133	1546	1273	1419	1803	1659	2021	2187	2531	1929	2190	2071	2288	2771	2582	2149	1627
AT1G48780	183	191	243	119	222	290	40	101	66	134	82	97	76	62	61	38	72	32	62	68	55	117	60	66	152	134	165	198	222	195	95	57	76	79	56	87	102	29	82	82	106	37	66	38	61	69	72	40	208
AT2G10370	0	0	0	0	0	0	0	0	0	0	0	0	0	0	0	0	0	0	0	0	0	0	0	0	0	0	0	0	0	0	0	0	0	0	0	0	0	0	0	0	0	0	0	0	0	0	0	0	0
AT1G29195	56	15	40	36	60	68	0	24	8	25	16	16	24	4	4	28	4	40	12	16	24	12	12	40	80	30	70	72	120	142	0	4	8	8	8	44	24	20	56	36	28	4	44	28	32	62	6	24	86
AT1G35940	0	0	0	0	0	0	0	0	0	0	0	0	0	0	0	0	0	0	0	0	0	0	0	0	0	0	0	0	0	0	0	0	0	0	0	0	0	0	0	0	0	0	0	0	0	0	0	0	0
AT5G46980	0	0	0	0	0	0	0	0	0	0	0	0	0	0	0	0	0	0	0	0	0	0	0	0	0	0	0	0	0	0	0	0	0	0	0	0	0	0	0	0	0	0	0	0	0	0	0	0	0
AT5G19590	3653	4124	4871	3072	4492	4217	3909	5558	4254	5459	5331	4472	5223	4149	4958	4301	5059	4126	4111	5151	3741	5345	4075	4701	4901	3450	4893	4213	5229	4542	4503	3912	3432	4759	4455	4007	5333	4391	5419	4042	5251	4368	4725	4733	6359	5856	4933	4522	3567
AT4G16600	0	8	16	4	4	4	0	4	0	0	2	0	0	0	0	0	8	0	0	0	4	13	0	8	14	4	11	8	4	4	0	0	0	0	0	0	4	0	0	0	0	0	0	0	0	0	0	0	0
AT3G42445	0	0	0	0	0	0	0	0	0	0	0	0	0	0	0	0	0	0	0	0	0	0	0	0	0	0	0	0	0	0	0	0	0	0	0	0	0	0	0	0	0	0	0	0	0	0	0	0	0
AT5G02840	5103	5877	6184	4034	4790	4724	2740	3617	3077	3996	3605	3686	2315	2084	2746	1587	2562	1607	1799	2388	1386	1777	1694	1665	4463	3603	4598	4339	4378	4071	4495	3434	3671	3681	3759	3055	2322	1846	2453	1793	2363	1858	1291	1924	1900	2197	2018	2494	3501
AT5G34905	0	0	0	0	0	0	0	0	0	0	0	0	0	0	0	0	0	0	0	0	0	0	0	0	0	0	0	0	0	0	0	0	0	0	0	0	0	0	0	0	0	0	0	0	0	0	0	0	0
AT4G15300	0	0	0	0	0	0	0	0	0	0	0	0	0	0	0	0	0	0	0	0	0	0	0	0	0	0	0	0	0	0	0	0	0	0	0	0	0	0	0	3	0	0	0	0	0	0	0	0	0
AT3G21030	8	2	16	20	8	26	7	24	4	32	20	18	16	8	0	4	24	15	2	2	0	12	6	7	14	13	1	0	31	30	0	4	0	12	0	0	4	8	12	0	4	12	8	8	14	14	2	7	4
AT5G43670	984	1360	1291	1016	1303	1268	374	595	475	544	679	520	701	564	777	510	736	775	571	713	666	714	622	605	1338	1078	1374	1187	1338	1099	671	716	617	745	717	778	979	819	1062	683	941	879	886	899	1097	1154	942	818	1075
AT1G75580	16	20	12	15	35	24	47	34	30	47	44	12	0	4	0	24	0	9	0	0	5	8	8	16	27	24	24	74	103	41	36	4	8	30	42	32	0	0	4	4	0	0	11	13	12	12	8	0	28
AT1G08520	11416	13941	14297	9762	12238	13335	12563	16599	12194	17494	17638	15646	23800	19382	22346	16924	20212	16826	15787	19537	16320	21030	16786	15513	14164	11623	14766	13163	15533	13939	18178	14180	14220	19177	18151	15520	19875	16185	19790	19439	23942	20784	14125	14282	18126	22104	20441	16254	10737
AT3G14090	492	851	930	783	1022	1201	326	553	427	584	596	502	567	363	382	315	386	381	476	632	511	484	369	541	835	551	764	942	1033	845	653	661	534	683	654	703	730	691	973	636	861	714	926	914	1171	915	799	938	683
AT5G14350	311	355	399	238	290	318	153	227	181	178	196	241	240	174	239	220	218	197	259	211	193	250	247	257	323	326	400	395	366	522	208	207	141	176	183	164	201	167	245	225	284	258	241	211	325	294	294	231	252
AT3G03990	3770	4254	4718	2998	4093	4707	2531	4018	3028	3820	4128	3390	3770	3610	3136	3515	3906	3236	4014	5471	4008	4657	3853	4619	4455	3725	5003	4257	5183	4747	3552	2497	2478	2862	2818	2447	2903	2275	3491	2845	3168	2744	4001	3933	4790	5263	4780	4002	3221
AT2G14470	0	13	17	0	4	3	0	3	4	6	10	0	0	21	2	4	3	2	6	2	10	16	0	10	0	0	0	0	0	0	0	0	0	0	0	0	0	0	0	0	0	0	0	0	0	0	0	0	0
AT2G27930	0	9	9	0	8	13	7	0	8	0	10	0	5	10	0	4	7	5	6	0	0	17	4	8	0	4	4	0	11	0	8	7	10	0	29	10	14	4	0	3	0	0	28	6	3	0	7	8	0
AT2G29000	0	0	0	0	0	0	0	0	0	0	0	0	0	0	0	0	0	0	0	0	0	0	0	0	0	0	0	0	0	0	0	0	0	0	0	0	0	0	0	0	0	0	0	0	0	0	0	0	0
AT5G05950	534	635	686	428	435	495	345	378	256	376	376	318	542	301	409	275	338	266	417	491	411	503	346	371	608	545	665	463	546	433	281	294	253	458	319	275	454	300	468	368	616	405	436	509	506	585	586	445	521
AT1G33270	1227	1365	1767	1086	1485	1424	1221	1594	1161	1508	1634	1534	1682	1316	1251	1198	1551	1276	1526	1673	1408	1682	1490	1369	1677	1061	1732	1582	1784	1764	1402	1182	1099	1517	1506	1367	1878	1552	1885	1283	1691	1428	1712	1813	1983	1846	1728	1554	1396
ATCG00970	0	0	10	3	3	0	2	2	1	1	5	2	0	3	1	1	1	1	1	5	0	1	4	9	0	1	4	1	2	0	7	6	2	0	1	3	6	4	2	3	2	1	7	2	2	2	3	4	2
AT1G69590	0	0	0	0	0	0	0	0	0	0	0	0	0	0	0	0	0	0	0	0	0	0	0	0	0	0	0	0	0	0	0	0	0	0	0	0	0	0	0	0	0	0	0	0	0	0	0	0	0
AT3G17750	1718	2280	2491	1677	1998	2338	1525	1913	1461	1943	1877	1511	1773	1584	1640	1460	1565	1384	1441	1619	1468	1937	1405	1430	2337	2077	2354	2295	2438	2419	1847	1424	1542	1901	1905	1647	1740	1482	1936	1419	2049	1644	1565	1638	2255	2051	2062	1587	1980
AT3G59000	183	182	239	155	132	162	220	260	261	330	237	270	273	202	260	214	223	218	265	221	187	209	235	276	202	173	245	185	239	183	359	237	226	429	303	209	270	220	227	139	214	155	199	255	292	389	257	237	182
AT2G37930	291	373	286	155	284	231	90	216	160	167	201	147	197	189	195	169	166	146	183	236	183	209	192	204	414	290	349	280	390	333	184	154	144	195	149	151	219	146	161	118	300	131	124	200	190	209	211	195	341
AT5G66560	310	224	352	184	290	287	324	544	381	504	467	477	522	365	375	289	498	374	346	466	275	358	317	358	499	330	529	228	458	457	438	325	386	595	527	464	432	218	264	321	468	303	213	148	203	281	367	233	406
AT4G25600	217	258	213	133	145	186	215	279	164	248	255	170	341	261	361	227	248	247	252	366	322	358	352	352	242	216	319	202	353	324	246	213	174	322	249	239	335	231	326	350	324	272	312	423	479	439	438	269	276
AT5G48335	1235	1764	1756	1033	1536	1565	696	746	578	861	803	769	810	713	861	715	762	676	745	1057	765	998	829	853	1787	1232	1603	1441	1675	1477	836	692	591	851	907	704	836	650	849	858	1175	883	880	963	1303	1178	1154	777	1348
AT4G20340	577	654	609	499	558	735	407	545	462	518	636	474	403	309	368	389	473	421	353	446	363	387	344	424	665	512	679	662	748	741	538	417	397	634	506	548	478	346	532	384	562	432	434	381	614	641	575	557	425
AT4G19239	0	0	0	0	0	0	0	0	0	0	0	0	0	0	0	0	0	0	0	0	0	0	0	0	0	0	0	0	0	0	0	0	0	0	0	0	0	0	0	0	0	0	0	0	0	0	0	0	0
AT5G66180	857	990	1207	790	880	1042	345	510	312	535	429	476	658	516	545	458	597	382	355	608	393	725	469	474	1049	700	1184	887	1078	1068	419	419	408	558	444	453	857	527	759	550	775	547	509	525	668	759	588	576	1047
AT5G26830	3063	3832	4385	3254	4936	5029	2622	3384	2782	3697	3695	3319	3742	2927	3741	3358	3409	3056	3064	3544	3055	3605	3161	3218	4415	3361	4608	4266	5315	4525	3672	2814	2673	3589	3601	3485	3908	3391	4524	3273	4240	3458	4330	4221	5044	4208	3900	3552	3896
AT2G02680	0	0	4	0	0	0	0	0	0	0	0	0	0	0	0	0	0	0	0	0	0	0	0	0	0	0	0	0	0	0	0	0	0	0	0	0	0	0	0	0	0	0	4	0	4	0	0	0	0
AT2G21970	5425	6376	7368	4041	5565	5156	3713	5473	3701	4738	4433	4315	4503	3699	4013	3669	4417	3376	6435	8001	6217	7379	5730	6618	5959	5450	7400	6203	6211	6569	3863	2884	2288	2897	2978	2645	3103	2628	3740	3397	4390	3067	5274	5498	7207	8444	7431	5950	3870
AT1G02570	0	4	4	0	0	0	0	0	0	4	0	0	0	0	0	0	0	0	0	0	5	0	0	0	0	0	0	0	0	8	0	0	0	4	0	0	5	0	0	0	0	0	0	0	0	0	0	0	4
AT5G53870	28	9	31	4	0	28	12	24	39	24	16	12	24	32	27	16	8	32	0	14	23	4	12	16	48	16	32	12	16	24	51	28	36	17	44	12	16	16	16	20	32	8	15	12	0	16	24	16	16
AT2G47970	1970	2188	2514	1755	2344	2623	1045	1507	1037	1837	1449	1337	1832	1301	1654	1390	1601	1549	1258	1708	1237	1851	1278	1382	2664	1773	2689	2359	2591	2242	1666	1210	1194	1746	1663	1618	1951	1573	2198	1699	1869	1725	1870	1845	2028	1819	1468	1364	2280
AT5G23155	11	27	32	34	10	38	10	16	12	18	31	17	6	9	11	17	23	13	7	6	8	9	21	16	26	14	15	48	30	28	12	15	14	7	12	9	9	5	12	9	13	15	12	7	13	7	14	12	19
AT2G25260	44	38	20	88	96	240	10	16	12	16	20	4	20	0	0	8	0	8	8	29	40	8	12	16	36	31	48	62	117	51	8	10	8	20	36	16	20	12	0	4	20	4	24	28	18	20	12	16	64
AT3G53300	0	0	0	0	0	0	0	0	0	0	0	0	0	0	0	0	0	0	0	0	0	0	0	0	0	0	0	0	0	0	0	0	0	0	0	0	0	0	0	0	0	0	0	0	0	0	0	0	0
AT1G75690	4158	4865	4965	3451	4206	4712	8847	12956	9156	12864	12027	11023	11388	8299	10276	7645	9162	7397	5636	7600	6258	8101	6245	6659	3709	4033	5080	4244	5353	5091	11837	8696	9344	11603	11110	9799	8294	7537	8704	8437	10715	8832	4421	4781	6047	7932	7459	6211	3047
AT5G22540	8	16	8	72	62	84	4	4	8	16	4	9	0	0	0	4	12	0	8	4	0	0	0	4	20	4	2	28	48	24	16	0	4	4	4	8	4	0	8	4	4	0	4	20	12	12	8	0	16
AT1G58235	2807	3585	4240	2912	3827	4141	748	1022	712	1171	936	1096	1899	1074	1325	1072	1364	1224	1279	1663	1357	1583	1406	1436	3521	2972	4238	3787	4837	4500	1280	1013	1018	1421	1195	1106	1950	1495	1729	1377	2058	1684	1572	1493	1875	1887	1880	1668	3285
AT3G22910	52	55	100	153	148	278	12	15	30	70	88	36	24	9	12	24	4	66	20	28	20	28	8	78	114	37	102	266	176	140	58	72	42	52	64	56	36	28	147	44	51	16	125	78	40	95	44	52	72
AT4G32050	882	1111	1114	942	1202	1155	422	540	339	630	573	508	590	434	575	437	467	435	384	610	481	701	526	589	1127	961	1211	1103	1294	1233	667	518	439	584	606	607	713	662	815	590	706	418	815	802	1040	868	764	660	823
AT2G31830	50	51	72	58	97	126	104	143	99	139	202	125	148	138	103	208	171	137	126	160	120	228	93	160	104	56	74	71	108	112	134	120	62	130	127	159	103	96	74	135	162	141	113	119	98	152	113	104	66
AT1G61370	78	195	218	337	405	401	89	106	67	166	189	138	130	107	156	162	156	187	123	183	164	200	141	170	315	208	362	398	404	484	123	123	92	188	132	110	123	81	156	190	174	132	172	141	288	233	179	151	180
AT1G74830	0	8	0	0	0	0	0	0	0	0	0	0	8	0	0	0	0	0	0	8	0	0	0	0	4	4	0	4	4	0	0	0	0	0	0	0	0	0	4	0	0	0	0	0	0	0	0	0	8
AT5G39155	0	7	4	4	0	0	2	6	1	0	5	2	2	2	4	2	2	12	8	8	2	14	4	2	0	3	0	5	1	4	0	0	11	12	5	0	2	9	5	1	7	3	2	2	4	4	2	0	0
AT3G51135	0	0	0	0	0	0	0	0	0	0	0	0	0	0	0	0	0	0	0	0	0	0	0	0	0	0	0	0	0	0	0	0	0	0	0	0	0	0	0	0	0	0	0	0	0	0	0	0	0
AT5G19390	3639	3852	4118	2242	2718	2595	3294	4407	2970	3641	3876	3718	3992	2895	3577	2964	3346	2720	3417	4338	3745	3925	3137	3011	3256	2953	3620	2712	3196	3124	4321	3307	3044	3922	3765	3655	3308	2986	3544	3107	4027	3617	3410	3538	4396	4686	4494	3863	2832
AT1G44860	0	0	0	0	0	0	0	0	0	0	0	0	0	0	0	0	0	0	0	0	0	0	0	0	0	0	0	0	0	0	0	0	0	0	0	0	0	0	0	0	0	0	0	0	0	0	0	0	0
AT3G18500	1115	1216	1509	786	1261	1211	1857	2356	2597	3211	2973	2033	2989	1714	2166	1542	2562	1428	1745	2019	1702	2131	2193	2298	1573	1056	1484	1372	1102	1573	2454	1987	2035	1915	2162	1534	2153	2130	2391	2007	2362	2200	2026	1505	2258	2029	2385	1415	981
AT5G58870	2859	3558	3615	2745	3573	3653	10284	14146	10365	14518	13732	12719	7664	6243	7025	5264	6937	5569	4970	5504	4491	5997	4729	4971	3688	3080	3971	3896	4308	3956	11982	9575	8239	10997	10268	9698	6442	5136	6889	5318	5780	5393	4983	4838	5876	6144	5113	4698	2354
AT5G64730	962	1049	1128	893	1117	1152	352	342	423	502	523	442	466	271	460	427	367	444	386	539	412	536	398	371	1030	733	971	1008	1252	1153	503	415	467	493	515	533	504	442	508	381	592	462	513	618	673	540	513	482	1001
AT1G75380	21881	26817	32076	14990	19936	17551	12107	20023	15989	22537	20222	17666	54953	46932	54105	37767	49100	35109	44326	49618	42747	50370	41519	42114	15104	12353	15471	13629	11991	11875	26663	21371	21816	22578	24202	18558	50649	39738	40229	40954	50046	40815	33516	29487	41244	59002	43747	39971	14049
AT5G39440	0	0	0	0	0	0	0	0	0	0	0	0	0	0	0	0	0	0	0	0	0	0	0	0	0	0	0	0	0	0	0	0	0	0	0	0	0	0	0	0	0	0	0	0	0	0	0	0	0
AT2G11507	0	0	0	0	0	0	0	0	0	0	0	0	0	0	0	0	0	0	0	0	0	0	0	0	0	0	0	0	0	0	0	0	0	0	0	0	0	0	0	0	0	0	0	0	0	0	0	0	0
AT3G05880	2215	2489	3059	1573	2013	2075	1241	2024	1431	2159	1881	1663	18441	14271	17971	11555	15069	11408	11657	16016	12126	15607	12218	13694	2626	2419	2890	2659	3347	3397	2783	1956	2272	2297	2518	2060	16673	12215	13214	15603	21614	16004	12735	12429	16090	17062	17419	13677	2273
AT2G20180	1322	1571	1865	923	1311	1056	1609	2182	1716	2078	2445	2155	1905	1352	2117	1314	1546	1555	1375	1475	1484	1508	1037	1096	1260	1050	1135	1093	1237	1176	3913	3222	2580	3221	3074	2798	2638	2666	3574	2082	2319	2131	2088	1798	2491	2335	2020	1734	1303
AT1G55260	159	98	197	34	12	26	510	638	621	806	461	610	378	173	358	241	255	268	230	231	313	322	322	366	200	210	270	76	198	222	770	286	585	448	591	495	293	177	154	346	279	221	185	246	279	338	510	386	97
AT4G03470	0	0	0	0	0	0	0	0	0	0	0	0	0	0	0	0	0	0	0	0	0	0	0	4	0	0	0	0	0	0	0	0	0	0	0	0	0	0	0	0	0	0	0	0	0	0	0	0	0
AT2G17280	326	491	457	420	471	676	435	637	459	533	666	564	900	785	1000	753	962	817	876	1131	925	1052	1019	1090	546	467	511	624	832	654	448	411	339	451	564	588	749	530	798	735	918	752	603	832	727	1162	1078	899	396
AT2G24870	11	11	9	9	13	2	2	0	5	10	2	4	10	0	0	0	6	6	8	8	2	0	5	4	6	1	2	2	0	1	5	0	0	0	0	2	6	0	8	1	2	0	6	2	0	4	8	8	0
AT1G20090	2317	2732	3457	1890	2474	2749	743	1233	773	1112	1023	868	1118	777	951	865	924	771	946	1130	1141	1052	1076	1033	3647	2499	3747	2299	2936	3035	1302	1087	1148	1357	1520	1290	1572	1308	1611	1636	2370	1957	1725	1620	2599	1622	1758	1835	3161
AT3G01530	0	0	0	0	0	3	0	0	0	0	0	0	0	0	0	0	0	0	0	0	0	0	0	0	0	0	0	0	0	0	0	0	0	0	0	0	0	0	0	0	0	0	0	0	0	0	0	0	0
AT2G30500	308	363	318	184	222	264	487	595	475	659	579	618	402	242	335	289	302	267	292	287	291	285	304	243	358	312	388	314	304	373	616	357	666	532	566	389	328	259	373	295	396	218	386	449	544	333	341	375	273
AT5G35495	0	0	0	0	2	4	5	5	2	7	4	5	0	0	0	0	0	0	0	0	0	0	0	0	5	0	0	0	0	0	14	6	7	4	7	6	0	2	9	0	1	0	0	0	8	1	0	0	0
AT2G19020	0	0	0	0	0	0	0	0	0	0	0	0	0	0	0	0	0	0	0	0	0	0	0	0	0	0	0	0	0	0	0	0	0	0	0	0	0	0	0	0	0	0	0	0	0	0	0	0	0
AT2G16955	0	0	0	0	0	0	0	0	0	0	0	0	0	0	0	0	0	0	0	0	0	0	0	0	0	0	0	0	0	0	0	0	0	0	0	0	0	0	0	0	0	0	0	0	0	0	0	0	0
AT5G16560	582	791	833	633	757	711	252	434	303	408	473	391	615	525	543	368	447	442	425	555	465	601	521	511	1160	941	1515	925	1169	1397	447	298	271	440	374	365	728	548	530	435	427	354	617	658	576	681	558	469	1013
AT5G20780	0	0	0	0	0	0	0	0	0	59	0	0	0	0	0	0	0	0	0	0	0	0	0	0	0	0	0	0	0	0	0	0	0	0	0	0	0	0	0	0	0	0	0	0	0	0	0	0	0
AT5G27480	0	0	0	0	0	0	0	0	0	0	0	0	0	0	0	0	0	0	0	0	0	0	0	0	0	0	0	0	0	0	0	0	0	0	0	0	0	0	0	0	0	0	0	0	0	0	0	0	0
AT1G73980	2392	3349	3378	1846	2121	2195	1591	2381	1506	1990	2039	1831	3055	2393	3044	2453	2803	2292	2510	2903	2357	3163	2471	2339	3203	2247	2465	2331	2952	2720	2201	1726	1576	2199	1823	1856	3660	2506	3132	2555	3213	2345	2690	2946	3116	3507	2786	2403	2744
AT3G18280	331	329	452	411	725	711	361	494	325	666	594	541	578	371	365	707	410	762	329	413	357	482	356	452	362	257	460	643	1039	790	407	323	252	589	683	629	259	309	448	449	518	279	460	409	386	868	497	513	416
AT4G08035	1360	1409	1855	1043	1437	1413	497	804	580	900	805	743	716	500	752	543	602	573	593	738	596	965	661	652	1405	1071	1423	1336	1745	1549	727	680	546	767	687	718	637	445	532	684	848	627	614	600	743	1095	905	623	1539
AT4G16430	1150	1603	1762	962	1355	1447	630	892	726	908	932	789	970	845	846	767	854	685	682	897	628	1079	733	763	1558	1154	1452	1266	1528	1377	918	703	726	837	816	833	1046	822	978	755	908	791	959	846	1135	980	972	865	1389
AT2G42890	5267	5854	6056	2768	3241	2693	760	1271	953	1254	958	1013	1786	1425	1591	1132	1514	1066	1315	1578	1371	1737	1386	1578	2700	1817	2271	1658	1775	1316	1336	1026	1106	1299	1321	923	1927	1497	1886	1307	1657	1293	1529	1608	1755	2038	1728	1721	3806
AT2G25550	0	0	0	0	0	0	0	0	0	0	0	0	0	0	0	0	0	0	0	0	0	0	0	0	0	0	0	0	0	0	0	0	0	0	0	0	0	0	0	0	0	0	0	0	0	0	0	0	0
AT1G45050	899	984	1029	633	960	993	240	315	218	316	274	264	250	222	227	216	335	224	218	313	194	253	215	291	1061	787	1104	900	1046	854	304	304	179	342	423	247	327	261	274	272	342	207	320	336	383	404	222	222	1014
AT5G52850	190	184	199	209	234	315	133	162	122	144	197	165	247	166	207	176	217	201	266	259	267	281	301	269	225	247	211	340	452	395	158	120	128	168	185	174	243	237	318	289	389	288	494	476	563	432	422	341	196
AT4G37100	513	568	686	450	478	592	234	328	384	397	398	372	455	292	497	302	365	250	460	580	419	452	337	436	857	606	677	606	787	705	451	393	252	476	358	309	346	310	352	342	476	323	564	484	673	608	576	473	613
AT3G09870	0	0	0	4	0	0	0	0	0	0	0	0	5	0	8	0	0	8	0	16	0	0	4	6	2	0	5	0	4	0	0	0	4	8	4	0	4	4	0	0	0	0	16	4	2	0	0	12	0
AT2G01735	606	678	973	705	893	677	380	598	362	496	465	412	670	406	470	420	492	434	416	563	439	575	413	467	805	522	803	683	800	782	455	289	348	515	416	353	443	362	420	388	469	442	509	470	590	582	608	463	690
AT5G04230	719	669	983	563	853	757	1026	1378	1010	1214	1318	1090	1253	1094	1520	911	1224	1113	1017	1360	1228	1074	962	1050	785	700	698	832	805	965	1762	1578	1263	1643	1749	1495	1824	1465	1785	1857	2484	1982	1053	1154	1801	1682	1469	1444	569
AT1G52857	0	0	0	0	0	0	0	0	0	0	0	0	0	0	0	0	0	0	0	0	0	0	0	0	0	0	0	0	0	0	0	0	0	0	0	0	0	0	0	0	0	0	0	0	0	0	0	0	0
AT3G21805	22	33	32	23	34	26	3	8	4	10	5	5	3	6	13	3	5	4	9	8	0	4	13	10	37	30	26	19	26	49	2	6	2	16	8	11	2	5	1	3	8	3	14	18	11	3	5	4	20
AT2G11480	0	0	0	0	0	0	0	0	0	0	0	0	0	0	0	0	0	0	0	0	0	0	0	0	0	0	0	0	0	0	0	0	0	0	0	0	0	0	0	0	0	0	0	0	0	0	0	0	0
AT4G21440	4	0	0	20	16	16	12	0	0	39	8	8	5	0	3	8	4	24	0	4	0	4	0	8	8	4	4	30	36	32	4	0	0	6	4	4	0	5	6	0	4	4	0	0	0	0	0	12	8
AT1G78040	9995	11318	8813	5334	11509	7686	6621	8872	6770	9326	8167	5182	5771	6206	4817	5888	4534	6242	6386	7814	4432	4852	4227	6924	12475	9558	13148	7296	8137	11338	9495	6926	7438	9310	5955	5468	7475	7337	5121	5034	9608	5019	8548	7835	10184	6230	9671	5106	6870
AT5G05965	8	26	4	0	4	20	10	20	8	24	4	10	24	4	24	16	24	12	0	4	0	8	8	8	0	4	10	28	38	36	40	33	24	79	24	32	32	12	34	24	45	16	4	0	0	12	8	12	24
AT1G02228	0	0	0	0	0	0	0	0	0	0	0	0	0	0	0	0	0	0	0	0	0	0	0	0	0	0	0	0	0	0	0	0	0	0	0	0	0	0	0	0	0	0	0	0	0	0	0	0	0
AT3G52360	515	750	763	673	582	847	722	1167	891	1228	1071	993	415	246	416	519	425	398	349	531	464	604	428	580	630	455	599	615	892	651	736	516	449	601	562	415	293	292	383	276	281	213	540	490	594	602	483	436	740
AT5G64710	60	92	85	200	311	303	77	68	68	99	113	60	76	64	56	85	94	92	72	79	104	100	88	110	160	104	85	301	316	195	84	66	76	113	166	92	80	77	105	140	167	130	98	118	180	87	122	71	113
AT4G35750	6134	7197	7600	6213	6015	5493	1815	3130	2078	3531	3240	3435	5418	5257	6709	5381	5700	4947	7874	10885	7276	5790	5329	8111	3852	3052	4267	3735	3615	3200	5307	5106	4583	6013	5537	4223	11557	10895	14481	5409	6440	6088	10986	10321	12435	11107	9949	7026	4620
AT4G07856	0	0	0	0	0	0	0	0	0	0	0	0	0	0	0	0	0	0	0	0	0	0	0	0	0	0	0	0	0	0	0	0	0	0	0	0	0	0	0	0	0	0	0	0	0	0	0	0	0
AT1G72900	2351	3355	3216	2531	4032	3817	402	735	497	968	1065	713	674	550	671	1457	1026	1403	935	1436	888	1074	1205	1857	3632	1996	3001	3010	4373	3589	875	604	661	1136	1101	1240	1492	1313	2528	1701	1681	933	3443	3060	3138	3426	2573	3289	3628
AT5G39300	0	0	0	0	0	0	0	0	0	0	0	0	0	0	0	0	0	0	0	0	0	0	0	0	0	0	0	0	0	0	0	0	0	0	0	0	0	0	0	0	0	0	0	0	0	0	0	0	0
AT3G44900	0	9	4	4	0	0	13	9	20	27	20	16	8	14	12	46	15	0	10	24	20	4	4	16	6	0	4	0	4	8	12	22	24	7	11	3	16	8	12	8	16	9	27	0	23	18	4	4	0
AT4G18425	4	0	0	4	8	0	28	4	20	12	20	4	40	4	8	24	14	8	32	31	12	12	8	20	8	8	0	0	8	8	8	16	20	16	16	8	0	12	16	4	18	16	52	52	60	64	34	34	7
AT1G65640	0	0	0	0	0	0	0	0	0	0	0	0	0	0	0	0	0	0	0	0	0	0	0	0	0	0	0	0	0	0	0	0	0	0	0	0	0	0	0	0	0	0	0	0	0	0	0	0	0
AT5G12920	97	82	63	46	79	45	36	36	42	81	63	30	26	40	26	41	34	72	31	77	50	68	51	51	51	62	60	69	80	52	58	24	13	26	29	28	59	35	32	50	51	58	101	62	68	47	90	46	88
AT3G32387	0	0	0	0	0	0	0	0	0	0	0	0	0	0	0	0	0	0	0	0	0	0	0	0	0	0	0	0	0	0	0	0	0	0	0	0	0	0	0	0	0	0	0	0	0	0	0	0	0
AT2G39690	40	73	75	12	27	48	53	77	34	40	43	31	49	34	43	14	52	61	36	56	26	57	29	27	43	41	70	28	49	59	58	49	47	48	73	36	20	36	56	16	32	38	51	43	16	56	62	16	49
AT2G10836	0	0	0	0	0	0	0	0	0	3	0	0	0	0	0	0	0	0	0	0	0	0	0	0	0	0	0	0	0	0	0	0	0	0	0	0	0	0	0	0	0	0	0	0	0	0	0	0	0
AT5G42655	0	0	0	0	0	0	0	0	0	0	0	0	0	0	0	0	0	0	0	0	0	0	0	0	0	0	0	0	0	0	0	0	0	0	0	0	0	0	0	0	0	0	0	0	0	0	0	0	0
AT3G23610	74	94	204	93	101	154	109	137	120	230	211	200	179	118	173	95	145	132	148	203	160	114	184	172	160	84	131	61	156	164	143	101	72	178	174	120	197	157	180	88	151	65	143	99	201	134	184	121	160
AT1G65890	0	0	0	0	0	0	12	13	4	0	4	4	8	0	0	8	8	0	0	0	0	0	8	8	0	0	0	0	0	0	16	12	4	0	13	4	0	0	0	0	0	4	0	0	4	4	0	8	0
AT5G43870	392	533	641	297	393	404	1084	1388	1159	1380	1383	1021	1001	624	783	682	742	651	816	796	758	899	728	836	749	683	970	636	662	734	945	816	794	1060	885	908	672	627	545	475	874	789	514	654	768	762	799	628	542
AT4G31450	1028	1095	1396	961	1276	1058	1825	2583	2026	2460	2695	2204	2256	1740	1879	1736	1926	1529	1368	1669	1256	1634	1254	1443	1359	1045	1598	1399	1476	1518	2605	2129	1714	2276	2071	1940	2178	1766	2423	1546	1898	1683	1436	1568	1860	1634	1379	1106	1091
AT4G00670	13	14	5	0	0	16	0	12	0	21	8	8	4	4	0	8	0	0	0	4	0	0	9	0	14	12	13	5	5	11	9	12	0	13	5	15	4	0	0	5	0	0	0	0	8	4	5	9	9
AT5G13700	12	7	33	0	44	34	39	4	3	28	25	26	8	16	21	25	7	15	11	33	48	34	19	126	42	25	33	25	37	57	23	18	39	29	32	35	44	47	46	20	34	30	68	69	81	36	95	29	40
AT3G21490	0	0	0	0	0	0	0	0	0	0	0	0	0	0	0	0	0	0	0	0	0	0	0	0	0	0	0	0	0	0	0	0	0	0	0	0	0	0	0	0	0	0	0	0	0	0	0	0	0
AT3G09810	1068	1183	1390	967	1601	1795	347	502	420	701	677	563	468	307	421	433	429	547	427	680	505	676	391	644	1442	1000	1224	1373	2030	1513	692	458	303	779	618	716	538	402	668	545	636	543	781	842	1168	959	648	615	1335
AT5G38980	6932	8272	9474	4351	6210	6108	4636	7159	5223	5727	5564	4745	8603	6305	6896	6964	8416	5642	9182	11404	8809	11034	9397	9352	8206	7291	8815	7494	7778	8627	4634	3644	3444	3958	4170	3436	5887	4754	6362	5886	7027	5449	8534	9613	11328	10698	10509	8226	5858
AT1G64235	0	0	0	0	0	0	0	0	0	0	0	0	0	0	0	0	0	0	0	0	0	0	0	0	0	0	0	0	0	0	0	0	0	0	0	0	0	0	0	0	0	0	0	0	0	0	0	0	0
AT2G19890	0	0	0	0	0	0	0	0	0	0	0	0	0	0	0	0	0	0	0	0	0	0	0	0	0	0	0	0	0	0	0	0	0	0	0	0	0	0	0	0	0	0	0	0	3	0	0	0	0
AT2G44370	16	8	9	48	4	4	4	4	0	8	20	4	0	0	0	4	4	4	4	9	9	0	0	0	8	0	4	10	16	0	0	4	0	9	9	0	0	4	0	0	0	0	23	16	4	0	4	0	12
AT3G17630	187	140	230	89	211	202	96	113	137	134	130	123	116	104	122	143	98	78	125	186	191	138	130	120	188	209	217	259	269	271	105	118	83	116	124	104	99	100	80	104	112	107	159	182	204	158	164	110	273
AT5G63063	0	0	0	0	0	0	0	0	0	0	0	0	0	0	0	0	0	0	0	0	0	0	0	0	0	0	0	0	0	0	0	0	0	0	0	0	0	0	0	0	0	0	0	0	0	0	0	0	0
AT4G05050	8184	9311	5906	9892	12543	4588	8618	3879	8434	12328	3328	9497	8520	6114	3723	7251	7377	7648	3323	9441	7536	8557	3974	8258	9788	6782	10169	11341	13240	5572	8864	3437	2503	9576	9636	9304	7529	2023	5079	6620	8074	6281	11494	12045	12298	9653	8895	8217	4954
AT5G02670	708	800	799	502	562	540	346	445	303	504	375	389	501	388	445	375	435	309	398	555	369	559	385	403	695	573	755	631	815	830	328	239	238	298	302	288	418	305	363	323	464	375	357	420	467	553	446	421	669
AT2G13720	0	0	0	0	0	0	0	0	0	0	0	0	0	0	0	0	0	0	0	0	0	0	0	0	0	0	0	0	0	0	0	0	0	0	0	0	0	0	0	0	0	0	0	0	0	0	0	0	0
AT3G55980	1372	1549	1580	4336	3237	4097	519	790	556	1250	1401	1019	691	607	736	1212	1151	1085	1987	2415	2111	908	2209	2901	1402	887	1465	2299	2982	2082	1506	1057	1318	1219	1184	1093	1945	1937	2334	1586	1496	1055	5815	5267	5150	3088	2932	3353	1697
AT5G08350	65	73	113	182	137	94	275	350	325	349	429	271	282	231	276	264	201	275	303	254	229	219	204	331	131	64	110	94	107	160	258	221	188	290	175	130	231	176	212	224	334	197	215	198	163	354	277	198	123
AT1G58807	0	12103	13007	2702	10253	11151	4214	5776	4166	5733	0	5265	6965	5657	6057	6048	7060	1169	6125	7543	5645	8163	6388	6293	10192	8028	10010	9712	10234	9486	4278	3192	791	1048	3934	933	1341	3980	5283	4625	5766	4653	6600	6967	7727	7757	6921	6078	1961
AT3G27860	86	91	124	83	158	108	48	44	81	59	45	60	39	68	86	50	74	40	42	54	66	66	107	103	153	102	135	92	113	99	50	20	31	64	66	32	64	48	25	48	63	24	47	44	58	68	101	38	75
AT4G29810	2264	2848	3429	1839	2545	2771	703	1205	841	1257	1274	1134	1021	758	817	854	856	959	865	1192	823	1077	859	940	2950	1891	3073	1805	2961	2240	1217	947	988	1063	1182	1083	1042	955	1130	869	1121	762	1475	1335	1519	1342	1213	1157	2784
AT1G30870	0	0	0	0	0	0	0	0	0	0	0	0	0	0	0	0	0	0	0	0	0	0	0	0	0	0	0	0	0	0	0	0	0	0	0	0	0	0	0	0	0	0	0	0	4	0	0	0	0
AT5G10336	1	11	2	12	3	6	4	6	7	2	1	3	0	0	3	3	2	5	5	4	0	3	0	1	10	2	20	11	9	8	3	1	7	2	6	1	4	3	2	2	6	2	7	7	3	5	1	1	2
ATCG01010	16	36	20	2	20	11	10	12	14	28	14	8	10	9	2	5	10	19	17	27	5	1	9	35	32	49	41	62	11	18	11	59	20	11	18	10	16	15	1	20	15	28	13	5	13	20	16	0	18
AT5G13500	1137	1288	1341	935	1332	1459	479	719	475	768	737	605	733	463	699	509	565	609	542	662	564	659	513	621	1496	986	1421	1288	1586	1498	829	703	616	714	809	633	757	707	989	742	618	559	992	951	997	897	822	830	1303
AT3G16720	561	654	579	847	806	1024	229	325	249	339	375	325	538	371	537	467	530	466	782	879	635	798	768	929	449	226	412	566	768	671	423	348	375	446	371	431	808	752	995	550	648	414	1157	1032	1262	1017	816	845	552
AT1G55221	0	0	0	0	0	0	0	0	0	0	0	0	0	0	0	0	0	0	0	0	0	0	0	0	0	0	0	0	0	0	0	0	0	0	0	0	0	0	0	0	0	0	0	0	0	0	0	0	0
AT4G28870	0	0	0	0	0	0	0	0	0	0	0	0	0	0	0	0	0	0	0	0	0	0	0	0	0	0	0	0	0	0	0	0	0	0	0	0	0	0	0	0	0	0	0	0	0	0	0	0	0
AT5G13530	3527	4146	4371	2968	3830	4176	1583	1858	1408	2114	1995	1778	2432	1825	2254	1646	1965	1676	2080	2540	1868	2405	1727	2098	4523	3706	4415	3729	4120	4091	2176	1671	1315	2173	1938	1731	2492	1931	2439	1823	2504	1960	2727	2627	3042	2641	2840	2256	3494
AT1G08170	4	4	0	4	0	0	0	4	12	4	0	0	0	0	0	0	0	4	0	0	4	0	0	0	0	0	0	0	4	0	0	0	0	0	0	0	0	0	0	0	0	0	0	8	0	0	0	0	0
AT4G24500	421	651	606	357	675	586	232	414	433	372	278	331	382	345	434	351	343	341	355	457	326	436	262	251	606	499	548	544	707	475	402	294	362	399	426	445	456	442	466	366	516	385	284	390	574	383	478	349	623
AT4G31600	262	400	485	241	275	347	172	293	175	233	267	187	238	191	219	207	281	177	265	306	220	249	250	266	545	322	579	417	528	435	263	151	166	239	251	171	293	210	198	282	370	257	230	259	335	308	293	200	425
AT2G42920	1117	1145	1391	1031	923	1127	494	603	713	835	661	639	953	537	693	717	756	613	692	824	847	859	777	685	1122	918	1299	1044	1192	1135	578	503	437	646	539	550	594	627	697	681	883	732	711	648	850	806	873	659	929
AT2G39500	319	368	405	297	481	402	271	334	315	464	381	328	207	179	268	261	314	311	342	363	253	256	195	275	419	422	509	536	578	451	331	176	249	329	326	314	322	223	360	348	373	371	347	389	473	364	318	368	329
AT5G17000	945	1050	1775	3007	4032	5084	806	1115	824	2088	2289	1509	1028	697	782	1955	1288	2268	833	2197	1018	1569	1029	3425	1662	1179	1714	4019	4765	3607	1210	877	1074	1931	1809	1881	1234	1181	2050	1570	1145	863	1900	1666	2051	2201	1688	1872	1447
AT5G07040	0	0	0	0	0	0	0	0	0	0	0	0	0	0	0	0	0	0	0	0	0	0	0	0	0	0	0	0	0	0	0	0	0	0	0	0	0	0	0	0	0	0	0	0	0	0	0	0	0
AT2G04066	83	106	160	139	153	94	94	136	119	117	168	108	154	106	134	112	164	116	108	122	105	124	121	114	129	98	109	150	198	117	165	85	107	164	146	107	141	177	168	142	192	127	111	154	142	158	148	123	80
AT1G80555	31	32	35	26	51	33	6	10	3	2	21	10	19	14	6	9	18	12	8	20	0	13	16	21	32	28	52	21	36	26	21	8	0	13	18	14	10	0	5	12	13	23	14	19	10	18	1	18	57
AT2G39530	4	0	8	12	4	20	0	0	0	0	0	0	0	0	0	0	0	0	0	4	0	0	0	0	16	8	11	23	28	0	0	8	0	0	0	7	0	0	0	0	0	0	0	0	0	0	0	0	8
ATCG00820	26	34	34	27	36	35	18	26	26	35	22	29	25	20	25	26	19	12	17	16	10	26	17	13	29	10	35	38	51	21	29	26	15	16	25	13	24	16	19	22	31	26	12	20	23	21	26	20	20
AT3G03980	754	1068	1100	544	895	850	473	639	518	680	557	567	1106	816	875	720	848	792	1092	1260	1088	1222	1041	972	939	743	906	892	787	970	704	460	544	671	692	572	821	638	962	871	1065	711	1028	1097	1232	1298	1161	1084	762
AT3G02800	81	89	90	347	204	235	40	42	26	44	84	36	74	64	58	177	118	121	74	217	79	147	87	187	126	95	159	149	174	137	43	26	52	47	80	43	94	50	101	47	86	43	82	92	79	119	66	115	67
AT3G53380	131	164	214	104	106	158	127	154	160	189	297	257	187	77	155	109	132	90	111	168	170	109	104	118	231	150	346	325	319	272	274	168	248	190	169	239	83	88	138	80	132	103	118	112	121	130	161	101	193
AT5G44050	8	8	23	8	24	28	622	880	687	891	985	734	203	154	152	108	198	89	105	108	66	135	63	51	8	8	20	16	12	38	983	490	789	822	698	629	227	121	158	119	100	124	89	81	126	82	74	73	4
AT3G20410	3538	3822	4086	5802	6333	6855	703	852	706	1162	1333	947	1087	757	1018	1146	879	1009	951	1346	911	1020	746	1216	3763	2238	3377	4093	4916	3815	1311	1086	1194	1394	1561	1391	1719	1678	2358	1290	1616	1268	2388	2292	3028	1868	1639	1799	3600
AT1G60670	538	797	908	679	816	747	422	602	473	606	621	498	646	523	484	516	489	459	477	608	541	542	473	501	756	597	873	856	845	880	590	406	401	480	582	457	468	483	580	427	640	446	654	579	597	584	610	583	656
AT3G28980	0	0	0	0	0	0	0	0	0	0	0	0	0	0	0	0	0	0	0	0	0	0	0	0	0	0	0	0	0	0	0	0	0	0	0	0	0	0	0	0	0	0	0	0	0	0	0	0	0
AT1G31817	605	627	803	784	1151	1178	677	662	524	729	846	633	611	560	612	656	602	562	524	772	668	671	595	594	975	755	1059	1126	1444	1223	657	483	494	807	715	765	649	448	751	663	1028	753	650	708	948	823	781	598	635
AT1G74810	108	215	191	235	227	287	218	348	261	332	625	264	141	99	166	158	190	165	106	271	129	171	146	206	155	130	197	373	330	307	335	317	321	355	388	321	176	242	325	97	193	135	307	299	243	190	138	152	183
AT1G46192	0	0	0	0	0	0	0	0	0	0	0	0	0	0	0	0	0	0	0	0	0	0	0	0	0	0	0	0	0	0	0	0	0	0	0	0	0	0	0	8	0	0	0	0	0	0	0	0	0
AT5G40348	0	0	0	0	0	0	0	0	0	0	0	0	0	0	0	0	0	0	0	0	0	0	0	0	0	0	0	0	0	0	0	0	0	0	0	0	0	0	0	0	0	0	0	0	0	0	7	0	0
AT3G30380	396	300	400	282	490	423	319	376	367	432	418	380	325	301	310	313	352	273	224	358	222	270	255	267	434	274	473	376	500	411	649	411	440	558	524	421	551	392	491	402	442	394	249	320	386	316	374	389	387
AT1G10682	320	327	395	322	574	709	320	433	281	436	498	422	329	377	267	194	259	223	136	190	127	165	107	202	407	323	364	541	561	466	586	456	455	566	578	637	478	318	551	231	391	302	362	261	361	237	280	188	423
AT1G09880	0	0	3	0	4	0	0	0	0	0	0	4	8	3	4	8	0	0	0	11	0	9	0	3	0	3	0	0	5	0	0	0	5	0	0	8	0	0	13	8	5	0	5	4	0	0	4	3	0
AT3G49360	1007	1217	1249	685	877	896	417	517	349	445	476	348	635	420	438	454	550	388	451	607	387	470	460	507	1045	859	1097	1032	1086	1196	471	378	436	526	363	408	526	553	611	486	583	574	568	619	771	526	597	482	904
AT5G35052	0	3	0	0	0	0	0	0	0	0	0	0	0	0	0	0	0	0	0	0	0	0	0	0	0	0	0	0	0	0	0	0	0	0	0	0	0	0	0	0	0	0	0	0	0	0	0	0	0
AT3G51720	190	121	161	125	125	71	51	70	72	57	120	46	122	60	63	138	142	130	64	108	89	96	103	166	106	71	160	112	87	202	60	83	54	91	67	83	67	93	106	96	124	113	117	107	130	203	172	102	121
AT1G51910	0	0	0	0	0	0	0	0	0	0	0	0	0	0	0	0	0	0	0	0	0	0	0	0	0	0	0	0	0	0	0	0	0	0	0	0	0	0	0	0	0	0	0	0	0	0	0	0	0
AT2G36380	4737	6007	6837	5551	7378	5853	837	1377	1040	2367	2479	1725	2137	1727	1888	3257	2567	3399	1956	3380	2227	2917	2132	3617	7415	4485	5952	7599	9245	9055	2022	1353	1466	2849	2497	2853	3228	2777	4462	2537	2415	2013	3815	4426	4035	4211	3125	3593	6305
AT3G45160	373	380	654	183	653	591	195	233	150	281	281	215	324	165	256	159	287	179	162	243	213	209	194	182	356	349	461	366	390	426	316	221	153	219	229	169	237	147	139	184	481	200	136	173	209	228	237	214	508
AT2G29640	159	175	310	109	221	205	119	110	116	136	171	116	112	109	90	127	121	95	82	103	106	111	107	109	288	242	174	197	302	264	143	108	99	152	171	191	156	106	179	107	119	109	109	126	118	153	86	103	247
AT4G08034	0	0	0	0	0	0	0	0	0	0	0	0	0	0	0	0	0	0	0	0	0	0	0	0	0	0	0	0	0	0	0	0	0	0	0	0	0	0	0	0	0	0	0	0	0	0	0	0	0
AT1G72600	216	60	634	214	135	211	187	494	35	615	120	368	271	239	434	259	388	439	486	384	210	296	201	463	555	501	380	127	315	274	928	195	438	488	362	223	421	418	412	712	436	831	697	257	88	493	283	566	574
AT3G13660	0	0	0	0	0	0	0	0	0	0	0	0	0	0	0	0	0	0	0	0	0	0	0	0	0	0	0	0	0	0	0	0	4	0	0	0	0	0	0	0	0	0	0	0	0	0	0	0	0
AT5G30410	0	0	0	0	0	0	0	0	0	0	0	0	0	0	0	0	0	0	0	0	0	0	0	0	0	0	0	0	0	0	0	0	0	0	0	0	0	0	0	0	0	0	0	0	0	0	0	0	0
AT3G04732	0	0	0	0	0	0	0	0	0	0	0	0	0	0	0	0	0	0	0	0	0	0	0	0	0	0	0	0	0	0	0	0	0	0	0	0	0	0	0	0	0	0	0	0	0	0	0	0	0
AT2G31030	0	0	0	0	0	0	0	0	0	0	0	0	0	0	0	0	0	0	0	0	0	0	0	0	0	0	0	0	0	0	0	0	0	0	0	0	0	0	0	0	3	0	0	0	0	0	0	0	0
AT3G26125	4	4	4	4	5	4	4	0	4	24	12	5	26	8	0	16	23	28	2	12	16	10	20	8	0	5	5	10	0	5	5	0	0	16	0	12	4	10	9	0	4	12	12	5	20	0	12	27	3
AT2G07707	97	112	118	209	287	234	66	115	79	93	92	70	36	40	53	51	44	41	22	34	44	31	21	42	118	69	102	198	217	216	96	57	52	129	119	126	47	76	68	51	48	54	45	49	63	50	53	30	60
AT5G35570	1398	1744	2192	1663	2118	2033	927	1225	917	1292	1169	1134	1416	926	1150	947	1249	1044	1021	1187	1074	1282	1044	1155	1897	1365	1925	1927	2372	1949	1435	1198	1165	1452	1337	1251	1479	1276	1680	1179	1477	1179	1567	1511	1728	1701	1574	1333	1519
AT3G58230	0	0	0	0	0	0	0	0	0	0	0	0	0	0	0	0	0	0	0	0	0	0	0	0	0	0	0	0	0	0	0	0	0	3	0	0	0	0	0	0	0	0	0	0	0	0	0	0	0
AT4G26950	21	35	84	61	53	87	50	44	19	52	68	16	9	0	0	8	8	12	8	16	13	37	4	24	42	29	44	98	73	92	12	17	4	30	20	20	49	41	44	0	0	4	214	226	203	29	6	4	8
ATMG00610	19	15	18	40	51	47	7	22	17	18	23	15	11	8	13	9	9	14	7	13	16	11	16	10	11	12	28	26	50	51	23	13	26	24	27	31	18	16	23	8	7	9	13	14	20	22	13	10	10
AT1G04450	0	0	0	0	0	0	0	0	0	0	0	0	0	0	0	0	0	0	0	0	0	0	0	0	0	0	0	0	0	0	0	0	0	0	0	0	0	0	0	0	0	0	0	0	0	0	0	0	0
AT4G03290	0	0	0	4	0	0	0	0	0	0	0	0	0	0	0	0	0	0	0	0	0	0	0	0	0	0	0	0	0	0	0	0	0	0	0	0	0	0	0	0	0	0	0	0	0	0	0	0	0
AT5G18475	113	132	116	96	115	177	186	181	121	199	233	199	243	180	219	206	212	119	172	202	143	235	221	148	209	153	195	184	214	213	158	198	137	225	201	308	288	126	264	243	217	224	153	210	235	321	219	188	139
AT5G65540	662	813	840	612	693	847	659	715	540	716	756	606	795	596	724	558	720	434	519	759	614	733	567	559	871	569	967	746	921	847	761	533	437	554	619	606	692	558	705	530	618	682	629	574	850	854	705	575	851
AT3G45110	0	0	0	0	0	0	0	0	0	0	0	0	0	0	0	0	0	0	0	0	0	0	0	0	0	0	0	0	0	0	0	0	0	0	10	0	0	0	0	0	0	0	0	0	0	9	0	0	0
AT5G44316	0	0	0	0	0	0	0	0	0	0	0	0	0	0	0	0	0	0	0	0	0	0	0	0	0	0	0	0	0	0	0	0	0	0	0	0	0	0	0	0	0	0	0	0	0	0	0	0	0
AT3G28870	0	0	0	0	0	0	0	0	0	0	0	0	0	0	0	0	0	0	0	0	0	0	0	0	0	0	0	0	0	0	0	0	0	0	0	0	0	0	0	0	0	0	0	0	0	0	0	0	0
AT1G11150	560	540	610	402	563	485	341	515	403	468	424	397	573	483	402	458	520	316	555	483	439	656	554	472	695	510	795	705	689	708	469	268	287	359	339	395	568	470	568	363	669	559	474	385	648	627	523	467	532
AT1G08592	0	0	0	0	0	0	0	0	0	0	0	0	0	0	0	0	0	0	0	0	0	0	0	0	0	0	0	0	0	0	0	0	0	0	0	0	0	0	0	0	0	0	0	0	0	0	0	0	0
AT1G69710	0	0	4	4	4	4	12	0	5	0	2	8	4	0	11	4	4	16	11	4	12	0	12	0	0	4	14	0	8	0	16	11	4	12	0	12	0	5	5	8	6	9	0	9	5	4	9	20	0
AT2G23672	2191	1290	2060	1036	1248	1732	939	1168	798	622	1156	847	1545	1018	1880	801	1377	650	815	1169	618	969	752	1024	1343	1710	1482	1655	1385	2245	1035	877	660	1590	702	1080	1062	712	347	1281	1283	704	905	875	564	646	1075	798	1011
AT4G07560	0	0	0	0	0	0	0	0	0	0	0	0	0	0	0	0	0	0	0	0	0	0	0	0	0	0	0	0	0	0	0	0	0	0	0	0	0	0	0	0	0	0	0	0	0	0	0	0	0
AT5G13130	11	10	23	0	3	10	0	4	14	3	17	13	17	11	11	18	17	13	6	13	9	7	12	12	13	15	15	9	16	11	6	8	5	0	0	4	5	10	9	25	15	14	2	17	5	30	21	8	4
AT2G30410	1520	1890	1856	962	1648	1523	695	1006	711	943	815	886	1101	832	947	747	827	767	700	945	732	889	909	882	1872	1385	1818	1512	1952	1582	930	857	834	1107	1029	803	1215	923	1227	938	1362	981	858	1018	1370	1182	1041	931	1775
AT4G06566	4	4	0	0	4	0	0	0	0	0	0	0	0	4	0	0	2	4	4	15	0	0	0	4	0	0	0	8	0	0	16	0	0	0	0	0	8	4	12	4	8	0	0	0	0	0	0	4	0
AT3G30430	0	0	0	0	0	0	0	0	0	0	0	0	0	0	0	0	0	0	0	0	0	0	0	0	0	0	0	0	0	0	0	0	0	0	0	0	0	0	0	0	0	0	0	0	0	0	0	0	0
AT3G59550	100	93	122	60	92	134	78	114	64	96	109	96	92	48	96	80	72	48	82	80	106	117	72	58	164	126	193	63	123	132	68	72	62	101	103	56	60	56	58	54	78	78	94	128	60	81	120	48	124
AT3G28350	0	0	0	0	0	0	13	5	0	17	9	2	8	17	0	7	0	2	8	14	0	12	6	25	0	0	0	3	0	0	7	4	2	0	10	10	7	4	10	9	14	12	6	38	11	34	13	12	0
AT1G18075	35	25	45	44	23	45	9	9	2	7	3	5	23	8	7	14	18	3	4	24	8	49	28	12	40	41	77	35	49	38	6	4	1	8	5	14	14	11	8	12	25	15	11	36	27	28	7	15	31
AT3G45100	1551	1962	2037	1246	1680	1646	453	596	488	672	718	643	637	545	578	474	612	498	514	703	520	607	499	534	1273	980	1415	1146	1428	1267	687	505	568	679	660	647	648	578	719	593	779	561	690	709	851	1006	696	708	1359
AT1G07795	0	0	0	0	0	0	0	0	0	0	0	0	0	0	0	0	0	0	0	4	0	0	0	0	0	0	0	0	0	0	0	0	0	0	0	0	0	0	0	0	0	0	0	0	0	0	0	0	0
AT2G41920	0	0	0	0	0	0	0	0	0	0	0	0	0	0	0	0	0	0	0	0	0	0	0	0	0	0	0	0	0	0	0	0	0	0	0	0	0	0	0	0	0	0	0	0	0	0	0	0	0
AT5G39800	80	174	147	72	133	145	187	239	141	270	244	199	214	156	156	198	147	149	205	217	176	120	108	140	156	146	189	154	165	199	217	158	179	219	189	205	211	172	170	154	180	156	191	199	281	282	222	185	128
AT5G48960	1414	1735	1728	2116	2697	3091	1329	2117	1380	2116	2051	1829	2911	2096	2251	2542	2590	2254	2393	3226	2447	3048	2422	2681	2081	1644	2096	2646	3264	2370	2471	1585	2019	2572	2317	2005	2749	2038	2546	2708	3345	2452	3215	3330	3812	3747	3322	3157	1636
AT5G24270	411	492	515	358	443	400	40	30	31	62	29	47	69	137	80	76	117	92	89	115	83	89	72	103	535	374	485	385	525	381	46	26	41	41	30	70	85	82	74	100	80	104	145	165	172	145	168	173	435
AT2G36520	0	0	0	0	0	0	0	0	0	0	0	0	0	0	0	0	0	0	0	0	0	0	0	0	0	0	0	0	0	0	0	0	0	0	0	0	0	0	0	0	0	0	0	0	0	0	0	0	0
AT1G51450	515	523	724	407	646	516	332	415	353	461	592	359	382	323	482	422	349	398	310	510	374	346	404	401	598	496	627	607	743	589	482	317	426	431	349	335	399	332	484	404	485	438	427	435	525	484	429	345	532
AT4G21150	4379	5765	6252	4042	5766	5690	2213	2923	2191	3142	2948	2397	3721	2437	3081	2842	2906	2768	2851	3727	2887	3817	2977	2884	6418	4497	6236	5439	6665	5143	2811	2148	2084	2997	3075	2762	3498	2945	3988	2890	3630	2736	4398	4250	5321	4516	4091	3422	5111
AT3G49300	0	0	0	0	0	0	0	0	0	12	0	0	0	0	0	0	0	0	0	0	0	0	0	0	0	0	0	0	0	0	0	0	0	0	0	0	0	0	0	4	0	0	0	0	0	4	0	0	0
AT1G48500	0	8	8	0	0	0	0	12	4	0	11	4	0	0	0	0	4	0	0	4	0	4	0	0	13	4	4	0	4	0	0	0	0	4	4	0	0	0	0	8	8	8	0	0	0	3	0	0	0
AT2G31218	0	0	0	0	0	0	0	0	0	0	0	0	0	0	0	0	0	0	0	0	0	0	0	0	0	0	0	0	0	0	0	0	0	0	0	0	0	0	0	0	0	0	0	0	0	0	0	0	0
AT4G01995	2059	2339	2361	1614	2117	2012	1736	2250	1838	2052	2319	2037	2911	2617	2652	2205	2764	2000	2415	2989	2474	3385	2399	2792	2330	1832	2193	2111	2477	2314	2225	1884	1714	2057	1888	1851	3020	2254	2793	2386	3479	2896	2265	2451	3049	3720	3133	2777	1925
AT5G55856	0	0	0	0	0	0	0	0	0	0	0	0	0	0	0	0	0	0	0	0	0	0	0	0	0	0	0	0	0	0	0	0	0	0	0	0	0	0	0	0	0	0	0	0	0	0	0	0	0
AT1G03290	2949	3284	3833	2030	2544	2757	1035	1413	959	1297	1285	1148	1464	1058	1226	1065	1240	998	1333	1828	1196	1880	1248	1450	2897	2035	2844	1980	2920	2609	1323	1162	1117	1198	1271	996	1897	1560	2196	1327	1672	1406	2170	2077	2342	2027	1815	1765	3161
AT4G21850	12	0	12	56	65	24	0	0	8	21	12	5	0	0	0	0	0	0	17	0	0	0	0	0	8	11	0	45	7	22	0	0	0	4	4	0	0	8	4	12	0	13	25	4	0	0	0	0	16
AT3G58010	1664	2390	2562	1581	2018	1661	1232	1888	1255	1923	1772	1586	2828	2038	2153	1838	2235	1723	2026	2642	2234	2805	2095	2157	2460	1384	2322	1820	2358	2137	1778	1412	1391	1775	1620	1432	2556	2129	2616	2030	2734	2286	2061	2102	2590	2706	2877	2160	2164
AT1G25155	0	0	0	0	0	0	0	0	0	0	0	0	0	0	0	0	0	0	0	0	0	0	0	0	0	0	0	0	0	0	0	0	0	0	0	0	0	0	0	0	0	0	0	0	0	0	0	0	0
AT3G10440	161	271	309	173	169	133	203	407	243	315	272	327	356	254	362	254	337	267	252	378	317	429	356	320	265	150	235	219	313	207	251	216	246	258	282	281	339	238	277	225	343	237	204	197	305	350	358	292	226
AT5G13830	27	38	31	72	150	198	54	78	48	91	91	76	18	40	16	31	32	73	42	41	43	38	32	22	33	75	48	105	129	127	77	77	35	125	111	105	34	17	57	25	27	17	96	60	110	45	52	31	69
AT5G21105	1701	2029	1897	1211	1912	2389	738	1106	1102	1354	1527	1135	1131	900	1126	1018	1047	1078	1035	1104	988	1146	852	1185	2613	1593	2388	2115	2452	2542	1453	1102	1037	1390	1532	1319	973	1256	1457	1121	1651	1388	2060	1463	2134	1480	1216	1280	1731
AT5G18620	2302	2822	2924	1831	2316	2372	727	820	607	1001	883	855	1064	695	825	796	836	816	734	878	827	886	798	912	2762	1889	2496	1978	2337	2053	1096	706	638	804	855	873	941	804	1189	864	1149	749	1406	1246	1627	1237	1250	938	2167
AT5G28200	0	0	0	0	0	0	0	0	0	0	0	0	0	0	0	0	0	0	0	0	0	0	0	0	0	0	0	0	0	0	0	0	0	0	0	2	0	0	0	0	0	0	0	0	0	0	0	0	0
AT4G28490	3400	4206	5124	2238	2976	3406	276	301	205	475	347	362	335	317	288	296	368	319	307	531	384	498	442	471	6325	3528	5570	3038	4194	3605	360	278	261	444	337	385	352	333	482	359	449	421	713	696	747	609	488	444	5926
AT2G25650	709	890	1015	644	918	1046	503	726	582	774	810	731	794	708	788	595	706	570	783	867	579	769	644	680	1021	783	1180	888	976	898	765	678	525	874	785	647	1159	889	980	813	1017	751	1108	905	1132	986	918	849	824
AT1G45242	0	0	0	0	0	0	0	0	0	0	0	0	0	0	0	0	0	0	0	0	2	0	0	1	0	0	0	0	0	0	0	0	0	0	0	0	0	0	0	0	0	0	0	0	0	0	0	0	0
AT4G37030	409	260	1093	6390	5952	9630	100	179	68	529	284	417	118	40	54	167	54	224	68	161	57	96	105	120	571	199	699	3977	3569	1807	125	60	267	310	566	315	196	87	123	210	220	155	207	173	242	264	87	128	410
AT4G39790	0	16	23	6	4	4	8	16	16	16	24	24	8	0	8	28	0	24	20	12	20	3	4	8	4	12	8	32	16	12	12	4	0	0	8	4	8	0	4	8	12	16	8	8	8	28	20	0	11
AT1G31440	1638	1899	2567	1358	2004	1870	2197	2965	2077	2773	2602	2368	2054	1591	1677	1779	1863	1514	1391	1868	1514	2063	1661	1733	1986	1904	2300	1974	2404	2098	2380	1659	1639	2181	2022	1725	1583	1355	1782	1256	1352	1385	1667	1660	1858	1973	1608	1469	1859
AT3G28410	0	0	0	0	0	0	0	0	0	0	0	0	0	0	0	0	0	0	0	0	0	0	0	0	0	0	0	0	0	0	0	0	0	0	0	0	0	0	0	0	0	0	0	0	0	0	0	0	0
AT4G09780	0	0	0	0	0	0	0	0	0	0	0	0	0	0	0	0	0	0	0	0	0	0	0	0	0	0	0	0	0	0	0	0	0	0	0	0	0	0	0	0	0	0	0	0	0	0	0	0	0
AT1G05170	369	515	517	467	441	602	680	968	641	775	771	707	305	238	287	363	291	292	202	382	225	350	236	262	754	380	728	638	690	664	424	335	287	480	472	411	329	275	364	251	303	204	307	280	374	316	342	281	512
AT2G30530	1249	1398	1543	1064	1105	1412	584	1002	657	1123	1079	848	841	770	801	614	617	775	581	962	696	786	783	747	1114	881	1210	1025	1376	1216	1065	831	781	954	1139	928	895	747	972	834	996	743	849	775	982	995	1008	830	1216
ATMG00790	0	0	0	0	0	0	0	1	1	0	0	0	0	0	0	0	0	0	0	0	0	0	0	0	0	0	1	0	1	0	0	0	0	0	1	0	0	0	0	0	0	0	0	0	0	0	0	0	0
AT2G10270	0	0	0	0	0	0	0	0	0	0	0	0	0	0	0	0	0	0	0	0	0	0	0	0	0	0	1	0	3	0	0	0	0	0	0	0	0	0	0	0	0	0	0	0	0	0	0	0	0
AT5G22340	4588	5978	5456	3870	4431	4958	3269	4054	2997	3725	4118	3690	4842	4017	4633	3934	4256	3841	3742	4841	4288	4955	4089	4167	4539	4246	4839	4405	5213	4608	3675	3262	2677	3896	3811	3643	3928	3618	4157	4395	5654	4886	3969	4291	5139	5611	5553	4272	3934
AT1G67900	513	631	843	511	683	641	3495	5672	4288	5167	5398	5229	2344	2191	2863	1620	2235	1795	1124	1756	1455	1391	1272	1218	995	754	1103	759	718	1159	4722	3364	3414	6044	5596	3877	2642	1823	2173	2422	3335	2834	1328	1217	1915	2277	1966	1837	698
AT4G26250	0	0	0	0	0	0	0	0	0	4	0	0	0	0	0	0	0	0	0	0	0	0	0	0	0	0	0	0	0	0	0	0	0	0	0	0	0	0	0	0	0	0	0	0	0	0	0	0	0
AT5G62370	156	113	172	218	384	534	206	251	179	262	173	201	265	143	188	181	196	211	265	211	215	222	218	191	201	118	204	255	441	312	170	213	162	203	271	143	204	144	245	211	230	236	379	336	436	276	278	210	102
AT3G13520	941	1204	1317	1417	1819	2558	623	871	618	1280	1241	1062	521	239	491	741	542	678	390	700	704	483	482	742	1472	1181	1436	3290	4270	4114	984	652	888	1246	1740	1523	630	845	1056	1252	1272	1098	1194	980	1295	1184	1101	1457	1026
AT1G52740	7671	9391	10079	5963	7437	7847	2375	3450	2735	3548	3334	3027	3596	2845	3435	2866	3310	2723	2680	3592	2989	3340	2601	3209	7489	6826	8735	6407	7927	7817	3843	2798	3007	3719	3686	3349	4220	2983	4296	3402	4397	3509	3274	3649	4162	4551	4137	3637	6974
AT3G06105	0	0	0	0	0	0	0	0	0	0	0	0	0	0	0	0	0	0	0	0	0	0	0	0	0	0	0	0	0	0	0	0	0	0	0	0	0	0	0	0	0	0	0	0	0	0	0	0	0
AT1G72630	249	387	364	171	330	298	502	642	553	736	610	618	581	468	686	469	589	544	494	502	467	480	415	496	366	307	352	362	418	437	833	648	693	801	812	637	995	825	883	846	1088	784	492	489	843	630	600	459	418
AT4G02040	48	61	113	42	65	89	60	63	44	40	51	40	76	59	48	64	73	64	76	32	56	72	52	61	112	80	90	105	170	116	52	48	84	36	68	60	64	24	71	32	88	52	66	60	100	76	68	36	52
AT5G17950	0	0	0	0	0	0	0	0	0	0	0	0	0	0	0	0	0	0	0	0	0	0	0	0	0	0	0	0	0	0	0	0	0	0	0	0	0	0	0	0	0	0	0	0	0	0	0	0	0
AT2G30600	7927	10426	9827	10614	12385	12034	1600	3081	2541	3360	4435	3726	2538	3364	4669	2979	3515	3272	1931	2623	2042	1801	1505	2144	7163	5109	6758	7755	8739	8334	10548	8287	10068	9449	9866	8667	9908	8878	12240	8317	13262	13550	5348	4958	6911	4490	5269	6179	6768
AT3G42254	0	0	0	0	0	0	0	0	0	0	0	0	0	0	0	0	0	0	0	0	0	0	0	0	0	0	0	0	0	0	0	0	0	0	0	0	0	0	0	0	0	0	0	0	0	0	0	0	0
AT3G27980	34	72	52	45	42	75	29	44	24	44	60	20	37	39	23	30	48	9	47	20	15	36	26	12	74	57	53	53	80	74	30	24	27	44	23	30	35	13	17	27	50	27	36	27	22	17	34	6	64
AT2G04740	696	891	1025	740	1221	1326	646	760	671	791	848	688	660	672	578	732	645	532	691	824	560	816	587	748	1000	813	1037	994	1217	1036	625	605	493	670	685	671	741	564	861	665	998	635	773	926	1097	976	782	683	844
AT2G35460	0	0	0	0	0	0	0	0	0	0	0	0	0	0	0	0	0	0	0	0	0	0	0	0	0	0	0	0	0	0	0	0	0	0	0	0	0	4	0	0	0	0	0	0	0	0	0	0	0
AT2G16710	1133	1617	1792	1080	1782	1680	414	497	460	681	700	581	1142	1011	1059	997	949	1132	957	1187	1162	1143	907	1150	1489	1164	1584	1394	1953	1656	819	636	639	778	763	792	1507	1219	1721	1016	1279	1337	1560	1368	1680	1579	1131	1218	1457
AT1G29140	0	0	0	0	0	0	4	0	0	0	0	4	0	0	0	0	0	0	0	0	4	0	0	0	0	0	0	0	0	0	0	0	0	0	0	0	0	0	0	4	0	0	0	0	0	0	0	0	0
AT4G05087	0	0	0	0	0	0	4	11	2	4	3	5	1	0	1	0	2	4	0	0	1	0	2	0	0	0	0	0	0	0	1	2	0	2	2	2	0	0	1	1	3	0	0	0	0	0	0	0	0
AT5G33252	0	0	0	0	0	0	0	0	0	0	0	0	0	0	0	0	0	0	0	0	0	0	0	0	0	0	0	0	0	0	0	0	0	0	0	0	0	0	0	0	0	0	0	0	0	0	0	0	0
AT4G04760	0	0	0	0	4	3	14	13	4	8	10	0	0	0	2	3	0	0	16	22	6	4	8	0	0	0	0	0	0	0	13	0	8	9	10	14	11	0	0	10	7	11	0	15	4	0	7	9	0
AT3G26640	1001	1027	1083	817	984	1142	433	566	406	491	564	460	509	485	590	434	540	468	405	659	446	588	488	533	861	701	945	722	1034	963	586	514	639	544	553	625	731	575	787	560	571	519	511	655	773	647	663	593	856
AT5G63730	0	0	0	0	0	0	0	0	0	0	0	0	0	0	0	0	0	0	0	0	0	0	0	0	0	0	0	0	0	0	0	0	4	0	0	0	0	0	0	0	0	0	0	0	0	0	0	0	0
AT3G08505	678	694	960	546	633	632	925	1058	793	915	967	752	774	608	669	802	880	456	517	731	523	859	650	519	658	637	712	681	805	785	501	316	330	420	491	321	432	328	376	356	435	357	443	481	507	643	519	343	550
AT5G17280	1767	2088	2208	1688	2453	2527	585	710	542	716	953	776	947	678	1082	824	884	913	802	1179	990	948	928	1062	1976	1455	2187	2045	2531	2013	933	772	803	884	857	877	1219	1135	1518	987	1222	1122	1364	1395	1603	1649	1343	1215	1814
AT4G22220	5471	6336	7695	5435	7500	7401	5536	7579	5524	7573	7623	6470	7642	6145	6475	5887	6402	6095	5439	6724	5709	7500	5643	6253	7107	5474	7366	7332	8707	7674	7284	5404	4979	7382	6933	6649	7133	5821	8042	6488	8377	6603	6488	6840	8697	8166	7120	5972	5713
AT5G58710	2979	4109	4360	2429	3611	3749	1640	1964	1650	2436	2292	2022	2601	1827	2295	2650	2555	2655	2214	2874	2610	2889	2353	2748	4132	3635	4394	3848	4908	4275	2303	1944	1720	2456	2533	2604	2845	2764	3688	2642	3519	2700	4404	3948	4934	3745	3183	2981	3459
AT5G63120	655	773	907	605	840	834	668	829	824	1147	1130	1020	1124	802	911	804	984	1006	751	924	655	945	813	837	1198	846	1356	1004	1225	1149	1239	987	1045	1184	1268	1137	1367	1270	1494	959	1378	1293	961	1089	1283	1128	878	951	963
AT4G00220	18	12	19	12	16	12	28	8	4	10	8	8	32	4	12	0	19	8	44	8	24	5	32	29	8	28	8	28	16	17	12	0	8	23	20	5	12	21	16	20	16	0	47	31	4	18	31	34	8
AT1G64220	25	48	24	147	244	307	30	14	24	65	64	23	0	11	7	39	18	63	10	25	0	17	23	15	66	50	64	196	156	200	33	25	22	74	72	104	17	31	33	43	70	42	69	91	113	55	33	25	36
AT3G50835	2	0	0	0	0	2	5	8	0	3	7	4	9	0	0	2	5	2	2	3	0	1	1	4	0	0	0	1	0	3	10	1	2	3	5	0	1	3	4	3	1	0	2	1	1	0	3	0	3
AT1G58220	835	1002	1038	809	955	997	601	922	634	940	878	725	1040	638	920	757	771	705	695	1036	705	943	773	792	1170	724	938	910	1049	1103	832	678	684	857	837	714	921	661	870	688	1029	741	800	865	975	949	887	868	936
AT2G46230	1829	2411	2631	1402	2628	2635	1173	1539	1255	1628	1835	1321	1231	840	1133	1165	1176	1302	982	1449	1005	1388	1052	1182	2285	1902	2331	2722	2812	2490	1721	1308	1139	1630	1660	1457	1490	1162	1662	1341	1605	1243	1531	1807	2295	1581	1622	1300	2045
AT4G25620	1588	1988	2616	1067	1408	1454	442	461	498	729	607	607	592	443	573	470	537	540	618	927	773	546	775	832	2230	1823	1905	1487	1922	1992	662	569	507	743	605	711	822	761	909	738	1066	781	1325	1498	1622	1384	1260	1058	2207
AT4G01600	408	340	489	296	416	392	195	317	269	330	387	299	279	275	293	202	257	218	237	323	243	308	239	202	501	316	510	437	430	517	340	276	314	432	377	345	304	336	473	349	385	318	225	365	451	452	316	365	413
AT5G40210	7	0	4	0	0	0	31	23	20	31	38	43	6	14	6	15	28	20	4	4	4	8	8	16	4	0	4	4	0	0	25	27	24	25	22	25	4	15	16	6	4	4	8	15	8	4	24	8	4
AT3G20360	0	4	0	0	0	0	0	0	0	0	0	0	0	0	0	0	0	0	0	0	0	0	0	0	0	0	5	0	0	0	0	0	0	0	4	0	0	0	0	0	0	0	0	0	0	0	0	0	0
AT5G41500	0	0	0	0	0	0	0	0	0	0	0	0	0	0	0	0	0	0	0	0	0	0	0	0	0	0	0	0	0	0	0	0	0	0	0	0	0	0	0	0	0	0	0	0	0	0	0	0	0
AT1G72010	2242	2743	2997	2021	2519	2712	1644	2400	1773	2041	1966	2147	3018	2314	2471	2168	2680	2113	2405	3203	2530	3063	2233	2528	2887	2160	2825	2288	2951	2739	2220	1799	1648	2071	2125	1718	2900	2260	2483	2083	2534	2079	2332	2318	2867	3065	2541	2391	2270
AT2G24780	0	1	0	0	4	0	0	8	0	0	0	0	0	1	1	0	0	0	0	0	0	0	0	0	0	0	0	0	0	0	0	0	0	1	0	0	0	8	0	4	0	0	0	0	0	0	0	0	0
AT2G17660	5	4	0	47	34	25	6	14	5	5	8	10	0	0	0	6	0	5	8	0	5	0	0	0	5	5	11	24	14	31	14	0	25	11	15	0	5	5	21	4	18	16	68	74	137	0	12	24	10
AT5G38140	349	457	466	299	364	402	420	553	332	588	488	505	570	505	511	355	432	362	296	407	380	482	361	314	295	327	403	376	406	396	300	281	335	530	419	367	359	267	323	392	593	362	123	151	275	409	310	247	296
AT1G07680	0	0	0	0	0	0	0	0	0	0	0	0	0	0	0	0	0	0	0	0	0	0	0	0	0	0	0	0	0	0	0	0	0	0	0	0	0	0	0	0	0	0	0	0	0	0	0	0	0
AT3G43510	347	406	470	460	591	659	273	351	252	402	411	268	396	256	314	263	297	322	256	340	297	317	297	377	530	336	489	589	707	657	355	213	310	335	333	332	355	237	491	366	444	298	500	379	665	443	438	284	498
AT5G52310	123	114	134	161	146	219	5156	8938	4790	8177	6681	5980	74155	46824	54054	30286	40258	32547	24878	34559	28807	43243	27852	27325	204	200	232	346	405	422	5202	3560	3422	6263	7116	5750	40503	28246	29632	32369	41446	28283	15447	15056	14787	23873	26391	18044	143
AT3G30695	0	0	5	0	0	0	0	0	0	0	8	0	1	0	0	0	0	4	0	0	0	0	0	0	0	0	0	0	0	0	1	0	0	0	0	0	0	0	0	4	2	0	0	0	2	0	0	2	0
AT1G29340	2849	3530	3724	2978	3512	3425	1595	2310	1795	2532	2654	2127	2761	2007	2387	2118	2544	2201	2217	2955	2189	2729	2298	2682	3058	2181	2916	2749	3456	2919	2478	1819	1734	2378	2578	1826	2749	2132	3077	2134	2636	2025	3534	3633	3710	3311	2964	2431	2856
AT2G37910	4	0	6	0	8	0	0	0	4	0	0	2	4	0	0	0	0	0	0	0	0	0	0	0	0	0	7	0	4	0	0	0	0	0	0	0	0	7	8	0	0	0	0	0	8	0	0	3	7
AT4G18310	0	0	0	0	0	0	0	0	0	0	0	0	0	0	0	0	0	0	0	0	0	0	0	0	0	0	0	0	0	0	0	0	0	0	0	0	0	0	0	0	0	0	0	4	0	0	0	0	0
AT2G18020	12407	15156	15659	13054	19961	22860	11594	14025	11274	14839	15666	12378	9303	8243	9361	10682	9775	11176	8009	10344	8775	9963	7821	9016	16393	12959	17043	20180	22810	19196	13608	10386	9709	13739	13693	15215	8389	7785	12013	9887	12462	10273	11914	13491	15366	11645	11289	8655	11067
AT5G10380	1283	1197	1724	980	1307	1415	1259	1685	1199	1683	1497	1385	1225	893	1001	1016	853	750	859	1297	774	1233	907	1094	1437	1150	1319	1421	1654	1553	1531	1047	959	1067	1173	1086	1721	1259	1684	940	1060	798	1885	1626	1944	1593	1196	1019	1589
AT1G42635	0	0	0	0	0	0	0	0	0	0	0	0	0	0	0	0	0	0	0	0	0	0	0	0	0	0	0	0	0	0	0	0	0	0	0	0	0	0	0	0	0	0	0	0	0	0	0	0	0
AT1G16250	876	1143	1036	682	812	775	413	566	437	478	522	608	566	538	553	495	501	439	442	675	426	582	481	511	707	575	716	639	730	654	604	394	547	648	537	437	700	510	737	490	737	463	614	641	758	830	677	538	838
AT5G06310	350	396	487	302	348	456	73	91	76	83	84	99	116	87	115	78	128	145	150	114	106	117	103	138	345	330	378	301	419	310	124	64	98	163	165	122	97	92	124	100	205	87	150	96	163	227	99	163	385
AT4G06605	0	0	0	0	0	0	0	0	0	0	0	0	0	0	0	0	0	0	0	0	0	0	0	0	0	0	0	0	0	0	0	0	0	0	0	0	0	0	0	0	0	0	0	0	0	0	0	0	0
AT5G65860	385	399	541	517	779	843	514	546	419	586	597	460	321	313	335	484	376	402	259	440	365	461	281	387	767	727	961	1085	1422	1425	374	305	385	559	430	484	265	270	406	350	457	347	430	521	723	478	426	420	522
AT3G33030	0	0	0	0	0	0	0	0	0	0	0	0	0	0	0	0	0	0	0	0	0	0	0	0	0	0	0	0	0	0	0	0	0	0	0	0	0	0	0	0	0	0	0	0	0	0	0	0	0
AT3G61480	2087	2257	2572	1562	2012	2477	743	982	803	1234	1035	1053	1437	1099	1283	1083	1185	978	1044	1420	1273	1444	1170	1190	2249	1587	2293	1686	2019	1778	1171	786	833	1048	1066	1036	1400	1147	1573	1181	1514	1105	1879	1769	1984	1824	1784	1367	1880
AT4G25570	6777	8190	8688	4728	6282	5649	6846	11048	7793	9328	9891	8848	9145	7323	8431	7140	8312	6652	6097	7078	6011	7297	5890	6535	7569	6351	7824	5945	6570	6106	8379	6915	6551	8038	8253	7038	7862	6099	8585	7039	9182	8139	5360	5090	6806	8020	7786	6496	5830
AT3G14470	346	578	496	323	438	503	251	325	216	331	285	203	307	285	325	327	324	278	228	348	450	450	357	292	617	460	579	356	530	440	235	211	129	312	332	236	350	249	284	290	438	297	307	289	316	514	442	339	508
AT4G29780	160	262	374	430	593	676	74	128	72	297	162	148	269	91	124	162	146	271	288	300	206	111	428	473	387	262	374	518	599	587	227	138	230	222	265	298	302	277	381	209	227	192	721	633	613	346	392	331	423
AT3G10405	2458	2845	3175	1910	2407	2278	2584	3729	2715	3652	3578	3334	3392	2835	3539	2596	2931	2431	2105	2804	2346	2742	2352	2218	2344	2109	2793	2340	2794	2628	4354	2937	3534	4189	3915	3328	3601	2903	3290	3262	4272	3584	1796	1823	2523	3289	2899	2099	2161
AT1G31780	1740	2220	2446	1591	1898	2089	827	1203	817	1302	1070	1111	1342	1120	1403	951	1194	1251	1017	1431	1327	1655	1259	1305	2195	1403	2235	1754	1964	1931	1287	1017	863	1268	1197	1328	1507	1233	1607	1240	1356	1154	1545	1455	1768	1747	1695	1377	1994
AT4G38230	213	259	345	133	254	234	129	205	143	176	205	246	251	193	190	141	220	178	159	243	241	214	240	266	315	190	334	270	296	288	180	131	89	204	177	161	228	108	200	146	214	173	258	336	313	231	219	229	241
AT1G07410	30	13	23	32	38	41	20	21	18	22	36	27	42	14	32	22	32	34	23	58	34	30	17	33	60	45	29	55	33	58	4	16	11	45	39	31	22	20	49	43	15	22	31	52	58	113	20	31	29
AT2G16910	9	14	32	16	17	29	4	15	14	16	14	8	28	5	18	11	7	17	6	22	0	11	10	4	5	6	27	16	22	35	13	18	6	17	0	0	7	8	22	10	14	8	7	10	14	17	5	0	23
AT2G14120	3102	3643	4081	2908	4301	4713	1355	1831	1383	1926	2078	1638	2222	1873	2101	1814	2063	1613	1914	2665	1874	2260	1683	1929	3524	2606	3084	3783	3903	3555	1806	1323	1498	1860	1992	1794	2619	1967	2639	2089	2556	2205	2605	2596	3005	2595	2584	2111	3290
AT3G17390	7416	9987	11424	11719	19328	20999	4562	5832	4231	6677	5747	4695	4342	2776	4052	4241	3960	4658	4140	5961	6173	4849	4133	5896	16233	9529	14714	17742	21841	17813	6688	4781	5306	8941	8834	8900	5796	6021	7403	6898	9321	8299	11240	10674	14364	7802	8491	8657	11708
AT4G07947	0	0	0	0	0	0	0	0	0	0	0	0	0	0	0	0	0	0	0	0	0	0	0	0	0	0	0	0	0	0	0	0	0	0	0	0	0	0	0	0	0	0	0	0	0	0	0	0	0
AT4G23950	131	202	254	243	303	355	196	241	185	253	196	240	296	132	271	180	244	255	251	338	242	247	208	237	271	204	187	254	364	303	232	174	129	213	204	191	275	237	276	232	407	260	334	403	461	348	377	266	161
AT3G28295	0	0	0	0	0	0	0	0	0	0	0	0	0	0	0	0	0	0	0	0	0	0	0	0	0	0	0	0	0	0	0	0	0	0	0	0	0	0	0	0	0	0	0	0	0	0	0	0	0
AT1G01390	352	523	518	217	523	390	575	913	723	646	842	721	879	685	668	639	824	527	745	893	679	755	699	737	299	426	458	502	457	544	511	408	335	401	328	294	410	255	260	377	367	404	298	450	463	589	527	315	252
AT1G19220	814	1038	1121	587	819	919	484	661	607	604	794	785	574	554	724	570	763	451	468	677	554	676	436	573	938	702	776	765	947	800	1506	1196	1295	1100	1234	1120	956	676	731	793	906	1032	530	618	841	780	773	685	640
AT1G21700	1402	1681	1884	1269	1587	1703	1197	1545	1186	1468	1652	1330	1683	1398	1560	1134	1352	1166	1297	1423	1216	1646	1186	1118	1727	1436	1821	1507	1867	1615	1362	1096	1275	1518	1388	1457	1437	1060	1453	1316	1394	1370	1276	1498	1635	1544	1419	1386	1355
AT3G08510	6938	8219	9725	4921	6056	5673	8866	13075	9530	13107	12486	11155	25296	18920	20956	15566	20834	14437	16140	20534	15558	21424	15929	16487	8350	7214	8644	6747	8142	7967	13233	9321	9946	12498	12549	10654	20359	13530	16110	16375	22073	17437	12247	12541	16370	21544	19790	16383	6921
AT1G05150	1000	1427	1468	892	1363	1179	847	1138	876	1162	1233	1025	1360	1162	1307	1002	1228	873	1231	1484	943	1382	1068	1165	1654	1172	1476	1223	1521	1558	1037	918	762	1160	1148	1042	1211	882	1072	1101	1406	1348	1165	1091	1384	1307	1375	1267	1261
AT4G27860	196	207	268	161	233	281	56	56	58	98	83	55	126	83	96	82	124	93	103	97	91	130	135	93	305	168	185	210	311	265	78	96	110	59	65	99	66	91	134	103	153	104	152	147	225	120	125	80	189
AT5G24400	1697	1961	2354	1296	1855	1879	528	755	505	690	717	599	1050	702	603	506	676	659	725	1017	822	997	800	867	1925	1550	2062	1645	2223	1924	710	658	500	764	732	721	893	759	884	747	1033	800	1302	1319	1311	1232	1156	957	2038
AT1G24420	4	8	0	0	0	0	0	0	0	0	5	0	0	0	0	0	0	0	0	0	0	0	0	0	8	0	0	0	0	0	0	0	0	0	0	0	8	0	0	0	0	9	0	0	0	8	0	0	0
AT2G24790	7289	7652	9497	5115	7820	7774	6930	8532	7475	9590	9469	8466	8245	5947	8129	4844	5988	5676	4609	5906	5637	5428	4629	5495	6976	5505	8828	5939	7003	6872	9878	7628	7955	10449	9290	8072	9259	7678	8202	7160	9551	7121	5926	6376	8166	7679	7299	6067	6588
AT3G49780	693	671	1050	2979	2259	3183	315	583	854	768	991	615	466	498	734	718	554	625	702	1121	918	512	548	727	802	323	612	2131	1756	1418	1113	1059	1040	1044	1225	1041	1178	1231	1828	1032	1575	1484	1882	1675	2405	1665	1435	1601	633
AT4G39200	9131	11628	12154	9556	13994	14929	7824	9614	7801	10691	10875	8918	7888	6657	7710	7452	7214	7688	5346	7306	5823	7092	5773	6127	11947	8862	13721	13374	15857	13291	9720	7584	7513	10921	9712	9846	7072	5914	8917	8207	10065	7881	6987	7697	9430	8899	8094	6928	9532
AT4G21362	0	0	0	0	0	0	0	0	0	0	0	0	0	0	0	0	0	0	0	0	0	0	0	0	0	0	0	0	0	0	0	0	0	0	0	0	0	0	0	0	0	0	0	0	0	0	0	0	0
AT1G13870	520	690	934	715	953	895	400	535	423	599	638	477	420	340	478	453	376	374	278	546	426	412	426	521	948	638	918	782	1044	983	619	459	453	602	677	607	607	516	696	529	805	531	664	598	755	668	678	543	730
AT3G57180	958	1314	1409	1062	1526	1653	1529	1994	1557	1833	2105	1657	1726	1647	1818	1679	1957	1531	1819	2007	1664	2215	1686	1769	1461	1310	1371	1598	1774	1555	1946	1496	1642	1939	2016	1535	1866	1410	1816	1975	2491	2095	1968	2116	2664	2329	2155	1986	882
AT5G16360	48	64	24	84	40	50	4	25	4	28	15	16	16	22	12	16	12	8	8	24	4	16	16	28	83	41	47	46	47	77	8	20	32	44	20	12	22	27	40	24	26	44	60	36	58	55	34	64	40
AT3G03370	122	204	205	113	91	109	41	89	43	64	63	61	63	43	58	42	49	57	66	36	30	79	63	51	141	147	154	110	182	168	49	37	33	65	52	51	58	45	54	45	85	55	37	61	54	84	59	67	214
AT4G39540	2450	3025	3266	2392	3432	3678	2502	3239	2538	2873	3076	2615	2311	1698	1975	1728	2058	1703	1791	2131	1579	2481	1808	2129	2816	2286	2942	3031	3405	3123	2927	2111	2224	2977	2780	2120	2104	1693	2172	1955	2429	1683	2123	2298	2629	2531	2429	1906	2525
AT1G48770	238	226	304	268	350	315	116	201	137	150	145	196	165	75	153	139	145	133	118	176	161	127	166	134	324	266	394	256	370	401	220	164	155	154	145	185	145	143	185	194	155	115	149	146	255	202	171	124	286
AT5G43110	0	0	0	0	0	0	0	0	0	0	0	0	0	0	0	0	0	0	0	0	0	0	0	0	0	0	0	0	0	0	0	0	0	0	0	0	0	0	0	0	0	0	0	0	0	0	0	0	0
AT1G44608	4	4	16	90	121	151	4	12	4	22	38	16	3	5	0	23	12	15	0	9	4	0	0	24	23	4	21	125	169	125	0	5	6	24	60	62	11	16	75	20	48	16	63	24	5	26	32	28	24
AT3G59380	1951	2383	2305	1572	1991	1873	723	985	691	1290	1223	1033	1132	802	1111	883	1034	873	930	1063	971	973	823	950	1887	1419	2068	1726	1984	1664	1135	827	806	1110	1182	1014	1209	874	1270	982	1026	1012	1087	1073	1599	1312	1114	1171	1740
AT1G69680	235	415	489	607	623	826	157	336	229	297	370	322	182	190	225	218	182	184	190	238	158	213	218	242	471	300	444	612	709	542	174	218	318	353	393	328	239	256	316	320	333	286	275	344	403	315	329	245	342
AT3G42160	6	0	0	0	0	0	0	0	0	0	0	0	0	0	0	0	0	0	0	0	0	0	0	0	0	0	0	0	0	0	0	0	0	0	0	0	0	0	0	0	0	0	0	0	0	0	0	0	0
AT5G50250	2267	2926	3154	1992	2989	2787	3721	4910	3935	4964	5254	4257	5828	5178	5781	5195	5740	4706	4743	5443	4827	6157	4778	5080	3279	2779	3776	3361	4002	3566	4856	3996	3719	5120	4754	4750	5873	4570	6157	5528	6936	5891	5751	5770	7430	6571	6372	5490	2934
AT3G31460	0	0	0	0	0	0	0	0	0	0	0	0	0	0	0	0	0	0	0	0	0	0	0	0	0	0	0	0	0	0	0	0	0	0	0	0	0	0	0	0	0	0	0	0	0	0	0	0	0
AT1G09195	1157	1326	1418	770	1033	912	202	260	233	330	404	311	460	346	330	332	368	259	389	424	308	540	424	419	1368	965	1292	823	1267	1088	291	234	254	331	350	279	558	412	594	370	511	340	462	387	550	629	598	442	1087
AT4G06502	0	0	0	0	0	0	0	0	0	0	0	0	0	0	0	0	0	0	0	0	0	0	0	0	0	0	0	0	0	0	0	0	0	0	0	0	0	0	0	0	0	0	0	0	0	0	0	0	0
AT5G65650	351	574	471	428	714	728	252	466	271	432	385	406	501	330	454	410	368	388	293	410	412	497	420	350	625	562	594	621	816	623	557	289	343	494	411	432	640	498	534	488	745	532	408	516	694	499	572	350	479
AT2G37555	0	0	0	9	4	0	18	4	0	0	0	6	16	0	0	0	0	11	10	4	0	23	4	0	0	0	0	41	0	16	0	15	11	5	5	24	21	4	18	0	0	8	8	0	0	8	5	20	0
AT1G75470	4	4	0	8	1	4	0	0	8	0	9	4	0	0	0	0	13	0	4	4	4	0	16	11	0	0	0	0	0	0	4	0	12	0	0	0	0	0	0	0	0	0	0	0	0	0	4	0	0
AT3G58790	355	419	497	436	646	553	419	474	335	580	343	413	602	347	406	261	303	296	262	372	313	413	297	313	802	566	885	572	588	687	319	341	391	464	404	388	477	338	466	367	578	345	443	595	591	399	417	334	649
AT4G13190	8	8	0	0	4	8	51	38	11	34	18	16	16	31	36	18	15	10	26	24	23	14	8	28	12	12	2	33	22	20	16	8	8	0	9	24	12	12	24	38	0	12	8	20	8	21	31	8	4
AT5G59310	0	0	0	0	0	0	0	20	0	20	8	4	25	16	4	270	8	44	20	16	4	20	9	20	0	0	0	0	0	0	0	0	0	4	16	16	0	0	0	20	16	0	24	9	0	32	32	96	0
AT1G52560	0	0	5	69	49	194	233	310	32	922	404	510	137	175	59	262	113	484	16	62	12	77	56	72	16	0	40	113	52	55	112	66	224	636	519	991	76	202	581	396	355	309	90	169	192	422	48	180	16
AT1G10522	809	868	843	975	1506	1774	1865	2170	1410	1827	2060	1761	1574	1254	1987	2060	2095	2074	1926	1792	1725	1826	1919	1738	1006	1076	1126	1735	1943	1436	1804	1313	1383	2327	2049	2036	1473	1300	2233	2725	2919	2240	2174	2112	3053	2520	2325	1871	786
AT3G10110	162	93	231	421	712	933	150	150	113	306	192	222	74	77	90	213	126	179	92	95	80	80	84	120	288	160	260	675	754	543	145	98	139	293	268	357	157	132	261	172	189	92	312	409	448	209	142	115	209
AT4G21323	4	32	18	23	11	39	0	24	7	19	32	12	4	12	20	14	24	16	4	16	21	0	4	8	40	12	20	39	12	28	4	7	31	0	24	16	20	0	32	13	0	8	0	16	4	15	12	12	28
AT4G14110	1115	1253	1558	1085	1143	1283	606	829	598	936	902	789	790	490	627	701	747	643	522	659	566	607	579	575	1377	1077	1381	1288	1568	1201	811	735	655	861	859	876	868	651	1091	813	873	641	855	821	1007	918	860	739	1139
AT2G09870	0	0	0	0	0	0	0	0	0	0	0	0	0	0	0	0	0	0	0	0	0	0	0	0	0	0	0	0	0	0	0	0	0	0	0	0	0	0	0	0	0	0	0	0	0	0	0	0	0
AT1G05400	34	42	55	28	41	40	16	12	16	12	24	48	19	14	23	36	20	33	44	32	16	12	24	28	56	42	52	36	26	50	20	43	13	40	16	8	63	24	4	21	20	36	44	52	28	39	12	52	52
AT1G63610	1838	2391	2098	1700	2064	2388	1993	3016	2050	2593	2892	2604	3949	3083	3718	3176	3785	2908	3003	4047	3295	4016	3302	3615	2118	1990	2280	2163	2769	2431	2667	2195	2310	2681	2694	2323	3479	2686	3139	3745	4976	3856	2968	3146	3952	4188	4144	3202	1892
AT3G62150	2890	3971	4256	10601	11417	13527	140	183	72	353	367	291	308	372	273	389	337	448	210	411	241	338	277	386	5937	3321	4871	8726	8795	6714	280	204	232	490	658	534	511	493	862	407	414	518	946	891	1019	514	420	522	4334
AT1G52343	0	0	0	0	0	0	0	0	0	0	0	0	0	0	0	0	0	0	0	0	0	0	0	0	0	0	0	0	0	0	0	0	0	0	0	0	0	0	0	0	0	0	0	0	0	0	0	0	0
AT1G72700	672	756	838	595	783	829	632	821	630	887	739	775	976	757	923	837	851	753	760	922	760	1165	715	893	899	625	821	729	869	839	662	535	476	745	631	594	693	507	748	564	570	537	877	830	797	905	920	640	673
AT1G72720	12	8	24	5	16	39	8	20	16	24	0	8	8	8	24	24	12	24	16	20	26	12	2	4	12	12	44	8	18	44	18	16	4	0	0	12	4	12	8	28	14	8	26	12	21	32	28	14	32
AT1G44060	0	0	0	0	0	0	0	2	0	0	0	0	0	0	0	0	0	0	0	0	0	0	0	0	0	0	0	0	4	0	0	0	0	0	0	0	0	0	0	0	0	0	0	0	2	0	0	0	0
AT5G59950	2416	2840	3469	3634	4234	4434	1600	2294	1403	2571	2085	2064	2416	1810	2259	1684	2017	1715	1618	2161	1707	2026	1837	1944	2698	1976	2977	3225	3309	3053	2544	1679	1893	3274	3101	2165	2637	2257	2768	1942	2710	2060	2601	2523	2764	2397	2090	2044	2932
AT1G24300	2834	3473	3876	2533	3316	2903	1788	2449	1621	2385	2215	1952	2950	2490	2509	2289	2824	2104	2377	3156	2464	3126	2313	2394	3423	2429	3201	2842	3163	3015	2298	1734	1648	2095	2183	1973	2433	1963	3026	1887	2142	1939	2512	2427	2903	3165	2592	2346	2440
AT3G06960	2249	2816	3095	1823	2411	2397	907	1370	897	1348	1451	1133	1280	1095	1075	938	1145	978	1044	1201	1056	1292	989	971	2713	1946	2552	2139	2421	2237	1489	1053	983	1285	1336	1129	1354	1126	1528	1183	1498	1156	1375	1234	1538	1473	1326	1003	2110
AT2G20970	0	0	0	0	0	0	0	0	0	0	0	0	0	0	0	0	0	0	4	0	0	0	0	0	0	0	0	0	0	0	0	0	0	0	0	0	0	0	0	0	4	0	0	0	5	0	0	0	0
AT5G47610	547	669	752	530	786	580	496	775	466	551	585	501	220	209	222	266	254	178	252	386	199	261	203	250	882	653	952	799	895	941	484	258	309	427	313	319	225	217	363	155	168	154	272	216	312	327	275	127	335
AT3G53580	3205	4287	4402	3036	4431	4661	2879	3516	2854	3768	3693	3387	3356	2580	3230	2891	3233	2760	2320	3245	2614	3273	2502	2864	4559	3121	4781	4543	4919	4500	3743	2871	3008	3730	3589	3341	3277	2432	3436	2728	3743	2892	3078	3435	4023	3510	3346	2913	3740
AT3G43144	0	0	0	0	0	0	0	0	0	0	0	0	0	0	0	0	0	0	0	0	0	0	0	0	0	0	0	0	0	0	0	0	0	0	0	0	0	0	0	0	0	0	0	0	0	0	0	0	0
AT4G36430	8	0	4	8	12	28	0	0	0	12	18	0	0	0	0	0	0	0	0	0	0	0	0	0	0	4	8	16	4	12	0	8	0	0	0	12	5	0	0	4	0	0	5	0	0	0	0	0	12
AT3G49700	0	0	0	0	0	0	0	0	0	0	0	0	0	0	0	0	0	0	0	0	0	0	0	0	0	0	0	0	0	0	0	0	0	0	0	0	0	0	0	0	0	0	0	0	0	0	0	0	0
AT3G22415	8	12	12	8	19	12	16	12	0	20	12	12	11	12	16	12	12	16	21	28	9	19	9	21	16	13	16	12	9	40	24	20	4	15	24	24	10	12	0	4	23	4	12	46	13	36	24	31	4
AT3G22360	0	4	14	20	10	35	12	8	0	0	4	4	0	0	0	0	0	4	0	0	0	0	0	0	0	0	11	11	11	12	8	0	0	15	12	4	0	0	0	0	4	0	0	0	0	0	0	0	0
AT3G15518	67	75	90	477	190	413	28	30	22	73	69	77	26	8	54	18	16	30	36	29	47	23	26	15	78	28	116	207	261	127	34	12	20	40	11	60	17	25	73	16	45	46	62	25	53	15	53	34	90
AT1G27120	242	248	201	144	176	181	1004	1224	815	1080	1096	967	740	588	588	521	647	577	394	447	362	439	419	358	257	237	305	173	308	219	770	456	483	793	725	659	417	290	268	500	521	485	216	271	270	430	397	262	170
AT2G34300	382	518	608	300	414	611	352	437	323	460	499	381	402	229	222	198	322	217	225	273	383	326	274	209	711	554	734	607	707	670	447	297	314	441	391	374	302	235	285	183	243	188	259	337	319	305	274	240	667
AT5G20130	2540	2783	3259	1939	2704	2736	1536	1802	1397	1703	2279	1799	1800	1651	1857	1546	1886	1674	1867	1953	1766	2014	1590	2104	3044	2864	3435	3010	3437	3336	2283	1588	1788	1831	1961	1911	2127	1829	2435	2215	2818	2314	2189	2303	2964	2613	2662	2020	2402
AT3G32290	0	0	0	0	0	0	0	0	0	0	0	0	0	0	0	0	0	0	0	0	0	0	0	0	0	0	0	0	0	0	0	0	0	0	0	0	0	0	0	0	0	0	0	0	0	0	0	0	0
AT1G77746	0	0	0	0	0	0	0	0	0	0	0	0	0	0	0	0	0	0	0	0	0	0	0	0	0	0	0	0	0	0	0	0	0	0	0	0	0	0	0	0	0	0	0	0	0	0	0	0	0
AT1G49410	901	939	1001	1172	1623	1916	891	1080	872	1057	1377	1134	685	585	668	720	700	868	587	748	586	620	762	747	1297	1044	1297	1790	1896	1609	971	783	558	976	972	978	717	647	864	919	1095	765	1182	1176	1671	1103	913	763	968
AT4G14690	0	0	9	15	16	22	216	258	196	257	507	336	124	32	32	207	118	219	4	72	22	16	32	24	24	14	12	22	24	36	501	191	174	476	500	379	34	118	228	196	104	43	104	95	155	68	12	88	24
AT1G53380	1004	1255	1313	1075	1178	1391	772	862	745	1109	935	876	863	614	839	692	859	588	791	894	751	836	836	789	1399	1115	1294	1205	1503	1209	684	584	577	911	817	696	807	680	802	653	823	622	627	804	1070	1015	897	731	1141
AT4G02290	0	0	0	0	0	0	12	12	4	5	14	4	0	0	0	0	8	9	8	0	0	0	0	4	0	0	0	0	0	4	0	4	5	0	0	4	0	0	8	4	18	0	16	8	8	0	0	0	0
AT4G07744	0	0	0	0	0	0	0	0	0	0	0	0	0	0	0	0	0	0	0	0	0	0	0	0	0	0	0	0	0	0	0	0	0	0	0	0	0	0	0	0	0	0	0	0	0	0	0	0	0
AT1G71870	19	59	59	16	36	39	80	34	67	146	66	99	79	45	26	57	50	48	46	49	71	60	38	36	43	40	61	49	101	11	91	71	22	95	95	83	92	32	33	60	55	46	60	84	73	54	69	44	46
AT3G57260	32	12	56	84	28	8	153	480	502	39	112	80	39	28	24	80	36	0	24	42	12	24	0	57	30	16	24	39	104	52	656	1048	630	36	60	24	20	44	36	52	60	298	2056	572	669	32	28	32	80
AT4G06730	0	0	0	0	0	0	0	0	0	0	0	0	0	0	0	0	0	0	0	0	0	0	0	0	0	0	0	0	0	0	0	0	0	0	0	0	0	0	0	0	0	0	0	0	0	0	0	0	0
AT1G52320	1739	2185	2505	1800	2037	2191	719	926	733	1035	1033	830	1211	912	1149	936	1186	805	964	1403	959	1223	1162	983	1908	1546	2034	1911	2106	1751	1084	878	772	989	1134	963	1314	1256	1582	933	1256	1082	1335	1289	1521	1574	1173	1265	1715
AT1G67855	0	0	0	0	0	0	7	0	0	8	0	0	0	0	0	0	0	0	0	0	0	0	0	0	5	4	0	0	18	0	13	5	8	0	2	2	9	7	0	0	4	0	0	0	0	0	10	0	4
AT5G13190	603	784	1055	1594	1636	2151	547	760	532	861	745	662	654	537	680	564	661	551	506	666	594	719	502	753	891	578	1144	1326	1048	994	1044	600	730	831	832	810	811	644	858	611	906	750	861	1092	1004	881	739	690	638
AT4G30872	0	0	0	0	0	0	0	0	0	0	0	0	0	0	0	0	0	0	0	0	0	0	0	0	0	0	0	0	0	0	0	0	0	0	0	0	0	0	0	0	0	0	0	0	0	0	0	0	0
AT4G37020	824	1008	1096	783	889	910	436	608	487	614	691	513	550	509	545	454	452	438	450	554	560	510	436	572	855	647	997	768	1051	903	612	462	526	670	595	515	578	412	549	498	618	565	520	495	772	677	543	443	842
AT2G33910	0	2	2	2	2	1	0	1	0	0	3	0	0	1	1	0	0	0	1	2	2	3	0	0	1	5	2	0	1	0	2	0	0	0	0	0	3	0	0	1	0	0	0	0	0	1	2	0	1
AT3G48010	0	4	0	0	10	0	4	0	0	0	0	0	4	0	0	0	0	0	0	0	0	0	0	0	0	4	0	0	4	8	0	0	0	0	0	0	4	0	0	0	4	0	0	0	0	0	0	0	0
AT4G18700	3145	3668	3571	2273	3005	3017	2646	4154	3035	4379	4031	3904	3055	2439	2914	2457	2417	2643	1937	2760	1982	2033	1692	2172	3246	2478	3298	2792	3399	2723	4372	3430	3362	5130	5090	4352	2952	3020	3470	2907	3638	2862	3191	2634	3663	3545	3206	2832	2583
AT3G15000	4157	4882	5864	5684	9266	10464	4529	5528	4263	6659	6435	5285	5430	4297	4708	5018	4995	5580	4050	4998	4344	5126	4293	4026	6032	4447	6253	7832	8846	6931	6295	4396	4167	6591	6428	6394	5845	5090	6282	5662	6329	4926	7032	7028	8286	5641	5314	3970	4463
AT2G45000	2540	2934	3517	2779	3812	4279	648	682	657	934	1005	771	855	665	882	1001	785	786	754	1091	864	939	770	776	2921	1838	3275	2809	3138	2642	950	796	763	1068	1039	1095	998	1023	1194	1061	1108	915	1198	1058	1437	1155	1018	937	2410
AT1G56710	42	31	56	59	71	60	27	48	38	12	52	77	147	58	38	100	44	28	72	52	54	82	67	45	85	24	68	128	56	88	16	28	16	24	26	28	23	13	20	24	27	39	32	20	28	74	48	48	44
AT4G14920	1889	2043	2131	1270	1376	1297	934	1210	1059	1195	1186	1117	1346	1120	1190	964	1286	1024	1151	1214	1058	1244	1003	935	1835	1627	1966	1534	1798	1473	1541	1131	1063	1488	1582	1267	1488	1140	1499	1354	1717	1189	1169	1210	1585	1690	1595	1323	1644
AT4G09180	389	462	565	254	353	366	535	563	534	605	577	482	444	418	428	455	440	389	430	536	356	468	431	391	786	547	797	595	658	670	488	433	444	542	556	450	440	383	509	404	354	393	437	464	574	566	397	442	538
AT3G57785	1314	1770	2007	1049	1645	1519	868	1078	775	1211	913	865	1255	959	977	943	1106	965	955	1424	1333	1278	1158	1070	1980	1309	2196	1659	2196	1760	1086	936	763	1113	1138	1083	1221	935	1246	1248	1614	1145	1240	1441	1679	1525	1215	1296	1562
AT2G23630	0	0	0	0	0	0	0	0	0	0	0	0	0	0	0	0	0	0	0	0	0	0	0	0	0	0	0	0	0	0	0	0	0	0	0	0	0	0	0	0	0	0	0	0	0	0	0	0	0
AT2G07711	189	260	247	307	390	335	140	184	143	282	173	224	237	164	144	121	178	231	95	170	142	193	98	109	215	246	268	340	454	232	145	162	152	247	184	158	146	125	177	195	263	218	144	187	214	144	154	180	228
AT4G15610	840	630	1051	7010	8280	10504	187	192	46	822	739	493	112	36	60	470	103	533	56	429	90	116	98	166	1447	596	751	7742	6522	4135	173	164	184	622	1109	644	211	299	825	526	569	253	671	390	676	586	169	367	642
AT4G14390	56	78	64	12	8	4	0	0	0	0	0	0	0	0	0	0	0	0	0	0	0	0	0	0	44	27	90	0	12	8	4	12	0	0	0	0	0	0	0	0	0	0	0	0	0	0	0	0	56
AT5G53300	15943	12339	15018	9254	13863	15155	6747	9010	9813	9495	8987	8161	14215	10350	8008	9745	11083	6386	6155	11434	8788	11497	9370	6626	13131	9829	14207	19053	21720	19156	14274	10973	7392	9069	13046	11674	14122	10870	8576	10577	9623	7192	10665	6978	9076	9518	7621	10623	12215
AT1G72645	4943	5847	6413	2746	2974	2512	1708	2106	1790	2025	1998	1534	3047	2739	3304	2507	2853	1994	3081	4201	3031	3494	3099	3163	3686	3369	3983	2782	2873	3376	1892	1500	1531	1514	1478	1053	2690	2122	2581	2382	3232	2780	2381	2850	3733	5076	4130	3334	3782
AT1G64590	0	0	0	0	0	0	0	0	0	0	0	0	0	0	0	0	0	0	0	0	0	0	0	0	0	0	0	0	0	0	0	0	0	0	0	0	0	0	0	0	0	0	0	0	0	0	0	0	0
AT3G28470	0	0	7	0	0	0	0	0	4	0	0	0	0	0	0	0	2	1	0	0	3	0	0	0	0	0	5	4	0	0	3	0	2	0	0	2	0	0	0	0	0	0	0	0	0	0	0	0	0
AT5G05330	25	82	90	41	30	56	118	136	108	196	65	118	143	92	111	103	102	102	140	97	103	104	128	103	42	44	83	24	52	45	84	133	43	133	104	136	78	72	55	140	136	122	86	62	83	132	103	75	77
AT1G57350	0	0	0	0	0	0	0	0	0	0	0	0	0	0	0	0	0	0	0	0	0	0	0	0	0	0	0	0	0	0	0	0	0	0	0	0	0	0	0	0	0	0	0	0	0	0	0	0	0
AT2G35420	275	277	458	202	231	271	78	112	72	82	167	99	108	89	166	146	161	171	122	227	216	138	144	159	307	300	249	275	402	343	114	110	103	88	113	61	164	159	253	119	176	148	171	230	270	226	201	170	284
AT2G28480	523	633	824	536	821	903	320	448	428	538	557	459	530	402	399	370	479	392	413	577	383	501	414	454	771	500	682	877	996	810	496	505	332	577	534	519	463	379	599	580	622	522	717	794	875	659	594	589	720
AT1G32992	0	0	0	0	0	0	0	7	0	0	0	0	0	0	0	0	0	0	0	0	0	0	0	0	0	0	0	0	0	0	0	0	0	0	0	0	0	0	0	0	0	0	0	0	0	0	0	0	0
AT1G51745	844	1024	1049	587	705	689	444	622	384	515	625	539	624	416	536	416	534	358	496	729	533	638	467	611	791	599	668	686	855	774	547	475	544	649	553	536	617	346	571	553	616	613	675	588	843	844	680	572	673
AT3G30827	0	0	0	0	0	0	0	0	0	0	0	0	0	0	0	0	0	0	0	0	0	0	0	0	0	0	0	0	0	0	0	0	0	0	0	0	0	0	0	0	0	0	5	0	0	0	0	0	0
AT5G60370	319	413	522	282	341	401	358	362	294	466	343	385	407	380	363	332	357	259	344	499	402	461	472	351	464	428	470	405	521	442	401	330	336	424	359	388	362	247	377	297	385	303	255	360	418	477	422	303	463
AT2G03460	0	0	10	0	0	0	0	0	0	0	0	0	0	0	0	4	0	0	0	0	0	0	0	0	0	0	0	0	0	0	0	0	4	0	0	0	0	0	0	0	8	3	0	0	0	0	0	0	0
AT1G41795	0	0	0	0	0	0	0	0	0	0	0	0	0	0	0	0	0	0	0	0	0	0	0	0	0	0	0	0	0	0	0	0	0	0	0	0	0	0	0	0	0	0	0	0	0	0	0	0	0
AT1G70580	4092	4825	4733	3340	4309	4108	9944	13937	10240	10867	13015	9899	8220	6694	6953	6677	7938	5551	6513	8094	6679	8941	6949	6844	4262	3466	4519	4540	4731	4804	10350	7123	6944	8211	8277	7221	6478	4971	6521	5564	6569	5689	5883	6232	7190	8147	7183	6221	2806
ATCG00310	0	0	0	0	0	0	3	0	0	0	0	0	0	0	0	0	0	0	1	0	0	0	0	0	1	0	0	0	2	0	0	0	0	2	0	0	0	0	0	0	0	0	0	0	0	0	0	0	0
AT1G36950	0	0	0	0	0	0	0	0	0	0	0	0	0	0	0	0	0	0	0	0	0	0	0	0	0	0	0	0	0	0	0	0	0	0	0	0	0	0	0	0	0	0	0	0	0	0	0	0	0
AT1G54090	1240	1483	1913	1737	1866	2332	481	773	721	877	925	875	756	650	773	603	761	804	664	1075	794	809	780	1044	1840	1109	1795	1681	2252	1756	1012	844	889	1145	1141	855	1296	1030	1293	956	1275	915	1292	1226	1432	1304	1358	1181	1775
AT4G21610	344	470	691	259	442	391	139	195	139	164	240	169	268	146	133	124	149	163	136	148	151	147	155	176	507	372	550	397	699	520	136	147	123	157	236	166	245	103	136	208	234	203	210	231	272	271	201	165	502
AT2G22810	16	24	53	12	14	12	42	64	88	91	68	62	139	129	180	63	102	89	186	161	156	50	144	106	15	18	20	11	7	28	146	180	109	60	89	60	390	285	207	105	230	217	287	250	351	154	127	155	16
AT2G37160	1029	1317	1392	1079	1495	1533	671	1014	815	1166	1091	1055	1055	864	941	947	1068	1008	871	1077	1101	1132	961	1072	1724	1207	1472	1574	1950	1495	1166	1009	898	1190	1329	1205	1295	1263	1465	1361	1581	1296	1281	1227	1600	1341	1424	1291	1213
AT1G02780	16053	20152	22050	19530	26927	28671	19530	24154	19430	24849	25252	21249	17618	15532	18247	18030	18780	19500	13408	18458	15527	18215	14727	15861	23777	18324	23780	28081	33036	27413	23760	17608	17323	23863	23099	22474	15918	14452	22287	19026	23553	17410	19217	21947	24900	21625	20257	15812	16796
AT2G12695	0	0	0	0	0	0	0	0	0	0	0	0	0	0	0	0	0	0	0	0	0	0	0	0	0	0	0	0	0	0	0	0	0	0	0	0	0	0	0	0	0	0	0	0	0	0	0	0	0
AT2G02490	0	0	0	0	0	0	0	0	0	0	0	0	0	0	0	0	0	0	0	0	0	0	0	0	0	0	0	0	0	0	0	0	0	0	0	0	0	0	0	0	0	5	0	0	0	0	0	0	0
AT3G03726	0	0	0	0	0	4	0	0	0	0	0	0	0	0	0	0	0	0	0	0	0	0	0	0	0	0	0	0	0	0	0	4	0	0	0	0	0	0	0	0	0	0	0	0	3	0	0	0	0
AT1G47485	0	0	0	0	0	0	0	0	0	0	0	0	0	0	0	0	0	0	0	0	0	0	0	0	0	0	0	0	0	0	0	0	0	0	0	0	0	0	0	0	0	0	0	0	0	0	0	0	0
AT5G09660	79616	98149	105071	60441	71495	68113	85086	120262	92460	109596	111451	100590	113873	95362	102914	80562	106233	72733	94805	116105	91789	119194	93820	97471	78215	71225	89816	75663	82271	82453	110431	86513	80202	95402	92770	79026	94562	73556	92033	84371	110018	94290	68492	74208	101306	116835	105995	93515	57004
AT5G05740	4727	6019	5621	4337	4941	5212	4219	6150	4730	5730	6002	6171	9804	7758	8888	7275	8560	7572	8457	9316	8486	11036	8492	8736	5903	5398	5902	5995	6843	5639	5824	4595	4638	6115	5417	5283	8169	6440	7963	7644	10079	10738	6552	7303	9072	11678	11003	8803	3764
AT1G51802	0	0	2	0	0	0	0	0	0	0	0	0	0	0	0	0	0	0	0	0	0	0	0	0	0	0	0	4	4	0	0	0	0	0	0	0	0	0	0	0	0	0	0	0	0	0	0	0	4
AT4G14950	623	802	1141	646	897	990	458	681	511	651	809	639	763	469	542	692	682	686	661	719	615	804	574	747	1100	795	1266	1060	1378	1120	832	616	520	780	768	621	782	655	881	532	679	644	772	797	850	891	770	759	925
AT3G32415	0	0	0	1	0	0	0	0	1	0	4	0	4	2	0	12	0	13	1	0	0	3	0	10	0	0	0	1	0	0	0	0	1	1	6	0	0	0	16	0	0	0	0	0	13	5	0	0	2
AT3G02420	1598	2012	2053	1263	1544	1539	631	908	827	960	1184	860	1044	796	954	962	1059	959	902	1181	965	1076	1003	990	1731	1280	1824	1380	1871	1556	1052	882	871	936	852	1052	1085	892	1247	925	1203	900	1231	1242	1341	1267	1175	1016	1623
AT5G25590	206	293	249	138	168	175	440	567	445	519	600	433	497	286	403	393	364	274	501	562	382	604	528	343	337	298	345	239	240	293	395	391	432	488	573	427	253	338	247	290	605	309	326	279	359	488	531	526	266
AT4G06512	0	0	0	0	0	0	0	0	0	0	0	0	0	0	0	0	0	0	0	0	0	0	0	0	0	0	0	0	0	0	0	0	0	0	0	0	0	0	0	0	0	0	0	0	0	0	0	0	0
AT3G22230	5535	6579	7274	6360	9598	10806	4788	5583	4652	5977	6777	4971	3778	3369	3987	4402	4411	4783	2890	4264	3408	3945	3029	3779	7513	6105	8500	9643	11609	9735	5554	4343	4221	6480	5842	5813	3701	3395	5200	4409	5491	4463	5453	5517	6729	4592	4581	4057	5607
AT1G43502	0	0	0	0	0	0	0	0	0	0	0	0	0	0	0	0	0	0	0	0	0	0	0	0	0	0	0	0	0	0	0	0	0	0	0	0	0	0	0	0	0	0	0	0	0	0	0	0	0
AT3G03930	0	0	0	0	4	0	0	5	4	4	0	8	4	0	0	0	4	0	8	8	4	5	0	0	0	16	8	0	0	8	4	0	11	4	4	0	0	6	8	0	8	8	0	8	0	5	14	12	0
AT3G20970	1486	1586	1677	1116	1762	1793	789	956	827	1012	1161	868	975	728	936	850	816	861	805	950	814	1144	757	963	1620	1251	1581	1476	1738	1575	1048	840	868	1046	1052	885	1014	695	1266	811	1099	787	1002	1015	1453	1043	1005	1006	1268
AT4G38180	395	517	577	227	439	381	235	323	205	331	282	268	264	308	348	217	197	255	207	283	231	293	159	282	586	288	353	397	472	439	281	270	255	254	320	255	299	243	373	179	343	207	292	271	398	346	282	224	458
AT2G18390	984	1300	1329	863	1442	1590	338	524	377	592	600	446	615	468	524	429	519	459	514	663	521	662	586	573	1311	1061	1355	1385	1674	1124	483	299	459	633	485	542	641	481	681	582	825	682	952	760	796	749	860	569	1190
AT3G53850	524	751	734	380	499	471	364	465	357	445	512	374	601	394	503	442	571	360	536	606	505	556	524	618	454	577	677	509	647	546	571	338	380	472	483	383	467	404	532	577	813	654	350	411	661	821	648	535	476
AT2G45580	0	0	0	18	23	34	0	0	0	0	0	0	0	0	0	4	0	0	0	0	0	0	0	0	4	0	0	4	0	10	0	0	0	0	4	5	6	0	0	0	4	0	6	0	0	0	0	0	0
AT5G13880	12	10	28	28	14	24	42	38	34	35	48	36	29	10	24	33	20	52	32	16	26	64	60	24	50	28	47	16	31	64	44	28	36	32	40	34	52	16	28	22	24	8	16	40	28	42	44	26	24
AT3G16432	0	0	0	0	0	0	0	0	0	0	0	0	0	0	0	0	0	0	0	0	0	0	0	0	0	0	0	0	0	0	0	0	0	0	0	0	0	0	0	0	0	0	0	0	0	0	0	0	0
AT5G37420	0	0	0	0	0	12	0	0	5	0	0	4	0	0	0	8	4	0	0	4	0	0	4	8	0	0	0	0	0	0	0	0	0	0	0	9	0	0	0	0	1	0	0	8	0	0	0	0	0
AT3G09162	371	508	445	368	494	496	421	467	566	601	632	555	770	561	581	416	534	483	513	755	674	599	530	442	357	371	596	470	554	578	671	399	424	495	480	355	603	444	585	547	617	501	515	588	696	617	640	426	234
AT3G46380	0	0	0	0	0	0	0	0	0	0	0	0	0	0	0	0	0	0	0	0	0	0	0	0	0	0	0	0	0	0	0	0	0	0	0	0	0	0	0	0	0	0	0	0	0	0	0	0	0
AT5G20045	0	0	0	0	0	0	0	0	0	0	0	0	0	0	0	0	0	0	0	0	0	0	0	0	0	0	0	0	0	0	0	0	0	0	0	0	0	0	0	0	0	0	0	0	0	0	0	0	0
AT1G53160	576	581	665	415	759	557	731	763	537	777	1053	915	499	453	551	346	478	343	412	524	520	398	410	361	635	455	519	571	669	539	992	858	920	743	830	788	639	598	820	498	750	657	601	552	945	690	630	494	499
AT1G76860	1912	2183	2704	1455	2099	2304	892	1195	883	1202	1050	1109	1368	937	981	820	967	968	980	1281	959	1126	894	990	2038	1701	2120	1870	2407	1979	1317	918	998	1129	1275	1063	1106	865	1272	995	1482	1091	997	1151	1380	1350	1273	1032	1753
AT2G40630	407	470	551	447	632	555	433	555	541	596	505	516	540	469	508	515	528	424	515	700	407	638	606	529	716	478	720	688	869	735	479	429	480	565	468	462	610	435	408	533	482	461	490	557	797	616	563	380	470
AT1G08430	9	0	0	0	0	0	0	0	0	0	0	4	0	0	0	0	9	0	0	0	5	0	0	9	4	0	0	0	0	4	0	0	0	7	0	0	0	0	12	0	0	0	12	4	0	0	0	0	0
AT3G48460	105	165	188	110	159	215	1827	2673	1999	2030	2388	1868	561	403	503	536	442	449	251	427	359	355	330	341	226	210	274	329	243	374	1391	794	830	1239	1016	990	391	357	500	370	319	393	365	298	361	416	363	344	120
AT1G53120	1172	1435	1525	1098	1298	1150	1002	1202	1011	1207	1340	999	982	837	1012	986	1227	855	984	1278	1005	1194	815	1036	1566	1230	1544	1321	1791	1588	1409	953	1046	1188	1204	1045	1061	1009	1048	1038	1294	1141	1059	1198	1582	1306	1301	1068	1173
AT4G22660	0	0	0	0	0	0	0	0	0	0	0	0	0	0	0	0	0	0	0	0	0	0	0	0	0	0	0	0	0	0	0	0	0	0	0	0	0	0	0	0	0	0	0	0	0	0	0	0	0
AT3G04050	12	12	33	16	37	54	24	20	8	28	0	28	12	12	28	10	10	8	18	26	26	20	8	24	12	26	18	26	42	12	16	20	8	8	16	16	0	12	14	10	20	37	16	15	32	34	8	24	33
AT5G14035	0	0	0	0	0	0	0	0	0	0	0	0	0	0	0	0	0	0	0	0	0	0	0	0	0	0	0	0	0	0	0	0	0	0	0	0	0	0	0	0	0	0	0	0	0	0	0	0	0
AT3G45480	0	0	0	0	0	0	0	0	0	0	0	0	0	0	0	0	0	0	0	0	0	0	0	0	0	0	0	0	0	0	0	0	0	0	0	0	0	0	0	0	0	0	0	0	0	0	0	0	0
AT5G31787	0	0	0	0	0	0	0	0	0	0	0	0	0	0	0	0	0	0	0	0	0	0	0	0	0	0	0	0	0	0	0	0	0	0	0	0	0	0	0	0	0	0	0	0	0	0	0	0	0
AT2G11040	0	0	0	0	0	0	0	0	0	0	0	0	0	0	0	0	0	0	0	0	0	0	0	0	0	0	0	0	0	0	0	0	0	0	0	0	0	0	0	0	0	0	0	0	0	0	0	0	0
AT3G44650	0	0	0	0	0	0	0	0	0	0	0	0	0	0	0	0	0	0	0	0	0	0	0	0	0	0	0	0	0	0	0	0	0	0	0	0	0	0	0	0	0	0	0	0	0	0	0	0	0
AT5G41030	20	4	8	4	0	0	4	0	4	16	12	15	4	0	1	0	0	0	0	0	20	1	0	0	5	12	11	9	8	4	4	0	0	0	4	0	0	16	4	0	0	4	0	0	0	0	0	0	8
AT1G57390	0	0	0	0	0	0	0	0	0	0	0	0	0	0	0	0	0	0	0	0	0	0	0	0	0	0	0	0	0	0	0	0	0	0	0	0	0	0	0	0	0	0	0	0	0	0	0	0	0
AT2G27402	42	44	52	60	56	40	0	16	12	20	4	16	8	8	4	36	8	8	12	12	8	24	4	4	118	76	152	112	110	129	40	15	4	24	20	28	8	8	36	40	16	4	52	12	44	24	52	16	96
AT5G15440	568	629	661	487	601	782	777	869	801	1027	850	898	619	523	662	409	501	391	437	552	441	463	436	549	618	524	757	573	606	830	1048	781	766	842	860	796	697	519	561	495	575	588	533	535	653	645	579	422	569
AT5G11170	5924	7371	8245	7076	9604	10460	5672	6677	5769	7176	7395	5900	4698	4073	4434	4708	4981	4894	4034	5117	4138	4840	4124	4132	7931	5738	8589	8484	9898	9029	7533	5605	5659	6954	6640	6624	4690	4213	5892	4657	5645	4885	5860	6373	6772	6087	5400	4377	5854
AT2G04520	2550	2878	3266	2729	3975	3899	2441	2756	2417	3202	3425	2584	2554	2153	2340	2323	2403	2555	2004	2432	1893	2223	1835	2125	3984	2882	4165	3972	4359	3994	2951	2240	2374	3074	2982	3018	2926	2677	3650	2431	3405	2825	3214	2796	4005	3269	2951	2424	3220
AT1G36880	0	0	0	0	0	0	0	0	0	0	0	0	0	0	0	0	0	0	0	0	0	0	0	0	0	0	0	0	0	0	0	0	0	0	0	0	0	0	0	0	0	0	0	0	0	0	0	0	0
AT2G22910	1507	1840	2202	1590	1929	2085	742	1020	695	1139	1057	1024	1044	729	869	860	800	906	807	1002	894	1089	905	1070	1891	1462	1817	1780	2173	1818	921	761	764	1159	960	974	939	887	1078	955	1214	991	1697	1520	1595	1352	1077	990	1871
AT4G30380	0	0	0	0	0	0	0	0	0	0	0	0	0	0	0	0	0	0	0	0	0	0	0	0	0	0	0	3	0	0	0	0	0	2	0	0	0	0	0	0	0	0	0	0	0	0	0	0	0
AT1G74680	838	1115	1462	832	1058	832	528	726	430	755	766	594	968	632	750	779	711	760	762	1051	757	1019	795	1044	1454	1007	1273	875	1232	1038	760	544	598	723	669	653	1118	871	1041	876	1198	921	869	872	1211	1151	1117	957	1149
AT4G06562	0	0	0	0	0	0	0	0	0	0	0	0	0	0	0	0	0	0	0	0	0	0	0	0	0	0	0	0	0	0	0	0	0	0	0	0	0	0	0	0	0	0	0	0	0	0	0	0	0
AT1G19115	0	0	0	0	0	0	0	0	0	0	0	0	0	4	0	0	0	0	0	0	0	0	0	0	0	8	0	0	0	8	0	0	0	0	0	0	0	0	0	0	0	0	0	0	4	0	0	4	0
AT2G42240	334	291	460	242	414	372	297	357	287	424	314	323	358	251	347	288	354	239	334	367	389	400	360	314	486	313	443	427	517	484	298	218	217	428	326	320	387	264	316	359	481	362	318	308	439	409	350	250	462
AT5G39260	23	33	79	18	10	25	0	7	6	10	8	0	18	6	0	8	0	22	29	12	9	17	8	16	38	22	41	27	20	46	10	8	0	0	0	13	22	9	5	0	34	16	32	16	17	20	9	9	26
AT2G19580	78	97	157	53	94	135	66	89	76	106	84	90	115	16	78	81	51	51	42	99	63	76	55	72	100	83	99	68	92	110	44	60	72	87	133	53	56	59	95	71	76	68	39	69	72	64	76	59	64
AT5G47970	855	1068	1049	717	919	911	772	998	716	1034	1077	768	793	667	755	741	771	644	639	833	656	887	672	720	961	850	1155	1054	1126	1221	844	615	610	833	709	693	730	555	807	562	833	610	681	896	782	930	894	671	849
AT5G43065	0	0	0	0	0	0	0	0	0	0	2	0	0	0	0	0	0	0	0	0	0	0	1	0	0	0	0	0	1	0	0	0	0	0	0	0	0	0	0	0	0	0	0	0	0	0	0	0	0
AT2G37990	2171	2906	3105	2990	4381	4875	1565	1825	1505	2076	2302	1674	1644	1353	1515	1736	1737	1867	1348	1778	1354	1571	1316	1513	3419	2604	4050	4752	4973	4191	2272	1601	1617	2225	2236	2328	1604	1501	2111	1797	2322	1836	2432	2326	3113	2216	1733	1660	2847
AT2G14595	0	0	0	0	0	0	0	0	0	0	0	0	0	0	0	0	0	0	0	0	0	0	0	0	0	0	0	0	0	0	0	0	0	0	0	0	0	0	0	0	0	0	0	0	0	0	0	0	0
AT3G48020	70	111	86	222	268	244	8	16	0	76	60	24	24	4	5	72	24	60	10	18	0	26	1	8	44	24	56	139	199	108	4	8	4	40	36	36	28	46	63	16	15	16	80	16	44	39	53	32	49
AT5G18450	0	0	0	0	0	0	0	0	0	0	0	0	0	0	0	0	0	0	0	0	0	0	0	0	0	0	0	0	0	0	0	0	0	0	0	0	0	0	4	0	0	0	0	0	0	0	0	0	0
AT2G24100	985	1230	1467	1341	1686	1778	230	515	321	922	718	681	377	259	298	597	378	688	264	516	319	497	292	718	1679	944	1351	1590	2600	1585	526	368	407	633	766	868	278	350	887	445	406	255	573	702	559	779	532	514	1362
AT1G18730	7331	9325	9828	6224	7642	7363	5915	7968	5875	7466	7522	6946	11323	8465	10395	7753	10025	7181	9783	11504	9344	11266	9370	10587	8853	7864	9479	8608	9361	9538	6979	5673	5867	6227	6810	6133	9678	7945	9482	8438	11769	9476	7958	8637	11421	13749	12749	10800	6493
AT1G37040	0	0	0	0	0	0	0	0	0	0	0	0	0	0	0	0	0	0	0	0	0	0	0	0	0	0	0	0	0	0	0	0	0	0	0	0	0	0	0	0	0	0	0	0	0	0	0	0	0
AT5G08430	930	1060	1137	510	868	727	993	1426	1148	1423	1466	1326	1031	873	1043	750	1004	810	814	1079	834	912	645	883	762	849	974	912	933	896	1240	833	983	945	985	862	867	748	867	774	968	812	641	807	934	1155	1093	892	723
AT1G02970	12	20	32	8	20	36	36	16	20	44	24	20	42	32	12	12	16	16	38	16	8	12	20	42	44	16	52	60	48	19	52	24	16	19	24	20	12	16	16	24	28	4	12	36	11	22	28	8	56
AT3G32032	0	0	0	0	0	0	0	0	0	0	0	0	0	0	0	0	0	0	0	0	0	0	0	0	0	0	0	0	0	0	0	0	0	0	0	0	0	0	0	0	0	0	0	0	0	0	0	0	0
AT4G16670	1979	2349	2833	4032	4727	6347	272	431	261	453	440	388	306	185	306	448	367	445	341	570	324	481	282	484	1952	1221	1898	3630	4802	2986	281	236	164	437	381	480	258	246	386	241	349	249	314	350	394	525	426	267	1966
AT4G25300	454	708	627	335	506	479	696	1024	632	916	890	820	625	413	514	419	458	304	396	501	321	526	365	464	626	440	509	477	534	561	669	398	437	661	667	656	536	402	499	362	530	254	408	311	492	483	346	409	581
AT1G51140	310	390	507	148	163	154	1792	2847	2092	2607	1984	2131	2306	1253	1577	1168	1540	1152	2631	3296	2821	3383	2938	2696	232	263	413	196	247	243	2031	1263	1368	1719	1757	1437	1609	1330	1284	1329	1622	1180	2389	2142	2763	3388	2763	2202	373
AT4G39160	860	1008	1259	893	1122	1121	1263	1389	1181	1357	1437	1278	1201	984	1062	1115	1181	1035	1260	1226	1076	1375	1207	1424	1306	1042	1395	1275	1494	1206	1389	1109	1157	1205	1262	1293	1086	818	1249	1223	1526	1194	1342	1296	1910	1625	1556	1220	1149
AT5G24800	1758	1601	2182	1502	1706	1864	1013	1892	1472	1851	1846	1613	1480	1183	1297	1100	1128	914	760	1116	722	1260	916	986	1560	1261	1666	1453	1616	1325	1847	1551	1678	1809	1736	1417	1775	1454	1523	1211	1599	996	1206	1074	1333	1599	1257	1051	1908
AT4G26488	6	12	37	41	0	59	9	13	36	28	13	11	12	15	26	4	32	27	0	0	33	23	18	71	21	23	0	38	46	16	0	0	0	19	11	14	10	15	22	38	58	12	31	9	17	50	6	8	38
AT4G09960	0	0	0	0	0	0	0	0	0	0	0	0	0	0	0	0	0	0	0	0	0	0	0	0	0	0	0	0	0	0	0	0	0	0	0	0	0	0	0	0	4	0	0	0	0	0	0	0	0
AT5G05510	0	24	16	0	5	16	0	4	4	6	0	8	8	8	8	8	4	5	4	8	8	16	18	8	0	0	8	8	5	20	32	0	12	0	0	4	0	8	8	10	0	4	16	8	12	12	4	12	4
AT1G07180	268	274	439	714	1370	1542	9186	12898	9665	12168	12525	11160	2185	1807	1740	1960	2022	2394	246	745	261	534	464	679	424	269	406	959	1382	1174	11633	7887	8140	9537	9522	8265	2085	2548	3620	1802	1561	1456	1132	1098	1584	889	666	629	276
AT2G02240	38	12	4	36	26	24	11	16	28	30	11	20	20	6	26	27	48	24	19	25	20	41	11	10	0	19	24	17	37	48	40	10	11	26	22	22	18	6	14	26	24	10	28	49	18	29	28	21	4
AT5G33399	2	13	6	20	30	12	6	6	22	4	18	16	4	13	19	8	32	12	11	20	14	2	8	16	8	0	4	4	36	7	4	3	0	12	13	16	8	0	10	9	8	41	21	31	23	6	20	9	0
AT1G21190	552	738	735	578	975	960	812	989	813	930	1038	815	1167	810	947	912	1056	980	890	1026	872	1099	823	1201	920	742	964	1138	1170	1075	668	566	611	822	864	688	820	729	746	847	1152	731	794	843	910	1168	1015	742	755
AT1G15490	405	507	648	400	562	437	227	250	237	321	278	277	384	226	333	235	294	244	329	360	351	388	368	365	717	622	687	474	607	554	268	167	205	282	229	302	254	153	151	287	309	274	344	224	275	404	315	225	539
AT5G50280	729	961	1046	743	988	910	1124	1354	1027	1250	1421	1270	1878	1454	1691	1424	1491	1399	1589	1815	1564	1993	1547	1497	898	861	1011	976	1273	1213	1447	1043	1079	1527	1414	1272	1833	1433	1753	1714	2303	1938	1570	1521	2178	2200	1845	1625	724
AT1G44510	0	0	0	0	0	0	0	0	0	0	0	0	0	0	0	0	0	0	0	0	0	0	0	0	0	0	0	0	0	0	0	0	0	0	0	0	0	0	0	0	0	0	0	0	0	0	0	0	0
AT5G62140	1334	1781	1818	997	1116	1253	2877	4077	3525	3345	4328	3359	2886	2260	2848	2135	2657	1948	2704	3037	2948	3192	2678	2873	1857	1986	2453	1778	1991	2244	3074	2519	2218	2537	2834	2252	2480	1858	2327	2606	3416	2815	2671	2840	3889	3670	3535	2897	1074
AT1G38440	0	0	0	0	0	0	0	0	0	0	0	0	0	0	0	0	0	0	0	0	0	0	0	0	0	0	0	0	0	0	0	0	0	0	0	0	0	0	0	0	0	0	0	0	0	0	0	0	0
AT2G10230	0	0	0	0	0	0	0	0	0	0	0	0	0	0	0	0	0	0	0	0	0	0	0	0	0	0	0	0	0	0	0	0	0	0	0	0	0	0	0	0	0	0	0	0	0	0	0	0	0
AT1G55840	3123	3290	4320	2378	3550	3466	1977	2436	1816	2210	2452	1939	3098	2359	2886	2264	2516	2294	2707	3502	2788	3493	2931	3301	3680	3053	3721	2980	3882	3375	2211	1722	1585	2032	2090	1920	3180	2411	2940	2191	3038	2482	3243	3478	4037	3959	3687	3078	3457
AT5G07135	0	0	0	0	0	0	0	0	0	0	0	0	0	0	0	0	0	0	0	0	0	0	0	0	0	0	0	0	0	0	0	0	0	0	0	0	0	0	0	0	0	0	0	0	0	0	0	0	0
AT1G04390	544	633	705	557	630	555	469	598	342	621	595	528	458	452	514	367	510	392	334	454	370	461	426	422	671	536	666	514	635	566	552	416	428	505	516	560	471	411	457	319	579	378	337	552	514	464	400	372	434
AT3G51240	27	10	21	28	10	30	796	1090	794	922	946	878	244	153	180	212	190	162	86	97	155	115	83	83	30	0	10	30	63	51	961	613	589	623	660	522	193	180	184	155	136	182	192	197	245	142	97	141	26
AT3G13065	203	300	424	295	348	276	274	592	430	422	427	428	345	262	306	309	316	171	244	386	222	253	274	315	290	290	341	382	326	416	552	469	486	495	545	475	193	179	269	203	372	241	258	268	312	340	434	375	284
AT3G57880	1136	1337	1423	1840	2430	2998	504	773	425	929	853	790	422	266	331	369	374	497	292	569	339	437	325	409	1466	1011	1619	1927	2195	1707	638	575	627	968	943	880	439	461	636	431	500	388	924	1172	960	654	534	578	1414
AT1G47405	0	0	16	0	16	4	0	0	0	0	0	5	4	0	0	0	9	0	0	0	0	0	0	0	19	20	14	3	0	9	0	0	0	0	0	0	0	0	0	0	0	0	0	0	0	0	0	0	12
AT4G20090	405	603	632	449	546	681	313	283	280	356	453	364	396	254	435	361	359	313	368	400	429	434	404	413	511	483	626	642	769	625	382	407	354	376	472	440	531	461	610	428	490	442	544	464	808	612	568	384	480
AT5G09210	0	0	0	0	0	0	0	0	0	0	0	0	0	0	0	0	0	0	0	0	0	0	0	0	0	0	0	0	0	0	0	0	4	0	0	0	0	0	0	0	0	0	0	0	0	0	0	0	0
AT3G30770	0	0	0	3	11	4	3	0	5	5	3	2	8	0	4	7	0	0	0	5	0	0	0	0	5	0	0	0	0	4	8	0	0	3	0	0	4	0	0	0	0	0	0	0	0	0	0	0	0
AT4G34800	21	41	59	39	14	33	0	3	11	4	0	4	9	12	7	4	0	7	11	9	9	22	14	6	19	36	43	40	63	40	0	0	4	14	4	18	0	8	8	17	49	18	16	18	25	16	19	16	47
AT3G23010	391	512	702	166	292	264	36	82	53	45	54	29	51	16	41	61	62	57	116	101	68	79	66	55	507	247	405	295	160	280	59	40	49	24	35	24	32	62	48	50	77	103	132	134	175	89	49	82	444
AT5G12440	1139	1438	1408	750	948	786	657	836	633	800	820	698	1256	1082	1299	1037	1053	996	840	1355	1002	1427	1039	943	1516	1348	1843	1096	1386	1321	956	787	708	966	815	724	1396	1105	1349	1127	1527	1328	942	1022	1320	1387	1139	985	1067
AT3G61830	601	675	882	374	432	392	640	714	688	792	591	657	680	505	509	326	440	397	382	605	437	465	493	359	539	566	659	507	538	581	664	497	590	794	756	586	625	543	599	513	567	446	576	633	648	646	565	451	518
AT4G31351	3	0	4	2	0	6	2	0	2	5	3	0	2	0	2	0	3	1	5	10	0	5	1	2	0	9	5	0	5	5	0	1	0	0	2	1	0	4	0	4	1	0	6	0	4	1	3	2	7
AT1G77525	0	0	0	0	0	0	4	0	0	0	0	0	0	0	0	0	0	0	0	0	0	0	0	0	0	0	0	0	0	0	0	0	0	0	0	0	0	9	0	0	0	0	0	0	0	0	0	0	0
AT2G20298	0	0	0	0	0	0	0	0	0	0	0	0	0	0	0	0	0	0	0	0	0	0	0	0	0	0	0	0	0	0	0	0	0	0	0	0	0	0	0	0	0	0	0	0	0	0	0	0	0
AT4G11720	0	0	0	0	0	0	4	5	0	0	0	0	4	0	0	0	0	0	0	0	0	0	0	0	0	0	0	0	0	0	0	0	0	0	0	0	0	0	0	0	0	0	0	0	0	0	4	0	0
AT4G35650	0	0	0	0	0	0	0	0	0	0	0	0	0	0	0	0	0	0	0	0	0	0	0	0	0	0	0	0	0	0	0	0	0	0	0	0	0	0	0	0	0	0	0	0	8	0	0	0	0
AT1G70770	5678	6292	7855	5912	8182	8622	2266	3095	2494	3543	3540	3131	4459	3137	3823	3193	2944	2988	3221	4656	3568	5076	3312	4115	7253	5417	6984	7031	8318	7130	3495	2658	2733	3804	3455	3333	4287	3469	4916	3726	4278	3181	5326	5021	6238	5517	4975	4253	6243
AT3G27190	124	150	176	101	199	193	56	38	52	57	56	66	66	45	80	66	56	74	80	65	47	88	25	96	195	140	221	259	184	226	36	42	36	48	68	68	69	106	81	60	74	76	117	101	159	145	60	73	133
AT5G22370	774	970	938	591	849	856	451	547	447	486	621	493	483	366	521	313	317	320	369	448	467	480	341	468	860	712	876	728	802	714	495	424	467	497	644	551	458	438	486	415	482	391	450	565	607	577	563	442	705
AT3G48980	117	153	158	126	156	186	67	133	48	183	123	110	148	60	100	87	108	75	105	166	71	100	95	167	247	134	158	202	280	182	111	63	82	104	81	106	84	52	79	52	74	97	140	102	127	110	108	118	124
AT1G08080	0	0	0	0	0	0	0	0	4	0	3	4	10	0	0	3	0	0	6	4	3	4	7	0	0	0	0	0	0	0	4	0	0	0	4	0	0	0	0	4	0	0	0	0	0	4	4	0	0
AT5G49525	4	13	12	12	8	4	79	84	62	100	133	120	112	79	46	42	54	52	94	26	51	76	36	54	30	8	16	4	0	0	198	90	175	140	103	100	162	143	181	92	131	106	60	47	64	115	56	40	20
AT3G29175	0	0	0	0	8	0	0	0	0	0	0	0	0	0	0	0	0	0	0	0	0	0	0	0	0	0	0	0	0	0	0	0	0	0	0	0	0	0	0	0	0	0	0	0	0	0	0	0	0
AT4G17720	846	1127	1446	1992	2262	3026	982	1100	761	1203	1280	1081	898	602	838	810	710	807	638	756	607	896	670	780	1464	947	1652	1997	1863	1574	1055	882	852	1038	1146	1002	967	805	1141	761	945	836	948	879	1164	889	711	625	1181
AT3G15320	2	0	0	0	0	0	4	0	11	4	14	12	4	0	0	4	0	0	3	4	0	0	3	2	5	4	8	0	3	12	0	0	4	0	4	0	0	0	0	0	8	0	11	1	8	4	4	0	0
AT1G29355	0	0	0	0	0	0	0	0	0	0	0	0	0	0	0	0	0	0	0	0	0	0	0	0	0	0	0	0	0	0	0	0	0	0	0	0	0	0	0	0	0	0	0	0	0	0	0	0	0
AT2G01690	2101	2604	2991	2002	2806	2775	1917	2650	1952	2541	2712	2224	2574	2184	2582	2166	2268	2227	2007	2705	2128	2965	2262	2046	2657	2275	2670	2521	3065	2674	2396	1901	1879	2551	2210	1939	2422	1769	2394	2045	2457	2205	2433	2238	2781	2901	2359	2141	2536
AT4G22800	0	0	0	0	0	0	0	0	0	0	0	0	0	0	0	0	0	0	0	0	0	0	0	0	0	0	0	0	0	0	0	0	0	0	0	0	0	0	0	0	0	0	0	0	0	0	0	0	0
AT5G27620	270	304	484	321	498	559	378	408	365	458	477	354	493	311	441	448	410	395	361	516	551	350	380	371	529	345	701	620	704	637	385	330	377	401	442	391	343	322	480	352	549	398	599	530	630	561	562	396	438
AT1G56400	0	0	0	0	0	0	0	0	0	0	0	0	0	0	0	0	0	0	0	0	0	0	0	0	0	0	0	0	0	0	0	0	0	0	0	0	0	0	0	0	0	0	0	0	0	0	0	0	0
AT4G28540	1675	1739	2155	1445	1999	2255	692	870	616	857	908	845	1347	917	1179	1067	1082	1036	913	1480	1120	1426	1089	1206	2107	1379	2313	1975	2408	1996	858	564	700	906	977	792	1101	958	1201	1122	1249	1145	1302	1173	1352	1682	1354	1170	1741
AT4G34490	2542	2879	3149	2146	2943	2987	1671	2576	1855	2478	2544	2235	3013	2283	2577	2326	2834	2281	3332	4408	3803	4610	3583	3847	3090	2763	3219	2934	3853	3466	2214	1503	1478	2186	2123	2293	1989	1553	2147	2500	2796	2294	3251	3051	3799	5041	4539	3768	2589
AT2G17110	1558	1837	1855	1684	2093	1959	538	812	508	878	859	735	952	787	929	627	935	717	718	901	732	932	722	643	1434	908	1222	1444	1534	1264	836	693	802	926	851	767	1148	924	1158	721	883	793	987	934	1152	1027	913	779	1156
AT2G45830	143	88	158	51	107	82	79	123	63	94	111	101	112	113	97	88	118	80	94	128	61	113	71	104	120	139	171	146	147	142	80	103	69	129	89	68	172	124	151	135	161	125	138	138	206	184	151	139	62
AT5G60408	0	0	0	1	1	0	0	1	0	0	0	1	0	0	0	0	4	0	0	0	0	0	0	0	1	0	0	0	0	0	0	0	0	0	1	0	0	0	0	0	0	0	3	0	0	4	0	0	0
AT5G28120	0	0	0	0	0	0	0	0	0	0	0	0	0	0	0	0	0	0	0	0	0	0	0	0	0	0	0	0	0	0	0	0	0	0	0	0	0	0	0	0	0	0	0	0	0	0	0	0	0
AT3G42280	0	0	0	0	0	0	0	0	0	0	0	0	0	0	0	0	0	0	0	0	0	0	0	0	0	0	0	0	0	0	0	0	0	0	0	0	0	0	0	0	0	0	0	0	0	0	0	0	0
AT4G07680	0	0	0	0	0	0	0	0	0	0	0	0	0	0	0	0	0	0	0	0	0	0	0	0	0	0	0	0	0	0	0	0	0	0	0	0	0	0	0	0	0	0	0	0	0	0	0	0	0
AT3G43610	1274	1535	1437	896	1117	1080	895	1204	1010	1363	1151	1158	1879	1404	1872	1562	1634	1528	1745	1894	1703	2001	1628	1512	1628	1201	1432	1258	1452	1306	1264	893	872	1339	1153	1131	1569	1153	1608	1844	1962	1857	1646	1532	2044	2266	2212	1851	1037
AT5G42910	0	0	0	0	0	0	0	0	0	0	0	0	0	0	0	0	0	4	0	4	0	0	0	0	0	0	0	0	0	0	0	0	0	0	0	0	0	0	0	0	0	0	0	0	0	0	0	0	0
AT1G07440	6578	7118	7535	4603	5851	5134	3579	5389	3689	4581	4523	4266	7093	5343	5870	5008	5890	4488	5957	6931	5784	6294	5872	5675	5766	5012	6817	5795	5945	6046	4293	3881	3321	4330	4064	3301	6566	5466	6475	5266	7044	5626	5631	5477	7637	7828	6499	5410	4274
AT5G41260	3377	3922	5114	2565	3571	3130	857	1261	915	1254	1354	1030	2591	2182	2349	1959	2292	1805	1925	2715	1866	2758	2177	2085	4188	2784	4301	3761	4342	3687	1381	1298	1096	1507	1315	1263	2656	2114	2593	2253	2959	2488	2028	2245	2633	2898	2612	2322	4577
AT1G68940	650	1613	1454	813	676	537	453	557	418	560	654	579	894	778	837	726	734	583	578	844	629	904	776	652	645	521	640	705	1284	657	641	545	491	599	490	422	824	642	800	802	560	824	491	599	652	747	845	579	719
AT5G17990	3739	4458	4941	10969	16589	19454	1981	2639	1971	2956	3095	2401	2733	1886	2040	2673	2360	2210	2199	3245	2653	2903	2443	2621	3890	2919	4346	8355	7663	5051	2598	1902	2130	2827	2995	2705	2423	1826	2433	2363	3132	2610	2881	2999	3473	3355	3149	2730	3253
AT5G56780	782	798	806	777	697	767	129	210	228	190	171	178	234	154	220	141	207	220	197	250	263	271	240	267	842	733	747	503	758	636	312	270	181	278	257	285	279	315	286	317	349	287	254	326	482	318	330	309	761
AT5G07280	40	66	40	66	20	35	39	44	39	49	59	40	26	64	67	48	28	16	69	51	48	28	48	41	46	71	86	63	28	55	45	24	7	40	39	48	65	79	36	60	44	50	67	12	56	58	54	56	51
AT2G18770	694	869	852	492	574	570	396	527	450	518	436	425	568	366	434	518	518	385	376	568	484	515	504	494	655	600	758	550	718	594	552	389	432	488	548	545	579	470	580	499	600	489	530	511	636	590	599	471	649
AT3G53750	203	247	288	208	312	387	445	567	449	586	462	548	442	244	310	263	383	322	270	343	331	421	373	343	335	287	361	331	404	412	507	373	383	506	466	513	222	192	293	323	422	332	377	317	356	444	400	299	249
AT2G32780	0	8	20	12	12	0	4	0	0	4	4	0	15	0	0	0	0	0	0	4	5	0	5	0	0	0	4	4	5	5	12	0	0	0	0	0	0	0	0	0	0	0	0	0	0	0	0	0	14
AT5G18636	8	0	4	8	0	4	1	13	0	24	0	16	1	0	16	21	14	2	0	4	0	12	8	10	4	16	0	12	0	6	24	0	0	35	8	8	5	8	1	12	19	8	1	8	4	8	8	16	0
AT3G10260	1512	1638	2064	1331	1981	1914	803	1390	917	1318	1245	1078	1416	1212	1329	1085	1220	979	1228	1645	1535	1493	1254	1546	1631	1358	2014	1672	1827	1754	1690	974	1161	1397	1269	1166	1355	945	1320	1304	1582	1268	1365	1619	1913	2045	2209	1798	1564
AT1G20120	68	65	89	43	49	46	109	146	115	120	147	142	69	82	54	106	134	133	174	119	78	164	143	180	93	46	66	34	106	108	148	96	88	60	97	155	86	50	103	81	134	97	193	164	190	171	125	174	63
AT2G45135	16	0	12	8	0	4	0	0	0	12	12	8	4	8	7	5	0	11	12	0	0	0	16	0	0	8	12	5	8	4	7	20	0	10	6	8	8	0	0	5	4	16	4	0	8	20	4	8	12
AT2G13110	0	0	0	0	0	0	0	0	0	0	0	0	0	0	0	4	0	0	0	0	0	8	0	0	0	0	0	0	0	0	0	0	0	0	0	0	0	0	0	0	0	4	0	0	0	0	0	0	0
AT5G41100	402	569	632	904	1072	1297	288	332	265	403	409	314	503	353	451	400	450	469	521	617	513	644	509	562	732	361	527	847	1033	764	503	447	433	461	439	536	528	482	625	429	663	456	942	1151	1107	607	634	629	567
AT1G05136	0	2	1	0	0	6	0	0	0	0	0	0	0	2	4	3	0	5	1	1	1	3	1	2	0	0	0	0	1	2	0	0	3	0	0	0	0	0	0	1	2	2	1	0	4	0	1	0	0
AT4G11510	0	0	0	0	0	0	0	8	0	7	4	0	0	0	0	0	4	0	0	7	0	0	0	0	0	0	0	0	0	0	0	0	0	0	0	0	0	0	11	0	0	0	4	0	8	0	0	0	0
AT2G11290	0	0	0	0	0	0	0	0	0	0	0	0	0	0	0	0	0	0	0	0	0	0	0	0	0	0	0	0	0	0	0	0	0	0	5	0	0	0	0	0	0	0	0	0	0	0	0	0	0
AT4G15715	0	0	0	0	0	0	0	0	0	0	0	0	0	0	0	0	0	0	0	0	0	0	0	0	0	0	0	0	0	0	0	0	0	0	0	0	0	0	0	0	0	0	0	0	0	0	0	0	0
AT5G44100	2953	3826	3884	3189	3827	4042	2746	3501	2651	3587	3675	2975	3889	3086	3317	3052	3547	2852	2787	3650	3041	3554	3019	2889	4443	3574	4392	4203	4828	4269	3171	2544	2397	3184	3082	2879	3660	2990	3777	3123	3748	3140	3070	3141	3950	4070	3552	3298	3584
AT3G26280	1976	2610	2921	1848	2737	2296	4358	6633	5033	6970	6572	5461	4471	4061	4651	3551	4179	3503	2261	2804	2071	2741	2105	2506	2295	1598	2251	2093	1951	1988	7106	5542	5351	6218	5965	5464	5883	5105	6100	3258	4067	3144	3674	3590	4568	4089	2822	2516	2067
AT4G21170	243	326	319	227	422	406	127	198	157	162	221	192	176	124	172	169	142	169	164	162	122	186	157	167	285	183	291	382	344	329	277	166	224	176	190	216	203	199	292	241	321	185	277	264	414	296	241	211	265
AT3G45000	0	0	0	0	0	0	0	0	0	0	0	0	0	0	0	0	0	0	0	0	3	0	0	0	0	0	0	0	0	0	0	0	0	0	0	0	0	0	0	4	0	0	0	0	0	0	0	0	0
AT5G49770	0	0	0	11	4	4	0	0	0	0	0	0	0	0	0	0	0	0	0	0	0	0	0	0	0	0	0	5	0	0	0	0	0	0	0	0	0	0	0	0	0	0	0	0	0	0	5	0	0
AT5G22730	521	576	754	417	576	563	374	496	470	581	573	574	433	296	481	394	407	394	374	476	328	509	215	392	579	356	604	536	611	658	792	419	522	457	506	444	642	466	508	436	489	507	548	660	753	666	584	444	531
AT3G09340	0	0	0	8	18	8	0	0	0	0	0	0	0	0	0	3	0	24	0	4	4	5	4	4	0	0	0	12	9	9	0	0	4	4	4	8	0	0	0	4	0	4	0	4	0	0	5	5	0
AT2G28090	0	0	0	0	0	0	0	0	0	0	0	0	0	0	0	0	0	0	0	0	0	0	0	0	0	0	0	0	0	0	0	0	0	0	0	0	0	0	0	0	0	0	0	0	0	0	0	0	0
AT2G16640	5512	6483	7581	4630	6065	5631	1112	1285	1253	1640	1656	1434	2253	1890	2500	2242	2415	2202	3008	3865	3344	3802	3042	3300	6133	4683	6272	5645	5906	5697	2028	1203	1413	1912	1757	1683	2827	2166	2850	2399	2751	2767	4062	4181	5095	4991	4785	4190	4830
AT1G26130	527	708	696	449	535	519	954	1044	947	1095	1179	991	1205	835	1146	890	927	843	680	846	579	933	639	573	646	481	456	440	367	392	1167	987	840	969	1143	936	1323	1087	1177	821	979	712	621	641	769	866	720	489	642
AT5G28880	0	0	0	0	0	0	0	0	0	0	0	0	0	0	0	0	0	0	0	0	0	0	0	0	0	0	0	0	0	0	0	0	0	0	0	0	0	0	0	0	0	0	0	0	0	0	0	0	0
AT1G08230	1497	1593	2141	1442	2107	2273	322	518	399	623	519	401	473	368	453	508	413	430	435	687	503	518	527	561	1742	1422	2126	1910	2115	1981	495	312	394	666	577	554	565	445	531	391	447	432	596	691	794	823	739	597	1194
AT2G15260	0	0	0	0	0	0	0	0	0	0	0	0	0	0	0	0	0	0	0	0	0	0	0	0	0	0	0	0	0	0	0	0	0	0	0	0	0	0	0	0	0	0	0	0	0	0	0	0	0
AT2G39820	0	4	0	0	4	12	4	4	0	0	8	0	0	0	4	0	16	0	0	0	0	0	0	0	4	0	8	4	11	12	0	0	0	4	0	4	4	5	5	0	0	0	0	0	5	0	0	0	0
AT4G25560	0	0	0	0	0	0	0	0	0	0	0	0	0	0	0	0	0	0	0	0	0	0	0	0	0	0	0	0	0	0	0	0	0	0	0	0	0	0	0	0	0	0	0	0	0	0	0	0	0
AT3G22750	1491	2085	2198	1549	1673	1308	389	435	221	440	630	448	310	286	229	421	260	417	304	422	453	444	325	418	1973	1570	1868	1727	2273	2479	726	693	689	659	663	682	737	812	1005	332	355	353	1410	1493	1612	941	727	632	1709
AT3G15830	0	0	0	0	0	0	8	0	0	0	0	0	0	0	0	0	0	0	0	0	0	0	0	0	0	0	0	0	0	0	0	0	0	0	0	0	0	0	0	0	0	0	0	0	0	4	0	0	0
AT1G54490	2599	2852	3105	2116	2864	2764	1919	2507	1871	2495	2599	2258	2631	2216	2595	2136	2437	2118	1800	2741	2113	2717	2199	2095	3062	2311	3082	2766	3078	2780	2544	1972	1906	2694	2467	2249	2927	2417	2855	2274	2691	2136	2706	2679	3094	3128	2764	2325	2784
AT1G43580	1146	1423	1475	754	1049	1186	507	764	657	874	803	698	789	589	709	685	622	559	631	739	579	950	716	626	1474	990	1522	1223	1392	1295	840	666	646	764	831	684	743	544	757	670	959	654	653	636	756	1066	1076	790	1306
AT4G06641	0	0	0	0	0	0	0	0	0	0	0	0	0	0	1	0	0	0	0	0	0	0	0	0	0	0	0	0	0	0	0	0	0	0	1	0	0	0	0	0	0	0	0	0	0	0	0	0	0
AT4G07390	1228	1606	1716	1316	1744	1840	779	1292	913	1273	1210	931	1311	962	1190	1035	1155	1000	962	1325	989	1234	1097	1162	1977	1496	1761	1636	2117	1742	1166	959	869	1242	1189	1011	1435	1241	1440	1140	1425	1081	1617	1387	2101	1677	1421	1239	1585
AT1G30700	48	52	108	1152	624	775	8	12	8	64	52	20	4	4	8	52	8	40	4	38	21	4	8	4	51	24	75	568	273	142	20	16	20	44	75	40	4	20	4	22	28	16	74	8	34	40	8	16	27
AT2G35743	1	10	7	11	18	51	15	3	4	5	19	6	7	5	6	6	4	11	2	6	1	5	10	10	16	3	12	26	43	42	9	12	4	12	8	7	7	4	17	8	3	6	11	4	24	7	7	8	14
AT1G73607	0	0	0	5	0	0	0	0	0	0	0	0	0	0	0	0	0	0	0	0	0	0	0	0	0	0	0	0	0	0	0	0	0	0	0	0	0	0	0	0	0	0	0	0	0	0	0	0	0
AT1G11593	0	0	0	0	0	0	0	0	0	0	0	0	0	0	0	0	0	0	0	0	0	0	0	0	0	0	0	0	0	0	0	0	0	0	0	0	0	0	0	0	0	0	0	0	0	0	0	0	0
AT3G26950	956	987	1188	786	1064	903	1048	1322	973	1224	1351	1190	1259	971	1074	947	1186	892	998	1080	1047	1120	1022	1049	1022	985	1053	1102	1177	1206	1145	946	988	1218	1121	1231	1295	954	1268	1007	1346	1117	1176	1221	1338	1280	1308	1045	919
AT1G12120	2633	2925	3561	1864	3073	2690	2237	3235	2438	3239	3543	2835	3783	2867	3652	2781	3216	2623	2400	3151	2399	2807	2389	2428	3557	2902	3990	2897	3536	3063	3639	2718	2666	3310	3164	2440	3901	3208	3785	2967	3947	3047	2642	2528	3246	3531	3198	2497	2940
AT5G65470	303	389	577	210	314	368	1155	1476	873	1221	1334	1087	779	576	682	648	648	639	568	666	549	715	593	737	882	542	912	450	446	563	930	821	840	1317	1260	1014	628	747	1002	806	1114	902	1192	1004	1403	941	807	1086	451
AT5G01640	15	26	36	4	0	8	24	32	36	20	14	15	16	12	30	32	16	24	30	36	20	28	8	36	20	0	8	16	8	20	12	9	12	8	16	30	32	9	20	24	30	24	20	68	28	24	43	36	16
AT5G63690	74	155	122	129	244	340	14	51	24	41	47	14	56	23	52	54	70	21	38	70	39	42	46	64	118	128	133	188	192	203	32	32	40	55	30	35	42	51	80	72	50	84	86	87	73	112	84	95	47
AT2G10285	0	0	0	0	0	0	0	0	0	0	0	0	0	0	1	0	0	0	0	8	12	0	0	4	0	0	0	4	0	0	4	0	4	0	2	0	0	0	0	9	0	0	0	0	2	4	0	0	0
AT3G07720	1701	2067	2794	2080	3069	3361	1386	1855	1488	2269	2095	1904	1371	933	1167	1443	1158	1453	1233	1749	1414	1766	1192	2074	2448	1567	2253	2758	3224	2354	1735	1166	1128	1971	1847	1736	1413	1215	1731	1216	1420	1035	2090	2244	2042	1863	1581	1567	2346
AT1G58270	329	369	435	139	229	261	248	585	258	440	473	408	804	352	524	225	207	216	452	745	639	565	441	726	472	509	605	218	377	465	843	298	721	440	529	484	374	252	195	436	538	303	289	522	399	1302	1363	1313	267
AT5G60030	1114	1318	1311	1089	1630	1649	432	581	555	670	856	527	564	514	710	557	489	586	442	580	402	523	465	546	1512	1316	2895	1548	1760	1487	640	526	648	840	763	842	638	643	808	740	901	788	904	828	1092	732	712	705	1065
AT3G46430	1851	2092	2151	1742	2477	2617	2067	2605	2056	2588	2759	2081	2344	1691	2130	2226	2225	2111	1692	2449	1819	2501	1966	1837	2358	1947	2463	2371	2804	2789	2429	1925	1669	2685	2645	2366	1884	1549	2055	2236	2637	2143	1848	2113	2629	3057	2720	2458	2184
AT3G62475	0	0	0	0	0	0	0	0	0	0	0	0	0	0	0	0	0	0	0	0	0	0	0	0	0	0	1	0	0	0	0	0	0	4	0	0	0	0	0	0	0	0	0	0	0	0	0	0	1
AT5G44495	0	0	0	0	0	0	0	0	0	0	0	0	0	0	0	0	0	0	0	0	0	0	0	0	0	0	0	0	0	0	0	0	0	0	0	0	0	0	0	0	0	0	0	0	0	0	0	0	0
AT5G07730	117	160	153	156	237	242	98	103	129	113	108	128	189	117	130	155	163	155	168	262	217	196	195	205	113	115	160	187	202	176	113	101	115	114	108	117	148	113	218	148	244	152	290	218	313	222	193	257	113
AT4G12430	21	33	12	13	0	0	24	0	0	41	0	14	0	0	43	23	23	0	0	0	0	19	26	18	67	31	35	41	24	80	0	0	0	0	9	0	0	0	15	0	20	0	0	12	25	30	17	0	30
AT2G28520	1325	1619	1976	1202	1963	1970	940	1255	967	1316	1526	1201	1415	1034	1125	1224	1246	1040	1084	1293	1192	1507	1203	1384	2176	1492	1936	1820	2118	2069	1324	1019	980	1203	1226	1282	1495	1168	1350	1121	1319	1157	1593	1362	1633	1538	1330	1241	1755
AT1G19260	0	0	0	0	0	0	0	0	0	0	0	0	0	0	0	0	0	0	0	0	0	0	0	0	0	0	0	0	0	0	0	0	0	0	0	0	0	0	0	0	0	0	0	0	0	0	0	0	0
AT1G51470	0	0	0	0	0	0	0	0	0	0	0	0	0	0	0	0	0	0	0	0	0	0	0	0	0	0	0	0	0	0	0	0	0	0	0	0	0	0	0	0	0	0	0	0	0	0	0	0	0
AT4G31590	712	1001	839	529	886	884	1003	1402	1015	1375	1187	1101	1089	655	829	738	793	762	786	891	644	1006	833	842	1437	982	1414	1075	1455	1479	837	594	570	1254	885	937	403	410	439	779	780	467	452	511	548	833	902	730	1226
AT1G47650	0	0	0	0	0	0	0	0	0	0	0	0	0	0	0	0	0	0	0	0	0	0	0	0	0	0	0	0	0	0	0	0	0	0	0	0	0	0	0	0	0	0	0	0	0	0	0	0	0
AT2G44860	2666	3090	3434	3402	4968	5492	1599	1545	1486	2265	2234	1897	1383	1213	1385	1700	1340	1711	981	1255	1194	1174	1007	1245	3547	2620	3862	4861	5654	4325	1969	1468	1338	2356	2443	2198	1387	1436	2358	1846	2079	1539	2356	2470	2773	2159	2042	1432	2801
AT4G07830	12	0	16	9	20	4	0	4	0	0	3	0	2	4	4	8	0	0	4	4	0	4	4	7	0	13	20	4	11	20	4	4	1	12	11	0	0	4	4	5	0	4	4	12	0	0	4	6	6
AT3G62620	275	371	343	156	370	307	215	256	226	273	333	296	267	265	218	235	258	163	156	242	237	279	261	192	319	314	431	448	357	361	319	197	211	241	285	226	286	187	224	253	341	287	200	228	339	338	340	292	235
AT2G40770	1089	1219	1447	910	1170	1105	783	934	745	1114	987	834	1198	831	1001	826	938	806	742	1073	883	986	888	732	1254	930	1248	1187	1329	1270	1113	804	882	1073	1022	1100	1028	816	1021	922	1074	920	1044	976	1445	1332	1050	926	1206
AT5G35670	87	75	85	50	85	72	58	49	82	144	112	74	179	90	75	64	136	63	112	70	84	110	121	100	95	65	72	52	80	66	46	55	52	73	79	58	40	26	4	40	84	47	62	43	59	54	127	12	125
AT1G17147	88	144	100	1025	474	567	90	205	115	212	133	185	108	143	251	173	132	170	165	188	147	93	111	219	128	92	145	300	292	190	131	146	141	216	214	119	210	140	193	170	130	146	196	99	184	172	168	144	100
AT3G31312	0	0	0	0	0	0	0	0	0	0	0	0	0	0	0	0	0	0	0	0	0	0	0	0	0	0	0	0	0	0	0	0	0	0	0	0	0	0	0	0	0	0	0	0	0	0	0	0	0
AT4G20870	1628	1893	1956	1090	1280	1419	808	1025	910	1074	1230	1072	1267	837	1057	931	1015	868	950	1388	958	1066	1022	913	1599	1341	1496	1214	1477	1423	1161	869	911	1016	1203	1042	850	761	883	990	1159	989	759	1035	915	1235	1178	1117	1411
AT4G24310	0	8	5	20	8	9	0	0	0	0	0	0	0	0	5	0	0	0	0	0	0	0	0	0	9	0	0	5	8	8	0	0	0	0	0	0	0	0	0	0	0	0	0	0	0	0	0	0	4
AT1G13700	239	351	261	196	274	235	42	182	160	89	254	227	163	141	264	113	123	146	128	157	149	62	105	142	203	151	209	177	178	158	729	545	576	487	708	509	732	468	683	373	544	319	772	624	827	618	422	449	224
AT4G36105	0	0	4	4	0	4	0	4	0	0	4	0	4	0	4	0	0	0	0	0	0	0	0	0	0	0	0	0	0	0	0	0	4	8	0	0	0	0	0	0	0	0	4	0	0	0	0	0	0
AT1G07770	6510	8313	8248	7058	9884	11058	5227	7332	5289	7443	7671	6363	5389	4868	5342	4543	5154	4995	3866	5471	4131	4881	4301	4760	7969	6913	8771	10021	11570	9888	5744	5280	5247	7293	6700	6734	4751	3847	5572	5626	6978	5185	5301	5712	7059	6976	6710	5173	7331
AT3G33160	0	0	0	0	0	0	0	0	0	0	0	0	0	0	0	0	0	0	0	0	0	0	0	0	0	0	0	0	0	0	0	0	0	0	0	0	0	0	0	0	0	0	0	0	0	0	0	0	0
AT3G10940	800	791	912	574	553	550	2934	3692	2904	3307	3470	3179	4827	3292	4236	3121	4192	2804	4392	4872	4240	5658	4776	4423	638	687	827	613	924	831	3099	2188	2155	3109	3132	2876	4463	3952	3949	3688	4711	4098	3696	3664	4833	5129	4624	3769	763
AT5G57140	195	329	394	134	249	257	242	297	292	328	364	368	400	302	367	360	433	286	331	343	314	478	338	338	330	298	348	308	364	313	415	336	364	322	394	363	499	291	388	428	419	384	364	397	412	462	414	327	260
AT1G07476	0	0	0	0	0	0	0	0	0	0	0	0	4	0	0	0	0	0	0	0	0	0	0	0	0	0	0	0	0	0	0	0	0	0	0	0	0	0	4	0	0	0	0	0	0	0	0	0	0
AT1G28600	5693	9025	9744	7494	11074	11920	2977	3727	2568	4102	4794	3603	3567	3022	3207	4411	4152	4567	3361	5404	3692	4966	3159	5835	14793	8812	13258	14681	21523	17848	3859	2786	2988	4035	4473	4210	4330	4605	6863	4098	4155	3358	8242	8380	8475	6101	5496	5870	11459
ATCG00050	0	0	0	3	0	0	0	0	0	0	4	0	3	0	3	0	0	0	0	0	0	0	0	0	0	0	0	0	0	0	0	7	0	0	0	0	0	0	2	0	0	0	9	0	0	4	0	0	0
AT2G25409	0	0	0	0	0	0	0	0	0	0	0	0	0	0	0	0	0	0	0	0	0	0	0	0	0	0	0	0	0	0	0	0	0	0	0	0	0	0	0	0	0	0	0	0	0	0	0	0	0
AT4G22170	4	0	15	8	10	0	20	36	4	24	14	34	55	20	24	28	16	12	43	44	29	11	29	16	2	4	16	12	4	8	34	8	28	12	18	8	50	8	8	8	28	12	13	4	16	8	35	14	0
AT1G74650	4	12	17	22	54	10	8	8	0	0	4	0	0	0	5	0	0	0	0	0	5	0	4	12	8	8	0	11	27	4	0	0	4	3	0	4	4	0	5	0	0	3	16	11	7	0	4	4	38
AT1G42190	0	0	0	0	0	0	0	0	0	0	0	0	0	0	0	0	0	0	0	0	0	0	0	0	0	0	0	0	0	0	0	0	0	0	0	0	0	0	0	0	0	0	0	0	0	0	0	0	0
AT5G10240	507	580	713	518	789	1006	512	613	515	659	819	670	455	409	449	468	575	445	489	599	574	623	521	558	517	425	637	856	798	848	516	468	525	714	604	521	414	325	496	558	502	527	564	562	739	705	726	728	424
AT4G28590	450	506	659	621	810	1034	684	770	616	836	842	600	928	712	987	979	933	931	917	1062	927	1226	981	1036	663	455	752	940	1126	823	850	583	657	769	629	767	806	721	982	906	1227	969	1164	1353	1604	1477	1232	1059	500
AT3G06650	3321	4010	4536	2339	2992	3229	3830	4954	3912	4678	4472	4128	4197	2999	3680	2980	3539	2859	3013	3798	3295	3743	2908	2964	4287	3589	5019	3524	4399	4234	5411	3392	3649	4529	3845	3936	4060	3067	3795	3215	3616	3262	3188	3426	3805	4095	3730	3111	3765
AT1G12600	4	0	8	0	16	4	0	15	4	0	4	0	12	4	0	12	4	4	4	0	0	11	0	0	28	0	12	4	0	0	0	4	4	0	0	0	0	0	4	4	4	0	8	4	4	4	0	0	28
AT4G32830	12	44	22	4	30	18	34	16	28	0	16	24	22	29	24	40	19	20	32	51	36	40	58	24	44	24	20	0	20	23	20	4	28	24	25	30	56	12	44	36	28	40	46	24	24	40	72	34	24
AT3G10585	0	0	0	0	0	0	0	0	0	0	0	0	0	0	0	0	0	0	0	0	0	0	0	0	0	0	0	0	0	0	0	0	0	0	0	0	0	0	0	0	0	0	0	0	0	0	0	0	0
AT2G17790	1271	1319	1776	1089	1574	1716	967	1291	945	1327	1250	1140	1410	939	1087	1012	1228	882	1100	1503	1016	1400	1069	1126	1758	1179	1715	1430	1622	1468	1362	892	1039	1353	1232	1074	1247	986	1305	1082	1615	1304	1551	1569	1885	1542	1524	1326	1581
AT4G23280	17	54	41	254	148	116	0	4	7	22	46	10	0	0	0	0	0	6	12	0	12	6	0	0	48	26	61	171	61	63	0	12	4	8	33	17	4	7	0	0	0	0	20	4	12	12	6	16	41
AT5G47130	17	7	14	89	78	87	24	18	27	50	23	10	56	15	19	41	30	24	19	11	28	25	31	22	34	4	26	81	65	52	6	5	11	14	29	23	52	28	54	13	44	13	31	51	15	0	46	21	12
AT4G08820	0	0	0	0	0	0	0	0	0	0	0	0	0	0	0	0	0	0	0	0	0	0	0	0	0	0	0	0	0	0	0	0	0	0	0	0	0	0	0	0	0	0	0	0	0	0	0	0	0
AT1G61810	8	0	3	113	97	107	0	0	2	4	0	4	10	0	4	9	4	30	4	2	0	2	6	4	4	0	0	16	20	25	20	12	12	30	22	51	9	20	48	12	14	12	17	52	42	43	0	8	4
AT3G03170	14	9	20	4	20	24	32	83	63	76	80	60	197	199	250	76	158	99	119	140	165	115	106	118	4	25	12	3	33	4	68	59	56	56	78	52	166	120	77	222	186	177	62	56	116	142	159	143	16
AT2G31820	2628	3083	3395	1405	1817	1620	1536	2151	1639	1855	2206	1820	1842	1410	1751	1422	1584	1433	1213	1624	1344	1804	1455	1635	2942	2144	2711	1958	2554	2784	1994	1637	1438	1625	1612	1501	1978	1658	2023	1440	1824	1558	2402	2114	2666	2212	1973	1863	2402
AT5G46020	5753	7135	8908	5585	7785	8353	4092	5490	3987	5708	5696	4869	5353	4446	5024	4146	4856	4097	3881	4910	3832	4886	3963	4293	7757	6261	9026	8069	9243	8061	5824	4540	4546	5641	5510	5451	5477	4798	5706	4928	6431	5157	4779	4588	6445	6046	5384	4701	6768
AT1G68875	0	0	0	0	0	0	0	0	0	0	0	0	0	0	0	0	0	0	0	0	0	0	0	0	0	0	0	0	0	0	0	0	0	0	0	0	0	0	0	0	0	0	0	0	0	0	0	0	0
AT4G00660	2178	2477	2749	1802	2627	2462	1184	1413	1174	1657	1502	1283	1473	1209	1449	1268	1475	1414	1328	1699	1244	1664	1203	1292	2912	2375	3182	2487	3080	2805	1752	1425	1144	1632	1658	1670	1703	1375	1782	1260	1639	1618	1739	1951	2145	2016	1711	1612	2493
AT5G49990	843	1138	1216	523	804	653	300	398	330	436	371	382	588	366	524	352	554	434	525	721	527	620	551	418	1096	879	1190	815	894	973	390	404	304	572	469	437	494	466	542	477	638	444	732	827	881	815	668	512	930
AT4G02310	0	0	0	0	0	0	0	0	0	0	0	0	0	0	0	0	0	0	0	0	0	0	0	0	0	0	0	0	0	0	0	0	0	0	0	0	0	0	0	0	0	0	0	0	0	0	0	0	0
AT3G05170	141	205	216	258	324	372	139	231	132	163	177	157	187	201	197	108	139	169	221	190	226	187	190	206	253	178	333	332	331	302	247	191	189	240	207	147	326	232	274	173	248	190	262	227	289	270	232	217	241
AT1G10690	99	68	76	53	119	116	167	275	283	291	246	258	353	216	257	180	242	176	140	191	115	154	190	162	61	59	72	48	109	77	326	316	251	288	333	232	321	261	272	168	161	112	197	124	188	254	161	132	98
AT3G31375	0	0	0	0	0	0	0	0	0	0	0	0	0	0	0	0	0	0	0	0	0	0	0	0	0	0	0	0	0	0	0	0	0	0	0	0	0	0	0	0	0	0	0	0	0	0	0	0	0
AT4G19480	0	0	0	4	0	0	0	0	0	0	0	0	0	0	0	0	0	0	0	0	0	0	0	0	0	0	0	0	0	0	0	0	0	0	4	0	0	0	0	0	0	0	0	0	0	0	0	0	0
AT4G10100	1529	1613	1611	1035	1527	1450	547	745	463	865	658	672	680	485	495	456	549	520	521	710	520	498	555	541	1206	1002	1374	1214	1333	1352	553	593	443	764	607	563	799	595	783	552	675	560	727	693	770	835	687	660	1275
AT2G29010	0	0	0	0	0	0	0	0	0	0	0	0	0	0	0	0	0	0	0	0	0	0	0	0	0	0	0	0	0	0	0	0	0	0	0	0	0	0	0	0	0	0	0	0	0	0	0	0	0
AT1G56530	0	0	0	0	0	0	0	0	0	0	0	0	0	0	0	0	0	0	0	0	0	0	0	0	0	0	0	0	0	0	0	0	0	0	0	0	0	0	0	0	0	0	0	0	0	0	0	0	0
AT2G11345	0	0	0	0	0	0	0	0	0	0	0	0	0	0	0	0	0	0	0	0	0	0	0	0	0	0	0	0	0	0	0	0	0	0	0	0	0	0	0	0	0	0	0	0	0	0	0	0	0
AT2G33350	0	0	4	4	4	0	0	0	0	0	12	4	14	14	0	6	15	3	7	4	8	8	4	13	0	0	0	4	0	0	0	0	0	8	10	8	4	8	12	11	0	16	3	4	0	12	0	0	4
AT3G59150	264	302	327	334	322	423	145	240	166	269	230	190	256	152	200	200	222	134	176	234	143	231	206	282	423	289	440	372	510	397	160	136	140	240	251	237	216	169	286	185	170	143	248	247	307	291	228	129	442
AT4G30074	0	0	0	0	0	0	0	0	0	0	0	0	0	0	0	0	0	0	0	0	0	0	0	0	0	0	0	0	0	0	0	0	0	0	0	0	0	0	0	0	0	0	0	0	0	0	0	0	0
AT2G06560	0	9	0	0	0	8	4	4	4	24	12	12	0	0	4	0	4	0	0	0	0	0	0	0	0	0	0	4	4	0	28	4	24	13	16	12	16	20	26	0	4	4	0	8	16	0	0	4	16
AT3G44480	3107	3274	4104	2484	3594	2998	4861	6814	5291	6462	6751	5905	4750	3361	4012	3477	3954	3138	2732	3955	2697	3813	3062	2859	3605	2510	3680	3249	3705	3825	5987	4417	4139	5320	4908	4329	4206	3122	4455	3194	4169	3128	3538	3541	4053	4166	3601	3519	2593
AT5G67500	3376	3791	4547	3887	5644	6103	2203	2818	2143	3486	3447	2753	2532	1937	2321	2728	2300	2706	2064	3133	2296	3006	2347	3095	4485	2953	4655	5048	6295	5271	3344	2333	2398	3608	3639	3610	3245	2783	3634	2664	3277	2837	3802	3711	4651	3589	3195	2900	4123
AT1G56605	0	0	0	0	0	0	0	0	0	0	0	0	0	0	0	0	0	0	0	0	0	0	0	0	0	0	0	0	0	0	0	0	0	0	0	0	0	0	0	0	0	0	0	0	0	0	0	0	0
AT5G18390	395	405	620	265	378	505	239	284	317	350	386	300	383	244	367	369	423	297	301	406	273	497	285	387	561	360	678	512	656	568	389	251	343	469	352	381	394	336	346	406	445	408	451	401	455	474	487	429	510
AT1G71020	590	720	683	435	527	400	931	1261	1033	1167	571	1023	1407	1125	1325	1035	1211	930	858	530	898	827	1027	965	482	440	594	327	438	381	922	704	595	881	820	809	633	503	739	748	761	648	422	363	475	958	831	523	412
AT5G02890	94	62	114	51	67	71	159	104	94	210	104	119	170	72	155	150	115	130	95	96	127	93	100	108	114	103	177	130	101	93	164	95	104	89	73	68	38	30	24	139	143	161	44	46	47	48	117	77	84
AT5G23540	3385	4282	4837	5766	8126	9706	2643	3247	2472	4468	4110	3293	2857	2227	2479	2646	2633	3206	2069	2787	2184	2711	2125	2899	4695	3338	4241	6372	7285	5592	3414	2557	2704	4103	3953	3788	3028	3090	4498	2590	3264	2868	3881	3448	4389	3813	3368	2804	3828
AT1G30140	0	0	0	0	0	0	0	0	0	0	0	0	0	0	0	0	0	0	0	0	0	0	0	0	0	0	0	0	0	0	0	0	0	0	0	0	0	0	0	0	0	0	0	0	0	0	0	0	0
AT5G37090	0	0	0	0	0	0	0	0	0	0	0	0	0	0	0	0	0	0	0	0	0	0	0	0	0	0	0	0	0	0	0	0	0	0	0	0	0	0	0	0	0	0	0	0	0	0	0	0	0
AT5G37890	289	297	337	237	378	364	308	310	235	280	337	261	331	252	256	224	331	272	251	372	235	365	299	330	396	352	357	391	489	343	371	172	262	311	316	313	258	214	299	243	339	345	206	325	303	349	319	324	429
AT3G25470	2827	3452	3838	3060	4555	4991	2433	3365	2499	3510	3680	3187	3959	3537	4048	3450	4042	3370	3266	3900	3432	4013	3420	3623	3635	3058	3914	4474	4848	4322	3327	2787	2641	3850	3665	3253	4113	3572	4924	4083	4896	3891	4239	4405	5251	4841	4475	3337	2980
AT5G09570	244	140	399	1539	3366	4005	101	182	69	553	346	434	69	26	14	223	64	122	0	42	0	8	34	24	225	182	283	1951	1978	1348	54	72	174	549	576	312	14	52	68	155	185	160	71	40	68	103	23	60	135
AT2G01790	0	0	0	0	0	0	0	0	0	0	0	0	0	0	0	0	0	0	0	0	0	0	0	0	0	0	0	0	0	0	0	0	0	0	0	0	0	0	0	0	0	0	0	0	0	0	0	0	0
AT5G42635	0	0	0	0	0	0	0	0	0	0	0	0	0	0	0	0	0	0	0	0	0	0	0	0	0	0	0	0	0	0	0	0	0	0	0	0	0	0	0	0	0	0	0	0	0	0	0	0	0
AT1G35310	5	6	22	0	0	5	60	48	69	56	72	84	70	24	62	74	36	46	36	36	44	75	66	52	24	12	4	12	8	0	52	48	44	44	96	32	32	24	9	56	58	56	28	40	68	44	66	48	14
AT4G32620	1314	1490	1866	1215	1733	2006	1238	1760	1232	1584	1708	1412	1407	1197	1383	1242	1424	1310	1219	1483	1120	1562	1277	1497	1875	1371	1964	1778	1994	2078	1521	1250	1140	1374	1432	1451	1596	1099	1784	1155	1403	1137	1964	1916	1954	1839	1725	1598	1340
AT1G20220	1172	1542	1722	1830	2991	3204	2517	3364	2728	3298	3698	2763	2067	1829	2189	2154	2322	2422	1836	2241	1792	2047	1942	2113	2055	1555	2391	2769	3163	2585	3207	2289	2196	3021	3150	3051	2172	1841	2617	2121	2728	2143	2471	2487	3046	2530	2159	2011	1431
AT2G22600	12	20	36	4	4	8	14	3	9	16	3	4	8	5	0	0	12	0	0	4	0	0	0	7	12	0	12	9	7	5	5	18	12	28	0	24	4	12	20	4	16	12	0	0	39	0	0	8	0
AT2G02670	0	0	0	0	0	0	0	0	0	0	0	0	0	0	0	0	0	0	0	0	0	0	0	0	0	0	0	0	0	0	0	0	0	0	0	0	0	0	0	0	0	0	0	0	0	0	0	0	0
AT2G28110	40	158	130	731	695	537	54	50	8	169	186	172	60	40	88	111	55	138	39	131	48	68	22	68	82	40	80	321	403	208	147	102	104	276	359	254	150	193	377	144	202	129	203	182	211	155	82	132	80
AT3G26550	0	0	0	0	0	0	0	0	0	0	0	0	0	0	0	0	0	0	0	0	0	0	0	4	0	0	0	0	0	0	0	0	0	0	0	0	0	0	0	0	0	0	0	0	0	0	0	0	0
AT3G50060	309	612	822	528	909	1351	276	254	311	394	557	431	311	281	703	282	338	356	479	576	766	180	584	523	372	233	319	698	794	446	545	421	480	832	831	783	974	952	1120	1359	1202	1035	1940	1258	1488	1816	1759	1554	485
AT1G05055	383	497	523	420	576	700	387	403	375	534	527	381	437	349	448	401	349	290	349	499	408	445	369	482	634	441	785	635	805	730	336	350	319	443	367	616	495	332	461	351	582	504	401	497	683	576	572	491	581
AT4G24480	543	707	825	436	494	455	209	285	199	364	185	194	560	347	287	293	271	223	252	307	243	288	316	296	666	555	679	435	689	724	370	309	213	255	327	284	400	413	464	260	348	259	385	421	528	479	408	378	634
AT4G32272	553	521	600	384	558	623	317	283	326	383	428	296	318	246	349	327	349	278	306	400	334	409	351	440	643	444	667	578	832	606	451	238	303	415	321	264	433	288	412	245	439	308	529	586	596	464	470	387	620
AT2G30710	712	894	1102	616	1024	944	589	745	472	850	702	666	790	548	831	603	742	688	646	840	593	908	629	628	1021	818	1070	996	996	1063	654	659	646	729	716	647	890	664	754	702	919	478	805	810	1070	973	996	773	867
AT5G34581	0	0	0	0	0	0	0	0	0	0	0	0	0	0	0	0	0	0	0	0	0	0	0	0	0	0	0	0	0	0	0	0	0	0	0	0	0	0	0	0	0	0	0	0	0	0	0	0	0
AT5G39245	0	0	0	0	0	0	0	0	0	0	0	0	0	0	0	0	0	0	0	0	0	0	0	0	0	0	0	0	0	0	0	0	0	0	0	0	0	0	0	0	0	0	0	0	0	0	0	0	0
[truncated: 31,603 more rows]
[truncated: 23 more columns]

## Sheet: Dataset EV10 legend
Dataset EV10: Gene count matrix from the RNAseq analysis
