# Supplementary material for: Plasmodesmal closure elicits stress responses
Source: EMBO Rep. 2026 May 2;27(12):3231–51. doi: 10.1038/s44319-026-00789-2 (PMC13303860; doi:10.1038/s44319-026-00789-2)
Supplement: Supplementary file 13 — Dataset EV11 [file 44319_2026_789_MOESM13_ESM.xlsx]

## Sheet: Dataset EV11
gene_ID	Genotype	Treatment	Time	Sample	PD	Status	Category
cl12hE5	Col0	Estradiol	12h	cl12hE	open	low	clE
cl12hE6	Col0	Estradiol	12h	cl12hE	open	low	clE
cl12hE7	Col0	Estradiol	12h	cl12hE	open	low	clE
cl12hM2	Col0	Mock	12h	cl12hM	open	low	clM
cl12hM3	Col0	Mock	12h	cl12hM	open	low	clM
cl12hM4	Col0	Mock	12h	cl12hM	open	low	clM
cl24hE29	Col0	Estradiol	24h	cl24hE	open	low	clE
cl24hE30	Col0	Estradiol	24h	cl24hE	open	low	clE
cl24hE31	Col0	Estradiol	24h	cl24hE	open	low	clE
cl24hM26	Col0	Mock	24h	cl24hM	open	low	clM
cl24hM27	Col0	Mock	24h	cl24hM	open	low	clM
cl24hM28	Col0	Mock	24h	cl24hM	open	low	clM
cl48hE53	Col0	Estradiol	48h	cl48hE	open	low	clE
cl48hE54	Col0	Estradiol	48h	cl48hE	open	low	clE
cl48hE56	Col0	Estradiol	48h	cl48hE	open	low	clE
cl48hM49	Col0	Mock	48h	cl48hM	open	low	clM
cl48hM50	Col0	Mock	48h	cl48hM	open	low	clM
cl48hM52	Col0	Mock	48h	cl48hM	open	low	clM
cl72hE77	Col0	Estradiol	72h	cl72hE	open	low	clE
cl72hE78	Col0	Estradiol	72h	cl72hE	open	low	clE
cl72hE79	Col0	Estradiol	72h	cl72hE	open	low	clE
cl72hM73	Col0	Mock	72h	cl72hM	open	low	clM
cl72hM75	Col0	Mock	72h	cl72hM	open	low	clM
cl72hM76	Col0	Mock	72h	cl72hM	open	low	clM
im12hE21	icals	Estradiol	12h	im12hE	closed	high	imE
im12hE22	icals	Estradiol	12h	im12hE	closed	high	imE
im12hE23	icals	Estradiol	12h	im12hE	closed	high	imE
im12hM17	icals	Mock	12h	im12hM	open	low	imM
im12hM18	icals	Mock	12h	im12hM	open	low	imM
im12hM19	icals	Mock	12h	im12hM	open	low	imM
im24hE45	icals	Estradiol	24h	im24hE	closed	high	imE
im24hE46	icals	Estradiol	24h	im24hE	closed	high	imE
im24hE47	icals	Estradiol	24h	im24hE	closed	high	imE
im24hM41	icals	Mock	24h	im24hM	open	low	imM
im24hM43	icals	Mock	24h	im24hM	open	low	imM
im24hM44	icals	Mock	24h	im24hM	open	low	imM
im48hE69	icals	Estradiol	48h	im48hE	closed	high	imE
im48hE71	icals	Estradiol	48h	im48hE	closed	high	imE
im48hE72	icals	Estradiol	48h	im48hE	closed	high	imE
im48hM65	icals	Mock	48h	im48hM	open	low	imM
im48hM67	icals	Mock	48h	im48hM	open	low	imM
im48hM68	icals	Mock	48h	im48hM	open	low	imM
im72hE93	icals	Estradiol	72h	im72hE	closed	high	imE
im72hE94	icals	Estradiol	72h	im72hE	closed	high	imE
im72hE95	icals	Estradiol	72h	im72hE	closed	high	imE
im72hM89	icals	Mock	72h	im72hM	open	low	imM
im72hM90	icals	Mock	72h	im72hM	open	low	imM
im72hM92	icals	Mock	72h	im72hM	open	low	imM
pg12hE13	plug	Estradiol	12h	pg12hE	closed	medium	pgE
pg12hE14	plug	Estradiol	12h	pg12hE	closed	medium	pgE
pg12hE15	plug	Estradiol	12h	pg12hE	closed	medium	pgE
pg12hM10	plug	Mock	12h	pg12hM	open	low	pgM
pg12hM12	plug	Mock	12h	pg12hM	open	low	pgM
pg12hM9	plug	Mock	12h	pg12hM	open	low	pgM
pg24hE37	plug	Estradiol	24h	pg24hE	closed	medium	pgE
pg24hE38	plug	Estradiol	24h	pg24hE	closed	medium	pgE
pg24hE39	plug	Estradiol	24h	pg24hE	closed	medium	pgE
pg24hM33	plug	Mock	24h	pg24hM	open	low	pgM
pg24hM34	plug	Mock	24h	pg24hM	open	low	pgM
pg24hM36	plug	Mock	24h	pg24hM	open	low	pgM
pg48hE61	plug	Estradiol	48h	pg48hE	closed	medium	pgE
pg48hE62	plug	Estradiol	48h	pg48hE	closed	medium	pgE
pg48hE63	plug	Estradiol	48h	pg48hE	closed	medium	pgE
pg48hM57	plug	Mock	48h	pg48hM	open	low	pgM
pg48hM58	plug	Mock	48h	pg48hM	open	low	pgM
pg48hM60	plug	Mock	48h	pg48hM	open	low	pgM
pg72hE85	plug	Estradiol	72h	pg72hE	closed	medium	pgE
pg72hE86	plug	Estradiol	72h	pg72hE	closed	medium	pgE
pg72hE87	plug	Estradiol	72h	pg72hE	closed	medium	pgE
pg72hM81	plug	Mock	72h	pg72hM	open	low	pgM
pg72hM82	plug	Mock	72h	pg72hM	open	low	pgM
pg72hM83	plug	Mock	72h	pg72hM	open	low	pgM

## Sheet: Dataset EV11 legend
Dataset EV11: Metadata related to the gene count matrix
