# Supplementary material for: Plasmodesmal closure elicits stress responses
Source: EMBO Rep. 2026 May 2;27(12):3231–51. doi: 10.1038/s44319-026-00789-2 (PMC13303860; doi:10.1038/s44319-026-00789-2)
Supplement: Supplementary file 14 — Dataset EV12 [file 44319_2026_789_MOESM14_ESM.xlsx]

## Sheet: Dataset EV12
Sample	Counts	Genotype	Treatment	Time	PD
cl12hE	0	Col0	Estradiol	12h	open
cl12hE	0	Col0	Estradiol	12h	open
cl12hE	0	Col0	Estradiol	12h	open
cl12hM	0	Col0	Mock	12h	open
cl12hM	0	Col0	Mock	12h	open
cl12hM	0	Col0	Mock	12h	open
cl24hE	0	Col0	Estradiol	24h	open
cl24hE	0	Col0	Estradiol	24h	open
cl24hE	0	Col0	Estradiol	24h	open
cl24hM	0	Col0	Mock	24h	open
cl24hM	0	Col0	Mock	24h	open
cl24hM	0	Col0	Mock	24h	open
cl48hE	0	Col0	Estradiol	48h	open
cl48hE	0	Col0	Estradiol	48h	open
cl48hE	0	Col0	Estradiol	48h	open
cl48hM	0	Col0	Mock	48h	open
cl48hM	0	Col0	Mock	48h	open
cl48hM	6.12187	Col0	Mock	48h	open
cl72hE	0	Col0	Estradiol	72h	open
cl72hE	0	Col0	Estradiol	72h	open
cl72hE	0	Col0	Estradiol	72h	open
cl72hM	0	Col0	Mock	72h	open
cl72hM	0	Col0	Mock	72h	open
cl72hM	0	Col0	Mock	72h	open
im12hE	6.77078	icals	Estradiol	12h	closed
im12hE	3.91498	icals	Estradiol	12h	closed
im12hE	0	icals	Estradiol	12h	closed
im12hM	0	icals	Mock	12h	open
im12hM	0	icals	Mock	12h	open
im12hM	0	icals	Mock	12h	open
im24hE	20.0725	icals	Estradiol	24h	closed
im24hE	5.18712	icals	Estradiol	24h	closed
im24hE	11.8193	icals	Estradiol	24h	closed
im24hM	0	icals	Mock	24h	open
im24hM	0	icals	Mock	24h	open
im24hM	0	icals	Mock	24h	open
im48hE	15.7956	icals	Estradiol	48h	closed
im48hE	0	icals	Estradiol	48h	closed
im48hE	0	icals	Estradiol	48h	closed
im48hM	0	icals	Mock	48h	open
im48hM	0	icals	Mock	48h	open
im48hM	0	icals	Mock	48h	open
im72hE	4.85289	icals	Estradiol	72h	closed
im72hE	0	icals	Estradiol	72h	closed
im72hE	0	icals	Estradiol	72h	closed
im72hM	0	icals	Mock	72h	open
im72hM	0	icals	Mock	72h	open
im72hM	0	icals	Mock	72h	open
pg12hE	192164	plug	Estradiol	12h	closed
pg12hE	263545	plug	Estradiol	12h	closed
pg12hE	191658	plug	Estradiol	12h	closed
pg12hM	1482.45	plug	Mock	12h	open
pg12hM	2129.4	plug	Mock	12h	open
pg12hM	2270.08	plug	Mock	12h	open
pg24hE	791499	plug	Estradiol	24h	closed
pg24hE	673791	plug	Estradiol	24h	closed
pg24hE	600124	plug	Estradiol	24h	closed
pg24hM	472.431	plug	Mock	24h	open
pg24hM	497.663	plug	Mock	24h	open
pg24hM	849.116	plug	Mock	24h	open
pg48hE	513882	plug	Estradiol	48h	closed
pg48hE	394135	plug	Estradiol	48h	closed
pg48hE	486969	plug	Estradiol	48h	closed
pg48hM	339.034	plug	Mock	48h	open
pg48hM	331.406	plug	Mock	48h	open
pg48hM	318.378	plug	Mock	48h	open
pg72hE	68721.5	plug	Estradiol	72h	closed
pg72hE	82067	plug	Estradiol	72h	closed
pg72hE	78432.7	plug	Estradiol	72h	closed
pg72hM	161.024	plug	Mock	72h	open
pg72hM	406.151	plug	Mock	72h	open
pg72hM	351.6	plug	Mock	72h	open

## Sheet: Dataset EV12 legend
Dataset EV12: Gene counts of mCherry from pseudo-genome E-MTAB-16776
