# Supplementary material for: Plasmodesmal closure elicits stress responses
Source: EMBO Rep. 2026 May 2;27(12):3231–51. doi: 10.1038/s44319-026-00789-2 (PMC13303860; doi:10.1038/s44319-026-00789-2)
Supplement: Supplementary file 15 — Dataset EV13 [file 44319_2026_789_MOESM15_ESM.xlsx]

## Sheet: Dataset EV13
Sample	rel_Counts	Genotype	Treatment	Time	PD	True_norm_counts
cl12hE	5.9372	Col0	Estradiol	12h	open	1177.77
cl12hE	17.22	Col0	Estradiol	12h	open	1189.05
cl12hE	-23.1572	Col0	Estradiol	12h	open	1148.67
cl12hM	4.10619	Col0	Mock	12h	open	930.446
cl12hM	-49.4971	Col0	Mock	12h	open	876.843
cl12hM	45.3909	Col0	Mock	12h	open	971.731
cl24hE	79.2964	Col0	Estradiol	24h	open	1190.57
cl24hE	-32.046	Col0	Estradiol	24h	open	1079.22
cl24hE	-47.2504	Col0	Estradiol	24h	open	1064.02
cl24hM	-17.1952	Col0	Mock	24h	open	1098.56
cl24hM	140.34	Col0	Mock	24h	open	1256.09
cl24hM	-123.145	Col0	Mock	24h	open	992.606
cl48hE	36.3299	Col0	Estradiol	48h	open	1153.38
cl48hE	-36.2903	Col0	Estradiol	48h	open	1080.76
cl48hE	-0.0396088	Col0	Estradiol	48h	open	1117.01
cl48hM	-1.93093	Col0	Mock	48h	open	1161.01
cl48hM	-65.6199	Col0	Mock	48h	open	1097.33
cl48hM	67.5508	Col0	Mock	48h	open	1230.5
cl72hE	-51.7908	Col0	Estradiol	72h	open	1238.27
cl72hE	-82.6963	Col0	Estradiol	72h	open	1207.36
cl72hE	134.487	Col0	Estradiol	72h	open	1424.55
cl72hM	39.3019	Col0	Mock	72h	open	1378.06
cl72hM	106.913	Col0	Mock	72h	open	1445.67
cl72hM	-146.215	Col0	Mock	72h	open	1192.55
im12hE	56139.1	icals	Estradiol	12h	closed	57310.9
im12hE	51815.5	icals	Estradiol	12h	closed	52987.3
im12hE	55741	icals	Estradiol	12h	closed	56912.8
im12hM	1730.08	icals	Mock	12h	open	2656.42
im12hM	1445.91	icals	Mock	12h	open	2372.25
im12hM	1976.98	icals	Mock	12h	open	2903.32
im24hE	45148.9	icals	Estradiol	24h	closed	46260.2
im24hE	52878.9	icals	Estradiol	24h	closed	53990.2
im24hE	59088.6	icals	Estradiol	24h	closed	60199.8
im24hM	823.238	icals	Mock	24h	open	1938.99
im24hM	801.714	icals	Mock	24h	open	1917.47
im24hM	503.303	icals	Mock	24h	open	1619.05
im48hE	36899.1	icals	Estradiol	48h	closed	38016.1
im48hE	44257	icals	Estradiol	48h	closed	45374
im48hE	37736.6	icals	Estradiol	48h	closed	38853.7
im48hM	1446.9	icals	Mock	48h	open	2609.85
im48hM	1305.94	icals	Mock	48h	open	2468.88
im48hM	1405.72	icals	Mock	48h	open	2568.67
im72hE	16385.1	icals	Estradiol	72h	closed	17675.2
im72hE	12732.7	icals	Estradiol	72h	closed	14022.8
im72hE	17116.5	icals	Estradiol	72h	closed	18406.5
im72hM	2111.69	icals	Mock	72h	open	3450.45
im72hM	2097.23	icals	Mock	72h	open	3436
im72hM	-68.6885	icals	Mock	72h	open	1270.07
pg12hE	-162.605	plug	Estradiol	12h	closed	1009.22
pg12hE	-21.1613	plug	Estradiol	12h	closed	1150.67
pg12hE	-80.1036	plug	Estradiol	12h	closed	1091.73
pg12hM	131.068	plug	Mock	12h	open	1057.41
pg12hM	52.2373	plug	Mock	12h	open	978.577
pg12hM	316.255	plug	Mock	12h	open	1242.59
pg24hE	24.786	plug	Estradiol	24h	closed	1136.06
pg24hE	-6.96578	plug	Estradiol	24h	closed	1104.31
pg24hE	91.8749	plug	Estradiol	24h	closed	1203.15
pg24hM	-234.205	plug	Mock	24h	open	881.547
pg24hM	120.418	plug	Mock	24h	open	1236.17
pg24hM	-24.0312	plug	Mock	24h	open	1091.72
pg48hE	-118.46	plug	Estradiol	48h	closed	998.591
pg48hE	-709.075	plug	Estradiol	48h	closed	407.975
pg48hE	-66.0924	plug	Estradiol	48h	closed	1050.96
pg48hM	40.0762	plug	Mock	48h	open	1203.02
pg48hM	-199.797	plug	Mock	48h	open	963.149
pg48hM	162.396	plug	Mock	48h	open	1325.34
pg72hE	1.52519	plug	Estradiol	72h	closed	1291.58
pg72hE	-31.5571	plug	Estradiol	72h	closed	1258.5
pg72hE	-21.2008	plug	Estradiol	72h	closed	1268.86
pg72hM	116.285	plug	Mock	72h	open	1455.05
pg72hM	-103.559	plug	Mock	72h	open	1235.2
pg72hM	-27.5855	plug	Mock	72h	open	1311.18

## Sheet: Dataset EV13 legend
Dataset EV13: Gene counts of CalS3 from pseudo-genome E-MTAB-16776
