# Supplementary material for: Plasmodesmal closure elicits stress responses
Source: EMBO Rep. 2026 May 2;27(12):3231–51. doi: 10.1038/s44319-026-00789-2 (PMC13303860; doi:10.1038/s44319-026-00789-2)
Supplement: Supplementary file 16 — Source data Fig. 1 [file 44319_2026_789_MOESM16_ESM.zip]

Archive with 2 entries (1 files):
- 1C/
- 1C/Figure_1C.xlsx
