# Supplementary material for: Plasmodesmal closure elicits stress responses
Source: EMBO Rep. 2026 May 2;27(12):3231–51. doi: 10.1038/s44319-026-00789-2 (PMC13303860; doi:10.1038/s44319-026-00789-2)
Supplement: Supplementary file 16 — Source data Fig. 1 [file 44319_2026_789_MOESM16_ESM.zip › 1C/Figure_1C.xlsx]

## Sheet: Figure_1C
Col-0_DMSO	Col-0_estradiol	PD-Plug_DMSO	PD-Plug_estradiol	icals3m_DMSO	icals3m_estradiol
1	7	11	1	14	1
31	6	1	1	13	1
1	1	19	1	15	5
7	7	32	10	13	1
6	15	10	1	16	1
4	7	27	4	9	3
4	11	9	2	3	1
12	12	11	3	6	1
12	15	32	10	2	1
11	9	12	13	10	1
7	13	17	4	14	1
17	13	13	1	1	2
50	15	7	1	9	1
18	2	1	10	22	1
12	18	34	9	21	1
13	6	6	11	1	2
9	1	8	1	2	4
22	11	19	1	12	1
24	23	16	6	26	1
2	14	16	4	1	1
20	8	1	8	15	1
3	21	16	1	11	1
5	1	21	7	19	1
1	1	25	1	14	1
12	5	1	5	9	1
20	10	18	7	35	1
13	13	29	3	17	1
15	36	1	3	10	2
16	4	9	2	7	1
13	3	19	1	1	1
3	21	16	2	9	1
25	17	1	1	7	1
20	2	23	3	5	1
24	11	7	3	3	1
14	12	7	6	4	1
24	10	13	8	24	1
4	17	4	4	7	1
22	17	3	2	12	1
9	23	4	1	2	1
19	5	2	3	16	1
12	21	4	5	7	1
7	6	11	9	11	1
11	21	7	3	11	1
33	10	1	4	5	1
15	12	3	7	11	1
4	14	21	1	12	1
23	10	14	20	10	14
15	27	4	1	1	1
28	19	5	4	6	5
22	17	6	1	21	2
27	3	12	1	18	1
23	8	4	7	17	1
58	5	15	10	29	1
1	50	8	5	15	1
8	4	5	4	3	2
17	25	9	13	27	1
23	36	19	1	4	1
5	17	1	4	9	1
21	2	6	1	1	1
13	1	18	1	8	1
	14	17	5	19	1
	21	5	1	19	1
	11	7	1	1	1
	9	11	11	1	1
	27	22	1	17	1
	3	1	2	6	2
	1	16	3	1	1
	21	4	8	23	1
	1	4	2	6	1
	21	1	1	18	8
	14	12	6	5	1
	22	20	1	1	1
	16	42	5	30	1
	1	22	20	3	1
	5	32	6	8	1
	15	17	12	26	1
	38	40	20	32	1
	17	51	13	1	1
	13	14	30	21	2
	18	8	19	23	5
		4	6	6	1
		3	11	21	5
		16	6	10	1
		13	21	22	3
		16	6	17	1
		1	10	1	3
		11	18	43	1
		40	2	22	2
		4	10	14	1
		3	15	34	1
		2	5	25	1
		4	12	23	1
		12	28	24	3
		37	1	6	1
		10	23	33	1
		11	9	17	1
		35	23	1	1
		10	11	21	1
		30	14	15	1
		11	11	9	1
		30	11	24	1
		14	11	1	1
		39	5	8	1
		34	24	8	1
		4	24	12	7
		16	3	12	1
		1	21	1	1
		4	18	16	1
		6	18	39	1
		21	19	26	1
		16	18	14	7
		31	15		1
		12	18		1
		8	10		6
		16	9		2
		1	15		1
		5	10		6
		17	3		2
		18	6		1
		3	13		5
		2	3
		28	34
		1	3
		4	4
		3	23
		13	1
		7	16
		28	1
			5
			28
			5
			1
			1
			1
			1
			7
			15
			3
			1
			1
			2
			1
			3
			7
			8
			6
			2
			5
			7
			1
			6
			19

## Sheet: Figure_1C_description
Data for number of cells showing GFP within a genotype/treatment.
