# Supplementary material for: Plasmodesmal closure elicits stress responses
Source: EMBO Rep. 2026 May 2;27(12):3231–51. doi: 10.1038/s44319-026-00789-2 (PMC13303860; doi:10.1038/s44319-026-00789-2)
Supplement: Supplementary file 17 — Source data Fig. 2 [file 44319_2026_789_MOESM17_ESM.zip › 2D/Figure_2D.xlsx]

## Sheet: Figure_2D
Genotype	Treatment	Replicate	SA_ng_g
Col-0	DMSO	1	58.1448
Col-0	DMSO	2	62.2297
Col-0	DMSO	3	58.967
Col-0	DMSO	4	61.6596
Col-0	DMSO	5	48.8203
Col-0	DMSO	6	47.7932
Col-0	DMSO	7	83.4064
Col-0	DMSO	8	86.4001
Col-0	DMSO	9	74.9029
Col-0	DMSO	10	133.612
Col-0	DMSO	11	150.313
Col-0	DMSO	12	90.5404
Col-0	estradiol	1	37.324
Col-0	estradiol	2	36.5209
Col-0	estradiol	3	42.2751
Col-0	estradiol	4	39.1843
Col-0	estradiol	5	32.9671
Col-0	estradiol	6	43.4906
Col-0	estradiol	7	83.2857
Col-0	estradiol	8	105.939
Col-0	estradiol	9	101.56
Col-0	estradiol	10	57.5961
Col-0	estradiol	11	106.763
Col-0	estradiol	12	76.4724
icals3m	DMSO	1	60.5485
icals3m	DMSO	2	82.481
icals3m	DMSO	3	59.7672
icals3m	DMSO	4	51.8592
icals3m	DMSO	5	162.914
icals3m	DMSO	6	182.587
icals3m	DMSO	7	83.7973
icals3m	DMSO	8	63.6642
icals3m	DMSO	9	108.757
icals3m	DMSO	10	108.735
icals3m	DMSO	11	86.2897
icals3m	DMSO	12	109.486
icals3m	estradiol	1	149.317
icals3m	estradiol	2	181.871
icals3m	estradiol	3	691.699
icals3m	estradiol	4	417.825
icals3m	estradiol	5	398.628
icals3m	estradiol	6	234.301
icals3m	estradiol	7	121.383
icals3m	estradiol	8	163.319
icals3m	estradiol	9	159.788
icals3m	estradiol	10	98.0177
icals3m	estradiol	11	155.755
icals3m	estradiol	12	410.289
Plug	DMSO	1	49.0732
Plug	DMSO	2	79.0385
Plug	DMSO	3	86.5805
Plug	DMSO	4	84.8087
Plug	DMSO	5	61.2147
Plug	DMSO	6	75.713
Plug	estradiol	1	119.393
Plug	estradiol	2	146.494
Plug	estradiol	3	102.762
Plug	estradiol	4	148.037
Plug	estradiol	5	103.802
Plug	estradiol	6	147.655

## Sheet: Figure_2D_description
Quantification of salicylic acid ng/g for genotypes Col-0, icals3m and PD-Plug with treatments DMSO and estradiol.
