# Supplementary material for: Plasmodesmal closure elicits stress responses
Source: EMBO Rep. 2026 May 2;27(12):3231–51. doi: 10.1038/s44319-026-00789-2 (PMC13303860; doi:10.1038/s44319-026-00789-2)
Supplement: Supplementary file 18 — Source data Fig. 3 [file 44319_2026_789_MOESM18_ESM.zip]

Archive with 21 entries (16 files):
- 3C/
- 3C/Col-0_gel.jpg
- 3C/Col-0_gel_labelled.jpg
- 3C/Col-0_westernblot _labelled.jpg
- 3C/Col-0_westernblot.jpg
- 3C/icals3m_gel.jpg
- 3C/icals3m_gel_labelled.jpg
- 3C/icals3m_westernblot.jpg
- 3C/icals3m_westernblot_labelled.jpg
- 3C/PD-Plug_gel.jpg
- 3C/PD-Plug_gel_labelled.jpg
- 3C/PD-Plug_westernblot.jpg
- 3C/PD-Plug_westernblot_labelled.jpg
- 3D/
- 3D/Figure_3D.xlsx
- 3E/
- 3E/Figure_3E.xlsx
- 3A/
- 3A/Figure_3A.xlsx
- 3B/
- 3B/Figure_3B.xlsx
