# Supplementary material for: Plasmodesmal closure elicits stress responses
Source: EMBO Rep. 2026 May 2;27(12):3231–51. doi: 10.1038/s44319-026-00789-2 (PMC13303860; doi:10.1038/s44319-026-00789-2)
Supplement: Supplementary file 18 — Source data Fig. 3 [file 44319_2026_789_MOESM18_ESM.zip › 3D/Figure_3D.xlsx]

## Sheet: Figure_3D
Replicate	Genotype	Treatment	RLUx10^6
2	Col-0	estradiol	15.3583
2	Col-0	estradiol	19.4374
2	Col-0	estradiol	13.7412
2	Col-0	estradiol	9.65812
2	Col-0	estradiol	10.1422
2	Col-0	estradiol	9.70993
2	Col-0	estradiol	18.3474
2	Col-0	estradiol	6.78487
2	Col-0	estradiol	13.6312
2	Col-0	estradiol	11.556
2	Col-0	estradiol	8.4167
2	Col-0	estradiol	4.71501
2	Col-0	estradiol	5.95916
2	Col-0	estradiol	13.2423
2	Col-0	estradiol	10.1175
2	Col-0	estradiol	9.9425
2	Col-0	estradiol	3.6619
2	Col-0	estradiol	6.49044
2	Col-0	estradiol	8.08615
2	Col-0	estradiol	9.07271
2	Col-0	estradiol	11.0502
2	Col-0	estradiol	11.1821
2	Col-0	estradiol	5.64656
2	Col-0	estradiol	5.27513
2	Col-0	estradiol	8.12998
2	Col-0	estradiol	8.02012
2	Col-0	estradiol	9.37109
2	Col-0	estradiol	4.58343
2	Col-0	estradiol	10.6403
2	Col-0	estradiol	10.0246
2	Col-0	estradiol	15.0837
2	Col-0	estradiol	11.9719
2	Col-0	estradiol	9.87315
2	Col-0	estradiol	7.30287
2	Col-0	estradiol	7.17126
2	Col-0	estradiol	7.11413
2	Col-0	estradiol	14.7773
2	Col-0	estradiol	13.4279
2	Col-0	estradiol	7.95045
2	Col-0	estradiol	8.91389
2	Col-0	estradiol	12.878
2	Col-0	estradiol	7.79901
2	Col-0	estradiol	11.5604
2	Col-0	estradiol	17.0665
2	Col-0	estradiol	10.4259
2	Col-0	estradiol	6.6309
2	Col-0	estradiol	8.52841
2	Col-0	DMSO	10.4926
2	Col-0	DMSO	10.3801
2	Col-0	DMSO	8.52277
2	Col-0	DMSO	6.7248
2	Col-0	DMSO	11.3039
2	Col-0	DMSO	14.0965
2	Col-0	DMSO	11.2854
2	Col-0	DMSO	9.10565
2	Col-0	DMSO	7.45682
2	Col-0	DMSO	8.50343
2	Col-0	DMSO	10.0985
2	Col-0	DMSO	8.13759
2	Col-0	DMSO	10.9166
2	Col-0	DMSO	10.5252
2	Col-0	DMSO	8.95131
2	Col-0	DMSO	9.82799
2	Col-0	DMSO	9.2671
2	Col-0	DMSO	7.86206
2	Col-0	DMSO	22.2821
2	Col-0	DMSO	13.3437
2	Col-0	DMSO	7.99452
2	Col-0	DMSO	12.3082
2	Col-0	DMSO	9.43032
2	Col-0	DMSO	6.23446
2	Col-0	DMSO	13.1093
2	Col-0	DMSO	4.0543
2	Col-0	DMSO	7.5051
2	Col-0	DMSO	7.27959
2	Col-0	DMSO	8.05152
2	Col-0	DMSO	5.33944
2	Col-0	DMSO	8.83382
2	Col-0	DMSO	8.70547
2	Col-0	DMSO	6.41966
2	Col-0	DMSO	13.5184
2	Col-0	DMSO	2.73972
2	Col-0	DMSO	4.27145
2	Col-0	DMSO	10.1629
2	Col-0	DMSO	6.1764
2	Col-0	DMSO	3.74173
2	Col-0	DMSO	13.9186
2	Col-0	DMSO	8.51133
2	Col-0	DMSO	15.2187
2	Col-0	DMSO	14.8903
2	Col-0	DMSO	6.64317
2	Col-0	DMSO	5.23062
2	Col-0	DMSO	9.54332
2	Col-0	DMSO	4.11551
2	PD-Plug	estradiol	11.637
2	PD-Plug	estradiol	5.20437
2	PD-Plug	estradiol	9.7761
2	PD-Plug	estradiol	6.82335
2	PD-Plug	estradiol	13.2124
2	PD-Plug	estradiol	12.783
2	PD-Plug	estradiol	9.63128
2	PD-Plug	estradiol	7.94201
2	PD-Plug	estradiol	11.3715
2	PD-Plug	estradiol	17.3761
2	PD-Plug	estradiol	17.5864
2	PD-Plug	estradiol	12.5264
2	PD-Plug	estradiol	9.70349
2	PD-Plug	estradiol	7.27535
2	PD-Plug	estradiol	12.529
2	PD-Plug	estradiol	3.97552
2	PD-Plug	estradiol	13.884
2	PD-Plug	estradiol	17.4596
2	PD-Plug	estradiol	0.307271
2	PD-Plug	estradiol	11.064
2	PD-Plug	estradiol	9.25242
2	PD-Plug	estradiol	7.97327
2	PD-Plug	estradiol	7.76705
2	PD-Plug	estradiol	8.62729
2	PD-Plug	estradiol	9.61639
2	PD-Plug	estradiol	7.00864
2	PD-Plug	estradiol	9.52768
2	PD-Plug	estradiol	11.5968
2	PD-Plug	estradiol	14.3655
2	PD-Plug	estradiol	8.20793
2	PD-Plug	estradiol	8.58058
2	PD-Plug	estradiol	14.2834
2	PD-Plug	estradiol	7.43658
2	PD-Plug	estradiol	19.2631
2	PD-Plug	estradiol	12.7425
2	PD-Plug	estradiol	11.9411
2	PD-Plug	estradiol	5.24816
2	PD-Plug	estradiol	4.36815
2	PD-Plug	estradiol	9.7892
2	PD-Plug	estradiol	15.19
2	PD-Plug	estradiol	8.04777
2	PD-Plug	estradiol	9.85061
2	PD-Plug	estradiol	15.0007
2	PD-Plug	estradiol	5.73123
2	PD-Plug	estradiol	9.7787
2	PD-Plug	estradiol	24.4982
2	PD-Plug	estradiol	7.36153
2	PD-Plug	DMSO	16.361
2	PD-Plug	DMSO	8.85583
2	PD-Plug	DMSO	9.54192
2	PD-Plug	DMSO	12.1457
2	PD-Plug	DMSO	8.71701
2	PD-Plug	DMSO	2.96022
2	PD-Plug	DMSO	21.8358
2	PD-Plug	DMSO	11.587
2	PD-Plug	DMSO	16.8505
2	PD-Plug	DMSO	17.9497
2	PD-Plug	DMSO	15.1564
2	PD-Plug	DMSO	7.52427
2	PD-Plug	DMSO	16.311
2	PD-Plug	DMSO	3.43844
2	PD-Plug	DMSO	7.34811
2	PD-Plug	DMSO	8.23208
2	PD-Plug	DMSO	15.5398
2	PD-Plug	DMSO	5.71589
2	PD-Plug	DMSO	24.8118
2	PD-Plug	DMSO	9.23526
2	PD-Plug	DMSO	8.81082
2	PD-Plug	DMSO	16.858
2	PD-Plug	DMSO	11.9313
2	PD-Plug	DMSO	20.3691
2	PD-Plug	DMSO	18.1109
2	PD-Plug	DMSO	16.4513
2	PD-Plug	DMSO	11.3319
2	PD-Plug	DMSO	6.44559
2	PD-Plug	DMSO	16.2488
2	PD-Plug	DMSO	10.9337
2	PD-Plug	DMSO	18.3879
2	PD-Plug	DMSO	9.50047
2	PD-Plug	DMSO	18.0435
2	PD-Plug	DMSO	8.27304
2	PD-Plug	DMSO	13.9229
2	PD-Plug	DMSO	12.1355
2	PD-Plug	DMSO	11.1391
2	PD-Plug	DMSO	13.9464
2	PD-Plug	DMSO	18.1639
2	PD-Plug	DMSO	9.50655
2	PD-Plug	DMSO	11.1593
2	PD-Plug	DMSO	21.5227
2	PD-Plug	DMSO	10.9658
2	PD-Plug	DMSO	9.14142
2	PD-Plug	DMSO	12.3855
2	PD-Plug	DMSO	17.8654
2	PD-Plug	DMSO	9.19725
2	icals3m	estradiol	5.13006
2	icals3m	estradiol	5.2155
2	icals3m	estradiol	21.1098
2	icals3m	estradiol	5.81641
2	icals3m	estradiol	5.69304
2	icals3m	estradiol	5.51597
2	icals3m	estradiol	12.0208
2	icals3m	estradiol	6.87538
2	icals3m	estradiol	6.8713
2	icals3m	estradiol	3.24794
2	icals3m	estradiol	14.7711
2	icals3m	estradiol	6.68656
2	icals3m	estradiol	5.30527
2	icals3m	estradiol	5.19096
2	icals3m	estradiol	11.2016
2	icals3m	estradiol	9.41184
2	icals3m	estradiol	3.87196
2	icals3m	estradiol	14.1876
2	icals3m	estradiol	6.86497
2	icals3m	estradiol	4.89769
2	icals3m	estradiol	5.76335
2	icals3m	estradiol	7.53956
2	icals3m	estradiol	4.48388
2	icals3m	estradiol	17.9013
2	icals3m	estradiol	7.87746
2	icals3m	estradiol	5.03653
2	icals3m	estradiol	5.82541
2	icals3m	estradiol	8.55675
2	icals3m	estradiol	4.86637
2	icals3m	estradiol	5.82181
2	icals3m	estradiol	3.4851
2	icals3m	estradiol	9.69715
2	icals3m	estradiol	4.66253
2	icals3m	estradiol	7.77446
2	icals3m	estradiol	3.0325
2	icals3m	estradiol	14.7241
2	icals3m	estradiol	4.30849
2	icals3m	estradiol	15.3897
2	icals3m	estradiol	4.39744
2	icals3m	estradiol	11.5772
2	icals3m	estradiol	9.37482
2	icals3m	estradiol	4.26648
2	icals3m	estradiol	6.41317
2	icals3m	estradiol	11.5308
2	icals3m	estradiol	6.99613
2	icals3m	estradiol	4.52074
2	icals3m	estradiol	2.9834
2	icals3m	DMSO	11.6897
2	icals3m	DMSO	9.99684
2	icals3m	DMSO	8.63798
2	icals3m	DMSO	8.92218
2	icals3m	DMSO	11.4751
2	icals3m	DMSO	11.686
2	icals3m	DMSO	22.9355
2	icals3m	DMSO	11.4414
2	icals3m	DMSO	17.3219
2	icals3m	DMSO	7.42363
2	icals3m	DMSO	7.31095
2	icals3m	DMSO	6.69529
2	icals3m	DMSO	19.2149
2	icals3m	DMSO	15.3187
2	icals3m	DMSO	10.0642
2	icals3m	DMSO	4.998
2	icals3m	DMSO	13.8509
2	icals3m	DMSO	17.8112
2	icals3m	DMSO	11.0412
2	icals3m	DMSO	11.327
2	icals3m	DMSO	15.3527
2	icals3m	DMSO	7.05661
2	icals3m	DMSO	16.8333
2	icals3m	DMSO	16.9087
2	icals3m	DMSO	8.21293
2	icals3m	DMSO	8.63515
2	icals3m	DMSO	12.4849
2	icals3m	DMSO	10.6518
2	icals3m	DMSO	14.9413
2	icals3m	DMSO	9.22205
2	icals3m	DMSO	7.53105
2	icals3m	DMSO	14.0786
2	icals3m	DMSO	8.2831
2	icals3m	DMSO	13.7422
2	icals3m	DMSO	19.4436
2	icals3m	DMSO	18.3884
2	icals3m	DMSO	10.4212
2	icals3m	DMSO	15.0563
2	icals3m	DMSO	9.16712
2	icals3m	DMSO	27.5303
2	icals3m	DMSO	12.4558
2	icals3m	DMSO	8.56741
2	icals3m	DMSO	4.31714
2	icals3m	DMSO	15.0771
2	icals3m	DMSO	11.1741
2	icals3m	DMSO	5.22588
2	icals3m	DMSO	7.56395
1	Col-0	DMSO	23.9838
1	Col-0	DMSO	25.3488
1	Col-0	DMSO	27.1203
1	Col-0	DMSO	10.6293
1	Col-0	DMSO	24.077
1	Col-0	DMSO	31.6983
1	Col-0	DMSO	42.753
1	Col-0	DMSO	31.3474
1	Col-0	DMSO	33.4536
1	Col-0	DMSO	22.0453
1	Col-0	DMSO	35.1446
1	Col-0	DMSO	31.714
1	Col-0	DMSO	23.9899
1	Col-0	DMSO	17.086
1	Col-0	DMSO	25.7768
1	Col-0	DMSO	24.838
1	Col-0	DMSO	22.8397
1	Col-0	DMSO	24.6519
1	Col-0	DMSO	30.1507
1	Col-0	DMSO	19.7662
1	Col-0	DMSO	31.0888
1	Col-0	DMSO	27.1382
1	Col-0	DMSO	21.9228
1	Col-0	DMSO	25.7528
1	Col-0	DMSO	16.0231
1	Col-0	DMSO	24.2836
1	Col-0	DMSO	28.4612
1	Col-0	DMSO	22.5911
1	Col-0	DMSO	20.8139
1	Col-0	DMSO	23.0308
1	Col-0	DMSO	43.1006
1	Col-0	DMSO	27.5968
1	Col-0	DMSO	17.8013
1	Col-0	DMSO	26.4334
1	Col-0	DMSO	33.9187
1	Col-0	DMSO	32.8769
1	Col-0	DMSO	20.842
1	Col-0	DMSO	24.7562
1	Col-0	DMSO	34.8934
1	Col-0	DMSO	16.623
1	Col-0	DMSO	17.4898
1	Col-0	DMSO	28.5615
1	Col-0	DMSO	33.8995
1	Col-0	DMSO	19.2319
1	Col-0	DMSO	30.0556
1	Col-0	DMSO	41.9643
1	Col-0	DMSO	26.4327
1	Col-0	DMSO	31.9847
1	Col-0	estradiol	34.9468
1	Col-0	estradiol	33.0225
1	Col-0	estradiol	18.9151
1	Col-0	estradiol	16.7587
1	Col-0	estradiol	26.0817
1	Col-0	estradiol	28.1648
1	Col-0	estradiol	40.1013
1	Col-0	estradiol	32.7234
1	Col-0	estradiol	28.3812
1	Col-0	estradiol	16.0531
1	Col-0	estradiol	23.0224
1	Col-0	estradiol	31.9011
1	Col-0	estradiol	32.123
1	Col-0	estradiol	24.8492
1	Col-0	estradiol	27.668
1	Col-0	estradiol	39.935
1	Col-0	estradiol	26.484
1	Col-0	estradiol	19.2786
1	Col-0	estradiol	31.2679
1	Col-0	estradiol	33.583
1	Col-0	estradiol	16.112
1	Col-0	estradiol	10.1562
1	Col-0	estradiol	31.3922
1	Col-0	estradiol	31.178
1	Col-0	estradiol	57.6255
1	Col-0	estradiol	31.7868
1	Col-0	estradiol	22.0937
1	Col-0	estradiol	35.5409
1	Col-0	estradiol	24.4956
1	Col-0	estradiol	27.3519
1	Col-0	estradiol	35.8926
1	Col-0	estradiol	28.4648
1	Col-0	estradiol	19.5339
1	Col-0	estradiol	14.0641
1	Col-0	estradiol	32.9492
1	Col-0	estradiol	44.0828
1	Col-0	estradiol	43.5955
1	Col-0	estradiol	27.1926
1	Col-0	estradiol	22.7305
1	Col-0	estradiol	23.7044
1	Col-0	estradiol	28.8805
1	Col-0	estradiol	49.829
1	Col-0	estradiol	47.67
1	Col-0	estradiol	22.8346
1	Col-0	estradiol	30.8207
1	Col-0	estradiol	8.08926
1	Col-0	estradiol	25.4629
1	Col-0	estradiol	42.0705
1	PD-Plug	DMSO	23.0631
1	PD-Plug	DMSO	18.2789
1	PD-Plug	DMSO	35.7708
1	PD-Plug	DMSO	47.6534
1	PD-Plug	DMSO	33.4365
1	PD-Plug	DMSO	26.9846
1	PD-Plug	DMSO	19.8491
1	PD-Plug	DMSO	34.311
1	PD-Plug	DMSO	46.6491
1	PD-Plug	DMSO	31.442
1	PD-Plug	DMSO	28.1606
1	PD-Plug	DMSO	18.9761
1	PD-Plug	DMSO	28.8119
1	PD-Plug	DMSO	27.434
1	PD-Plug	DMSO	22.4468
1	PD-Plug	DMSO	36.1406
1	PD-Plug	DMSO	32.734
1	PD-Plug	DMSO	7.04543
1	PD-Plug	DMSO	15.0909
1	PD-Plug	DMSO	38.49
1	PD-Plug	DMSO	31.3627
1	PD-Plug	DMSO	22.2408
1	PD-Plug	DMSO	25.6635
1	PD-Plug	DMSO	25.2673
1	PD-Plug	DMSO	19.8032
1	PD-Plug	DMSO	42.7555
1	PD-Plug	DMSO	25.6861
1	PD-Plug	DMSO	31.0844
1	PD-Plug	DMSO	23.0916
1	PD-Plug	DMSO	17.2419
1	PD-Plug	DMSO	44.7483
1	PD-Plug	DMSO	33.5854
1	PD-Plug	DMSO	37.7733
1	PD-Plug	DMSO	14.4068
1	PD-Plug	DMSO	25.3183
1	PD-Plug	DMSO	51.8272
1	PD-Plug	DMSO	29.7375
1	PD-Plug	DMSO	37.258
1	PD-Plug	DMSO	37.1277
1	PD-Plug	DMSO	29.313
1	PD-Plug	DMSO	29.2256
1	PD-Plug	DMSO	27.5203
1	PD-Plug	DMSO	40.4993
1	PD-Plug	DMSO	45.8752
1	PD-Plug	DMSO	19.9511
1	PD-Plug	DMSO	36.8156
1	PD-Plug	DMSO	19.2536
1	PD-Plug	DMSO	29.0439
1	PD-Plug	estradiol	17.8801
1	PD-Plug	estradiol	28.9281
1	PD-Plug	estradiol	31.6529
1	PD-Plug	estradiol	26.2791
1	PD-Plug	estradiol	28.7964
1	PD-Plug	estradiol	21.0594
1	PD-Plug	estradiol	19.8921
1	PD-Plug	estradiol	21.2831
1	PD-Plug	estradiol	27.4656
1	PD-Plug	estradiol	21.0398
1	PD-Plug	estradiol	22.5676
1	PD-Plug	estradiol	25.7569
1	PD-Plug	estradiol	29.7351
1	PD-Plug	estradiol	35.6333
1	PD-Plug	estradiol	30.918
1	PD-Plug	estradiol	24.219
1	PD-Plug	estradiol	21.4891
1	PD-Plug	estradiol	22.0229
1	PD-Plug	estradiol	23.4166
1	PD-Plug	estradiol	33.4632
1	PD-Plug	estradiol	16.9678
1	PD-Plug	estradiol	20.153
1	PD-Plug	estradiol	34.9393
1	PD-Plug	estradiol	20.3098
1	PD-Plug	estradiol	22.9607
1	PD-Plug	estradiol	33.0527
1	PD-Plug	estradiol	19.3906
1	PD-Plug	estradiol	27.5874
1	PD-Plug	estradiol	27.5363
1	PD-Plug	estradiol	31.7234
1	PD-Plug	estradiol	32.124
1	PD-Plug	estradiol	22.1353
1	PD-Plug	estradiol	23.4785
1	PD-Plug	estradiol	31.9344
1	PD-Plug	estradiol	29.7933
1	PD-Plug	estradiol	34.3912
1	PD-Plug	estradiol	29.351
1	PD-Plug	estradiol	32.2751
1	PD-Plug	estradiol	24.9812
1	PD-Plug	estradiol	36.1372
1	PD-Plug	estradiol	18.9053
1	PD-Plug	estradiol	28.5037
1	PD-Plug	estradiol	29.8655
1	PD-Plug	estradiol	25.4842
1	PD-Plug	estradiol	27.2846
1	PD-Plug	estradiol	20.2484
1	PD-Plug	estradiol	31.9157
1	PD-Plug	estradiol	47.7701
1	icals3m	DMSO	23.6331
1	icals3m	DMSO	23.4033
1	icals3m	DMSO	21.857
1	icals3m	DMSO	19.361
1	icals3m	DMSO	31.3909
1	icals3m	DMSO	27.6128
1	icals3m	DMSO	31.6322
1	icals3m	DMSO	32.6221
1	icals3m	DMSO	15.1673
1	icals3m	DMSO	20.562
1	icals3m	DMSO	26.5877
1	icals3m	DMSO	17.7575
1	icals3m	DMSO	21.1652
1	icals3m	DMSO	27.8417
1	icals3m	DMSO	15.2578
1	icals3m	DMSO	24.7371
1	icals3m	DMSO	24.6036
1	icals3m	DMSO	18.0439
1	icals3m	DMSO	17.4058
1	icals3m	DMSO	33.0002
1	icals3m	DMSO	12.0505
1	icals3m	DMSO	22.4601
1	icals3m	DMSO	30.1434
1	icals3m	DMSO	34.5307
1	icals3m	DMSO	38.3204
1	icals3m	DMSO	28.2973
1	icals3m	DMSO	28.2064
1	icals3m	DMSO	31.6391
1	icals3m	DMSO	45.358
1	icals3m	DMSO	21.9314
1	icals3m	DMSO	28.8495
1	icals3m	DMSO	33.0322
1	icals3m	DMSO	20.8853
1	icals3m	DMSO	27.4494
1	icals3m	DMSO	22.416
1	icals3m	DMSO	28.5627
1	icals3m	DMSO	26.3452
1	icals3m	DMSO	35.014
1	icals3m	DMSO	30.8752
1	icals3m	DMSO	30.6934
1	icals3m	DMSO	30.3334
1	icals3m	DMSO	37.2885
1	icals3m	DMSO	38.3007
1	icals3m	DMSO	20.4699
1	icals3m	DMSO	22.8244
1	icals3m	DMSO	34.0866
1	icals3m	DMSO	21.7133
1	icals3m	DMSO	18.0433
1	icals3m	estradiol	26.9869
1	icals3m	estradiol	26.1884
1	icals3m	estradiol	23.8252
1	icals3m	estradiol	26.0611
1	icals3m	estradiol	19.8746
1	icals3m	estradiol	16.7962
1	icals3m	estradiol	15.8116
1	icals3m	estradiol	9.09463
1	icals3m	estradiol	27.6403
1	icals3m	estradiol	17.0044
1	icals3m	estradiol	26.2657
1	icals3m	estradiol	10.9609
1	icals3m	estradiol	23.6603
1	icals3m	estradiol	26.7747
1	icals3m	estradiol	41.4383
1	icals3m	estradiol	7.3916
1	icals3m	estradiol	22.6956
1	icals3m	estradiol	40.1186
1	icals3m	estradiol	18.3513
1	icals3m	estradiol	11.5723
1	icals3m	estradiol	19.6819
1	icals3m	estradiol	23.8179
1	icals3m	estradiol	18.6799
1	icals3m	estradiol	12.9023
1	icals3m	estradiol	23.9718
1	icals3m	estradiol	23.1938
1	icals3m	estradiol	19.6824
1	icals3m	estradiol	23.0229
1	icals3m	estradiol	15.1759
1	icals3m	estradiol	35.3606
1	icals3m	estradiol	29.7922
1	icals3m	estradiol	10.2734
1	icals3m	estradiol	21.6411
1	icals3m	estradiol	33.7114
1	icals3m	estradiol	16.9136
1	icals3m	estradiol	11.4057
1	icals3m	estradiol	26.6693
1	icals3m	estradiol	14.3886
1	icals3m	estradiol	24.9828
1	icals3m	estradiol	28.2028
1	icals3m	estradiol	24.2913
1	icals3m	estradiol	34.6092
1	icals3m	estradiol	2.46945
1	icals3m	estradiol	9.87895
1	icals3m	estradiol	22.6197
1	icals3m	estradiol	14.229
1	icals3m	estradiol	15.7647
1	icals3m	estradiol	10.4175

## Sheet: Figure_3D_description
RLUx10^6 for Genotypes Col-0, icals3m and PD-Plug with treatments DMSO and estradiol, with Replicate grouping values from independent experiments.
