# Supplementary material for: Plasmodesmal closure elicits stress responses
Source: EMBO Rep. 2026 May 2;27(12):3231–51. doi: 10.1038/s44319-026-00789-2 (PMC13303860; doi:10.1038/s44319-026-00789-2)
Supplement: Supplementary file 18 — Source data Fig. 3 [file 44319_2026_789_MOESM18_ESM.zip › 3E/Figure_3E.xlsx]

## Sheet: Figure_3E
Genotype	Treatment	RLUx10^6
Col-0	DMSO	4.37106
Col-0	DMSO	5.69309
Col-0	DMSO	4.64885
Col-0	DMSO	6.72736
Col-0	DMSO	3.10674
Col-0	DMSO	6.11063
Col-0	DMSO	5.99857
Col-0	DMSO	5.64924
Col-0	DMSO	7.43885
Col-0	DMSO	4.82819
Col-0	DMSO	7.44721
Col-0	DMSO	6.00038
Col-0	DMSO	5.39486
Col-0	DMSO	13.0276
Col-0	DMSO	5.25582
Col-0	DMSO	3.14346
Col-0	DMSO	2.41441
Col-0	DMSO	9.05374
Col-0	DMSO	7.3338
Col-0	DMSO	2.049
Col-0	DMSO	8.32504
Col-0	DMSO	9.55223
Col-0	DMSO	6.79682
Col-0	DMSO	7.24157
Col-0	DMSO	7.87571
Col-0	DMSO	2.94657
Col-0	DMSO	4.04491
Col-0	DMSO	10.9843
Col-0	DMSO	3.64951
Col-0	DMSO	7.4121
Col-0	DMSO	3.12388
Col-0	DMSO	3.26015
Col-0	DMSO	7.67232
Col-0	DMSO	4.49726
Col-0	DMSO	6.45953
Col-0	DMSO	2.22308
Col-0	DMSO	5.60053
Col-0	DMSO	7.48836
Col-0	DMSO	3.82846
Col-0	DMSO	5.4779
Col-0	DMSO	5.82471
Col-0	DMSO	5.34756
Col-0	DMSO	2.8579
Col-0	DMSO	3.5712
Col-0	DMSO	5.71581
Col-0	DMSO	9.90361
Col-0	DMSO	3.32467
Col-0	DMSO	6.70915
Col-0	DMSO	3.73753
Col-0	DMSO	5.93712
Col-0	DMSO	5.44627
Col-0	DMSO	2.83119
Col-0	DMSO	2.65429
Col-0	DMSO	6.14311
Col-0	DMSO	6.28636
Col-0	DMSO	4.19193
Col-0	DMSO	2.33784
Col-0	DMSO	2.16761
Col-0	DMSO	3.28356
Col-0	DMSO	4.15295
Col-0	DMSO	4.10209
Col-0	DMSO	6.64913
Col-0	DMSO	5.05154
Col-0	DMSO	4.20656
Col-0	DMSO	1.65678
Col-0	DMSO	3.46863
Col-0	DMSO	1.8494
Col-0	DMSO	7.33002
Col-0	DMSO	6.06636
Col-0	DMSO	0.998656
Col-0	DMSO	4.48259
Col-0	DMSO	3.42277
Col-0	DMSO	2.30266
Col-0	DMSO	6.53167
Col-0	DMSO	1.59834
Col-0	DMSO	2.16955
Col-0	DMSO	2.54604
Col-0	DMSO	2.60517
Col-0	DMSO	3.98843
Col-0	DMSO	3.53581
Col-0	DMSO	5.34672
Col-0	DMSO	5.24691
Col-0	DMSO	4.78613
Col-0	DMSO	5.20177
Col-0	DMSO	4.47072
Col-0	DMSO	6.43995
Col-0	DMSO	2.3307
Col-0	DMSO	3.54135
Col-0	DMSO	5.67339
Col-0	estradiol	6.79854
Col-0	estradiol	3.19877
Col-0	estradiol	4.76934
Col-0	estradiol	5.98245
Col-0	estradiol	5.58345
Col-0	estradiol	6.8823
Col-0	estradiol	7.10009
Col-0	estradiol	2.84751
Col-0	estradiol	6.13223
Col-0	estradiol	5.45233
Col-0	estradiol	3.41606
Col-0	estradiol	4.34043
Col-0	estradiol	5.03574
Col-0	estradiol	6.60483
Col-0	estradiol	6.58037
Col-0	estradiol	7.19569
Col-0	estradiol	3.99973
Col-0	estradiol	6.03198
Col-0	estradiol	2.78839
Col-0	estradiol	11.6566
Col-0	estradiol	5.14728
Col-0	estradiol	3.68212
Col-0	estradiol	8.3274
Col-0	estradiol	6.03922
Col-0	estradiol	6.0876
Col-0	estradiol	7.05588
Col-0	estradiol	5.14465
Col-0	estradiol	6.03914
Col-0	estradiol	5.77808
Col-0	estradiol	6.48252
Col-0	estradiol	7.34219
Col-0	estradiol	6.35781
Col-0	estradiol	4.14582
Col-0	estradiol	4.08032
Col-0	estradiol	11.7087
Col-0	estradiol	6.95339
Col-0	estradiol	3.69636
Col-0	estradiol	3.91632
Col-0	estradiol	6.5797
Col-0	estradiol	5.31103
Col-0	estradiol	6.13591
Col-0	estradiol	4.38123
Col-0	estradiol	5.69006
Col-0	estradiol	3.60148
Col-0	estradiol	5.69553
Col-0	estradiol	3.3955
Col-0	estradiol	10.8527
Col-0	estradiol	4.1798
Col-0	estradiol	3.74081
Col-0	estradiol	9.51861
Col-0	estradiol	6.30155
Col-0	estradiol	3.41901
Col-0	estradiol	3.92665
Col-0	estradiol	4.17861
Col-0	estradiol	3.3748
Col-0	estradiol	3.81767
Col-0	estradiol	3.86819
Col-0	estradiol	8.30718
Col-0	estradiol	5.29239
Col-0	estradiol	5.73466
Col-0	estradiol	4.4552
Col-0	estradiol	2.7154
Col-0	estradiol	4.58369
Col-0	estradiol	5.46762
Col-0	estradiol	4.32286
Col-0	estradiol	3.2788
Col-0	estradiol	7.57303
Col-0	estradiol	2.26838
Col-0	estradiol	3.40783
Col-0	estradiol	4.54127
Col-0	estradiol	5.65444
Col-0	estradiol	2.60273
Col-0	estradiol	4.08663
Col-0	estradiol	4.46785
Col-0	estradiol	4.00285
Col-0	estradiol	4.52833
Col-0	estradiol	5.74817
Col-0	estradiol	4.35258
Col-0	estradiol	3.18334
Col-0	estradiol	3.86862
Col-0	estradiol	4.01531
Col-0	estradiol	3.38448
Col-0	estradiol	3.6857
Col-0	estradiol	4.83753
Col-0	estradiol	5.29471
Col-0	estradiol	4.29328
Col-0	estradiol	4.29732
Col-0	estradiol	7.80326
Col-0	estradiol	7.6712
Col-0	estradiol	1.0628
Col-0	estradiol	2.3222
Col-0	estradiol	6.29501
Col-0	estradiol	6.29173
PD-Plug	DMSO	3.35901
PD-Plug	DMSO	7.18446
PD-Plug	DMSO	6.42197
PD-Plug	DMSO	4.02041
PD-Plug	DMSO	7.00083
PD-Plug	DMSO	2.92783
PD-Plug	DMSO	5.24795
PD-Plug	DMSO	1.50122
PD-Plug	DMSO	3.74181
PD-Plug	DMSO	3.39631
PD-Plug	DMSO	6.23928
PD-Plug	DMSO	5.9314
PD-Plug	DMSO	5.07662
PD-Plug	DMSO	7.35889
PD-Plug	DMSO	2.62934
PD-Plug	DMSO	4.47161
PD-Plug	DMSO	4.22414
PD-Plug	DMSO	2.17803
PD-Plug	DMSO	3.63723
PD-Plug	DMSO	5.1171
PD-Plug	DMSO	3.79185
PD-Plug	DMSO	0.781162
PD-Plug	DMSO	3.0819
PD-Plug	DMSO	7.4296
PD-Plug	DMSO	6.31011
PD-Plug	DMSO	6.43399
PD-Plug	DMSO	1.3508
PD-Plug	DMSO	5.80332
PD-Plug	DMSO	3.26856
PD-Plug	DMSO	2.52712
PD-Plug	DMSO	4.31222
PD-Plug	DMSO	2.89383
PD-Plug	DMSO	7.49752
PD-Plug	DMSO	8.42692
PD-Plug	DMSO	6.05838
PD-Plug	DMSO	2.76413
PD-Plug	DMSO	2.4552
PD-Plug	DMSO	7.77465
PD-Plug	DMSO	5.2674
PD-Plug	DMSO	4.83447
PD-Plug	DMSO	2.5733
PD-Plug	DMSO	2.39846
PD-Plug	DMSO	3.45701
PD-Plug	DMSO	4.31005
PD-Plug	DMSO	3.02558
PD-Plug	DMSO	5.42146
PD-Plug	DMSO	3.12028
PD-Plug	DMSO	0.991352
PD-Plug	DMSO	6.24396
PD-Plug	DMSO	3.50932
PD-Plug	DMSO	4.44353
PD-Plug	DMSO	4.2245
PD-Plug	DMSO	3.72412
PD-Plug	DMSO	2.94578
PD-Plug	DMSO	3.59243
PD-Plug	DMSO	5.46912
PD-Plug	DMSO	4.97483
PD-Plug	DMSO	5.75013
PD-Plug	DMSO	6.17683
PD-Plug	DMSO	1.68239
PD-Plug	DMSO	8.34853
PD-Plug	DMSO	4.34824
PD-Plug	DMSO	6.65074
PD-Plug	DMSO	2.3993
PD-Plug	DMSO	4.0364
PD-Plug	DMSO	3.69088
PD-Plug	DMSO	4.64551
PD-Plug	DMSO	5.18616
PD-Plug	DMSO	4.21218
PD-Plug	DMSO	3.57606
PD-Plug	DMSO	6.09985
PD-Plug	DMSO	0.740863
PD-Plug	DMSO	1.0425
PD-Plug	DMSO	2.19267
PD-Plug	DMSO	7.8531
PD-Plug	DMSO	1.99184
PD-Plug	DMSO	3.56632
PD-Plug	DMSO	8.69914
PD-Plug	DMSO	3.81127
PD-Plug	DMSO	9.29428
PD-Plug	DMSO	3.06946
PD-Plug	DMSO	4.30764
PD-Plug	DMSO	2.29329
PD-Plug	DMSO	2.81932
PD-Plug	DMSO	3.45315
PD-Plug	DMSO	4.27166
PD-Plug	DMSO	2.18305
PD-Plug	DMSO	2.05628
PD-Plug	estradiol	10.1166
PD-Plug	estradiol	4.28481
PD-Plug	estradiol	3.16552
PD-Plug	estradiol	6.93567
PD-Plug	estradiol	8.45063
PD-Plug	estradiol	6.97467
PD-Plug	estradiol	4.56739
PD-Plug	estradiol	4.12877
PD-Plug	estradiol	4.58301
PD-Plug	estradiol	6.98929
PD-Plug	estradiol	6.21495
PD-Plug	estradiol	2.76639
PD-Plug	estradiol	2.76824
PD-Plug	estradiol	6.25506
PD-Plug	estradiol	4.19054
PD-Plug	estradiol	4.35095
PD-Plug	estradiol	1.96024
PD-Plug	estradiol	9.52437
PD-Plug	estradiol	5.05509
PD-Plug	estradiol	5.46669
PD-Plug	estradiol	2.30495
PD-Plug	estradiol	6.62789
PD-Plug	estradiol	2.87092
PD-Plug	estradiol	5.21949
PD-Plug	estradiol	6.0189
PD-Plug	estradiol	2.87915
PD-Plug	estradiol	4.26271
PD-Plug	estradiol	2.90014
PD-Plug	estradiol	7.23969
PD-Plug	estradiol	4.75783
PD-Plug	estradiol	4.37731
PD-Plug	estradiol	4.52067
PD-Plug	estradiol	3.4219
PD-Plug	estradiol	12.3103
PD-Plug	estradiol	3.28528
PD-Plug	estradiol	8.99547
PD-Plug	estradiol	5.21033
PD-Plug	estradiol	5.86703
PD-Plug	estradiol	7.30581
PD-Plug	estradiol	10.5595
PD-Plug	estradiol	12.7026
PD-Plug	estradiol	3.33052
PD-Plug	estradiol	2.03672
PD-Plug	estradiol	5.72597
PD-Plug	estradiol	5.18233
PD-Plug	estradiol	3.85508
PD-Plug	estradiol	3.97877
PD-Plug	estradiol	7.69102
PD-Plug	estradiol	2.23741
PD-Plug	estradiol	3.58118
PD-Plug	estradiol	3.84909
PD-Plug	estradiol	0.705527
PD-Plug	estradiol	1.96826
PD-Plug	estradiol	3.55979
PD-Plug	estradiol	4.7809
PD-Plug	estradiol	4.14735
PD-Plug	estradiol	2.76749
PD-Plug	estradiol	2.53282
PD-Plug	estradiol	1.66599
PD-Plug	estradiol	2.88453
PD-Plug	estradiol	2.47833
PD-Plug	estradiol	3.43171
PD-Plug	estradiol	5.1461
PD-Plug	estradiol	6.81069
PD-Plug	estradiol	4.46732
PD-Plug	estradiol	7.60205
PD-Plug	estradiol	2.94424
PD-Plug	estradiol	3.66089
PD-Plug	estradiol	2.9434
PD-Plug	estradiol	3.2534
PD-Plug	estradiol	4.51681
PD-Plug	estradiol	5.49639
PD-Plug	estradiol	4.88443
PD-Plug	estradiol	5.24252
PD-Plug	estradiol	7.28638
PD-Plug	estradiol	4.32339
PD-Plug	estradiol	14.3037
PD-Plug	estradiol	3.60362
PD-Plug	estradiol	3.29127
PD-Plug	estradiol	2.82928
icals3m	DMSO	5.55458
icals3m	DMSO	4.07335
icals3m	DMSO	5.634
icals3m	DMSO	2.00436
icals3m	DMSO	3.78659
icals3m	DMSO	4.59019
icals3m	DMSO	7.23269
icals3m	DMSO	3.33223
icals3m	DMSO	6.10219
icals3m	DMSO	8.43565
icals3m	DMSO	5.65224
icals3m	DMSO	3.68895
icals3m	DMSO	4.5912
icals3m	DMSO	6.04423
icals3m	DMSO	5.83349
icals3m	DMSO	1.02825
icals3m	DMSO	4.40302
icals3m	DMSO	7.00326
icals3m	DMSO	5.27325
icals3m	DMSO	4.94227
icals3m	DMSO	4.94882
icals3m	DMSO	3.39485
icals3m	DMSO	3.84595
icals3m	DMSO	3.11775
icals3m	DMSO	4.54083
icals3m	DMSO	5.53724
icals3m	DMSO	5.64504
icals3m	DMSO	4.79467
icals3m	DMSO	6.15792
icals3m	DMSO	5.9546
icals3m	DMSO	3.74436
icals3m	DMSO	3.82819
icals3m	DMSO	3.75296
icals3m	DMSO	3.43718
icals3m	DMSO	4.44806
icals3m	DMSO	4.11713
icals3m	DMSO	4.85039
icals3m	DMSO	6.8991
icals3m	DMSO	6.7324
icals3m	DMSO	4.70643
icals3m	DMSO	4.99687
icals3m	DMSO	5.92603
icals3m	DMSO	6.07044
icals3m	DMSO	2.17582
icals3m	DMSO	2.69809
icals3m	DMSO	0.965023
icals3m	DMSO	4.57331
icals3m	DMSO	4.07388
icals3m	DMSO	6.56081
icals3m	DMSO	4.3698
icals3m	DMSO	4.52456
icals3m	DMSO	11.8865
icals3m	DMSO	6.73007
icals3m	DMSO	4.94815
icals3m	DMSO	9.18689
icals3m	DMSO	3.05404
icals3m	DMSO	2.03764
icals3m	DMSO	4.66527
icals3m	DMSO	3.42723
icals3m	DMSO	2.92973
icals3m	DMSO	4.17984
icals3m	DMSO	8.17765
icals3m	DMSO	5.24481
icals3m	DMSO	5.05455
icals3m	DMSO	3.16964
icals3m	DMSO	3.81385
icals3m	DMSO	3.22104
icals3m	DMSO	2.91794
icals3m	DMSO	3.80978
icals3m	DMSO	3.85021
icals3m	DMSO	4.61894
icals3m	DMSO	6.52965
icals3m	DMSO	4.76029
icals3m	DMSO	6.98531
icals3m	DMSO	6.06609
icals3m	DMSO	4.63222
icals3m	DMSO	4.96303
icals3m	DMSO	4.69701
icals3m	DMSO	5.01999
icals3m	DMSO	5.09435
icals3m	DMSO	6.27088
icals3m	DMSO	3.56377
icals3m	DMSO	3.74197
icals3m	DMSO	7.416
icals3m	DMSO	3.12387
icals3m	DMSO	5.86708
icals3m	DMSO	7.48377
icals3m	DMSO	3.5792
icals3m	DMSO	4.74457
icals3m	DMSO	4.45617
icals3m	DMSO	4.21346
icals3m	DMSO	5.52086
icals3m	DMSO	4.77397
icals3m	DMSO	3.92488
icals3m	estradiol	6.75417
icals3m	estradiol	10.4996
icals3m	estradiol	6.70801
icals3m	estradiol	9.62938
icals3m	estradiol	5.96011
icals3m	estradiol	5.99009
icals3m	estradiol	8.14565
icals3m	estradiol	5.16196
icals3m	estradiol	9.35084
icals3m	estradiol	7.93283
icals3m	estradiol	7.71801
icals3m	estradiol	6.08832
icals3m	estradiol	3.28235
icals3m	estradiol	5.00103
icals3m	estradiol	8.53035
icals3m	estradiol	3.77694
icals3m	estradiol	6.04712
icals3m	estradiol	11.7535
icals3m	estradiol	4.82408
icals3m	estradiol	4.32989
icals3m	estradiol	4.93981
icals3m	estradiol	3.45716
icals3m	estradiol	7.62554
icals3m	estradiol	17.7695
icals3m	estradiol	4.58289
icals3m	estradiol	5.5282
icals3m	estradiol	4.41956
icals3m	estradiol	3.84154
icals3m	estradiol	6.05858
icals3m	estradiol	10.6125
icals3m	estradiol	4.30243
icals3m	estradiol	6.58277
icals3m	estradiol	3.85493
icals3m	estradiol	4.76986
icals3m	estradiol	7.69649
icals3m	estradiol	8.29811
icals3m	estradiol	3.87751
icals3m	estradiol	4.30904
icals3m	estradiol	6.11697
icals3m	estradiol	7.9791
icals3m	estradiol	7.10479
icals3m	estradiol	4.72495
icals3m	estradiol	3.57892
icals3m	estradiol	6.11663
icals3m	estradiol	8.20878
icals3m	estradiol	9.64143
icals3m	estradiol	8.12102
icals3m	estradiol	6.32445
icals3m	estradiol	4.81341
icals3m	estradiol	3.81493
icals3m	estradiol	8.74568
icals3m	estradiol	3.18737
icals3m	estradiol	3.23558
icals3m	estradiol	7.96438
icals3m	estradiol	10.37
icals3m	estradiol	4.53689
icals3m	estradiol	8.79706
icals3m	estradiol	5.95294
icals3m	estradiol	9.59435
icals3m	estradiol	4.95665
icals3m	estradiol	6.38225
icals3m	estradiol	11.4357
icals3m	estradiol	3.67178
icals3m	estradiol	4.16455
icals3m	estradiol	5.29449
icals3m	estradiol	4.73874
icals3m	estradiol	7.21003
icals3m	estradiol	10.6808
icals3m	estradiol	3.9304
icals3m	estradiol	6.08511
icals3m	estradiol	7.63117
icals3m	estradiol	5.39625
icals3m	estradiol	3.74002
icals3m	estradiol	3.73171
icals3m	estradiol	4.47653
icals3m	estradiol	5.59178
icals3m	estradiol	6.11379
icals3m	estradiol	5.07873
icals3m	estradiol	3.4824
icals3m	estradiol	12.8776
icals3m	estradiol	6.97057
icals3m	estradiol	6.44297
icals3m	estradiol	4.41644
icals3m	estradiol	4.13606
icals3m	estradiol	3.57654
icals3m	estradiol	5.10125
icals3m	estradiol	7.53879
icals3m	estradiol	4.33617
icals3m	estradiol	4.45639
icals3m	estradiol	3.86855
icals3m	estradiol	7.00026

## Sheet: Figure_3E_description
RLUx10^6 for Genotypes Col-0, icals3m and PD-Plug with treatments DMSO and estradiol.
