# Supplementary material for: Plasmodesmal closure elicits stress responses
Source: EMBO Rep. 2026 May 2;27(12):3231–51. doi: 10.1038/s44319-026-00789-2 (PMC13303860; doi:10.1038/s44319-026-00789-2)
Supplement: Supplementary file 18 — Source data Fig. 3 [file 44319_2026_789_MOESM18_ESM.zip › 3A/Figure_3A.xlsx]

## Sheet: Figure_3A
Experiment	Genotype	Treatment	log10
1	Col-0	DMSO	6.52288
1	Col-0	DMSO	6.38818
1	Col-0	DMSO	6.30103
1	Col-0	DMSO	6.22185
1	Col-0	DMSO	6.12494
1	Col-0	estradiol	6.60206
1	Col-0	estradiol	6.52288
1	Col-0	estradiol	6.46073
1	Col-0	estradiol	6.22185
1	Col-0	estradiol	5.89086
1	icals3m	DMSO	6.77815
1	icals3m	DMSO	6.69897
1	icals3m	DMSO	5.89086
1	icals3m	DMSO	5.52288
1	icals3m	DMSO	4.82391
1	icals3m	estradiol	5.73595
1	icals3m	estradiol	5.68921
1	icals3m	estradiol	5.49292
1	icals3m	estradiol	5.4437
1	icals3m	estradiol	4.89086
1	PD-Plug	DMSO	6.55091
1	PD-Plug	DMSO	6.53712
1	PD-Plug	DMSO	6.50816
1	PD-Plug	DMSO	6.04576
1	PD-Plug	DMSO	5.73595
1	PD-Plug	estradiol	5.77003
1	PD-Plug	estradiol	5.69897
1	PD-Plug	estradiol	5.50816
1	PD-Plug	estradiol	5.46073
1	PD-Plug	estradiol	5.12494
2	Col-0	DMSO	7.40749
2	Col-0	DMSO	7.36798
2	Col-0	DMSO	7.32451
2	Col-0	DMSO	7.27621
2	Col-0	DMSO	6.67923
2	Col-0	estradiol	6.69897
2	Col-0	estradiol	6.49292
2	Col-0	estradiol	6.46073
2	Col-0	estradiol	6.19189
2	Col-0	estradiol	6.19189
2	icals3m	DMSO	8.27621
2	icals3m	DMSO	8.12494
2	icals3m	DMSO	8.08715
2	icals3m	DMSO	7.49292
2	icals3m	DMSO	7.32451
2	icals3m	estradiol	6.27621
2	icals3m	estradiol	5.82391
2	icals3m	estradiol	5.65854
2	icals3m	estradiol	5.12494
2	icals3m	estradiol	5.12494
2	PD-Plug	DMSO	7.34679
2	PD-Plug	DMSO	7.19189
2	PD-Plug	DMSO	7.08715
2	PD-Plug	DMSO	6.65854
2	PD-Plug	DMSO	6.34679
2	PD-Plug	estradiol	5.58983
2	PD-Plug	estradiol	5.53712
2	PD-Plug	estradiol	5.52288
2	PD-Plug	estradiol	5.38818
2	PD-Plug	estradiol	5.19189
3	Col-0	DMSO	7.1597
3	Col-0	DMSO	7.12494
3	Col-0	DMSO	7.08715
3	Col-0	DMSO	6.58983
3	Col-0	DMSO	6.4437
3	Col-0	estradiol	6.56427
3	Col-0	estradiol	6.56427
3	Col-0	estradiol	6.40749
3	Col-0	estradiol	6.40749
3	Col-0	estradiol	6.27621
3	icals3m	DMSO	7.38818
3	icals3m	DMSO	7.27621
3	icals3m	DMSO	7.04576
3	icals3m	DMSO	6.66901
3	icals3m	DMSO	6.60206
3	icals3m	estradiol	6.1597
3	icals3m	estradiol	5.4437
3	icals3m	estradiol	5.42597
3	icals3m	estradiol	5.27621
3	icals3m	estradiol	5.12494
3	PD-Plug	DMSO	7.36798
3	PD-Plug	DMSO	5.75333
3	PD-Plug	DMSO	5.67923
3	PD-Plug	DMSO	5.58983
3	PD-Plug	DMSO	5.30103
3	PD-Plug	estradiol	6.38818
3	PD-Plug	estradiol	5.60206
3	PD-Plug	estradiol	5.32451
3	PD-Plug	estradiol	4.89086
3	PD-Plug	estradiol	4.65854
4	Col-0	DMSO	6.42597
4	Col-0	DMSO	6.40749
4	Col-0	DMSO	6.38818
4	Col-0	DMSO	6.27621
4	Col-0	DMSO	6.06695
4	Col-0	estradiol	6.42597
4	Col-0	estradiol	6.40749
4	Col-0	estradiol	6.22185
4	Col-0	estradiol	6.1597
4	Col-0	estradiol	6.12494
4	icals3m	DMSO	6.49292
4	icals3m	DMSO	6.32451
4	icals3m	DMSO	6.19189
4	icals3m	DMSO	6
4	icals3m	DMSO	3.52288
4	icals3m	estradiol	5.12494
4	icals3m	estradiol	5.08715
4	icals3m	estradiol	4.69897
4	icals3m	estradiol	4.52288
4	icals3m	estradiol	4.19189
4	PD-Plug	DMSO	6.22185
4	PD-Plug	DMSO	6.1597
4	PD-Plug	DMSO	5.94885
4	PD-Plug	DMSO	5.82391
4	PD-Plug	DMSO	5.74473
4	PD-Plug	estradiol	6.1597
4	PD-Plug	estradiol	5.74473
4	PD-Plug	estradiol	5.24988
4	PD-Plug	estradiol	5
4	PD-Plug	estradiol	4.89086

## Sheet: Figure_3A_description
Bacterial growth (log10) for Genotypes Col-0, icals3m and PD-Plug with treatments DMSO and estradiol, with Experiment grouping values from independent experiments.
