# Supplementary material for: Plasmodesmal closure elicits stress responses
Source: EMBO Rep. 2026 May 2;27(12):3231–51. doi: 10.1038/s44319-026-00789-2 (PMC13303860; doi:10.1038/s44319-026-00789-2)
Supplement: Supplementary file 18 — Source data Fig. 3 [file 44319_2026_789_MOESM18_ESM.zip › 3B/Figure_3B.xlsx]

## Sheet: Figure_3B
Repeat	Plate	Genotype	Treatment	Average
1	1	Col-0	DMSO	7.01275
1	1	Col-0	estradiol	5.56888
1	1	PD-Plug	DMSO	7.24937
1	1	PD-Plug	estradiol	8.63712
1	1	icals3m	DMSO	5.29188
1	1	icals3m	estradiol	11.3979
1	2	Col-0	DMSO	6.092
1	2	Col-0	estradiol	15.3156
1	2	PD-Plug	DMSO	5.62875
1	2	PD-Plug	estradiol	6.694
1	2	icals3m	DMSO	3.908
1	2	icals3m	estradiol	32.2135
1	3	Col-0	DMSO	5.445
1	3	Col-0	estradiol	10.7184
1	3	PD-Plug	DMSO	3.36114
1	3	PD-Plug	estradiol	6.15437
1	3	icals3m	DMSO	3.70417
1	3	icals3m	estradiol	22.6973
1	4	Col-0	DMSO	6.02375
1	4	Col-0	estradiol	4.985
1	4	PD-Plug	DMSO	7.7895
1	4	PD-Plug	estradiol	4.5085
1	4	icals3m	DMSO	3.01443
1	4	icals3m	estradiol	13.3926
1	5	PD-Plug	DMSO	9.65871
1	5	PD-Plug	estradiol	7.79483
2	1	Col-0	DMSO	14.9811
2	1	Col-0	estradiol	15.4037
2	1	PD-Plug	DMSO	16.1685
2	1	PD-Plug	estradiol	11.5764
2	1	icals3m	DMSO	6.25113
2	1	icals3m	estradiol	24.4853
2	2	Col-0	DMSO	10.1261
2	2	Col-0	estradiol	10.0219
2	2	PD-Plug	DMSO	12.5865
2	2	PD-Plug	estradiol	10.9519
2	2	icals3m	DMSO	9.43125
2	2	icals3m	estradiol	31.2243
2	3	Col-0	DMSO	17.4295
2	3	Col-0	estradiol	14.5081
2	3	PD-Plug	DMSO	13.9418
2	3	PD-Plug	estradiol	14.4869
2	3	icals3m	DMSO	6.299
2	3	icals3m	estradiol	29.216
2	4	Col-0	DMSO	12.3027
2	4	Col-0	estradiol	14.0906
2	4	PD-Plug	DMSO	10.9302
2	4	PD-Plug	estradiol	12.0434
2	4	icals3m	DMSO	7.4695
2	4	icals3m	estradiol	26.6116
2	5	Col-0	DMSO	9.37613
2	5	Col-0	estradiol	5.93625
2	5	PD-Plug	DMSO	11.5838
2	5	PD-Plug	estradiol	7.50812
2	5	icals3m	DMSO	10.7568
2	5	icals3m	estradiol	33.7797
2	6	Col-0	DMSO	10.083
2	6	Col-0	estradiol	12.3721
2	6	PD-Plug	DMSO	8.98212
2	6	PD-Plug	estradiol	10.501
2	6	icals3m	DMSO	9.014
2	6	icals3m	estradiol	22.5971
3	1	Col-0	DMSO	16.578
3	1	Col-0	estradiol	10.808
3	1	PD-Plug	DMSO	8.34812
3	1	PD-Plug	estradiol	8.69562
3	1	icals3m	DMSO	4.64537
3	1	icals3m	estradiol	17.468
3	2	Col-0	DMSO	16.5924
3	2	Col-0	estradiol	13.0625
3	2	PD-Plug	DMSO	15.9298
3	2	PD-Plug	estradiol	16.9255
3	2	icals3m	DMSO	15.4251
3	2	icals3m	estradiol	24.1457
3	3	Col-0	DMSO	5.47262
3	3	Col-0	estradiol	9.71262
3	3	PD-Plug	DMSO	9.55537
3	3	PD-Plug	estradiol	9.26013
3	3	icals3m	DMSO	17.5244
3	3	icals3m	estradiol	19.152
3	4	Col-0	DMSO	14.9555
3	4	Col-0	estradiol	11.0021
3	4	PD-Plug	DMSO	15.876
3	4	PD-Plug	estradiol	16.1376
3	4	icals3m	DMSO	7.39438
3	4	icals3m	estradiol	27.3754
3	5	Col-0	DMSO	9.23087
3	5	Col-0	estradiol	8.2785
3	5	PD-Plug	DMSO	7.70587
3	5	PD-Plug	estradiol	7.57212
3	5	icals3m	DMSO	5.94575
3	5	icals3m	estradiol	27.013
3	6	Col-0	DMSO	9.47825
3	6	Col-0	estradiol	10.0418
3	6	PD-Plug	DMSO	9.15963
3	6	PD-Plug	estradiol	6.52043
3	6	icals3m	DMSO	6.77137
3	6	icals3m	estradiol	16.0246

## Sheet: Figure_3B_description
Average lesion size of four leaves per genotype/treatment on a given plate, with each plate defined as a single biological replicate. Repeat indicates independent experiment.
