# Supplementary material for: Plasmodesmal closure elicits stress responses
Source: EMBO Rep. 2026 May 2;27(12):3231–51. doi: 10.1038/s44319-026-00789-2 (PMC13303860; doi:10.1038/s44319-026-00789-2)
Supplement: Supplementary file 19 — Source data Fig. 4 [file 44319_2026_789_MOESM19_ESM.zip]

Archive with 8 entries (4 files):
- 4A/
- 4A/Figure_4A.xlsx
- 4B/
- 4B/Figure_4B.xlsx
- 4C/
- 4C/Figure_4C.xlsx
- 4D/
- 4D/Figure_4D.xlsx
