# Supplementary material for: Plasmodesmal closure elicits stress responses
Source: EMBO Rep. 2026 May 2;27(12):3231–51. doi: 10.1038/s44319-026-00789-2 (PMC13303860; doi:10.1038/s44319-026-00789-2)
Supplement: Supplementary file 19 — Source data Fig. 4 [file 44319_2026_789_MOESM19_ESM.zip › 4A/Figure_4A.xlsx]

## Sheet: Figure_4A
Genotype	Treatment	Area_mm2
Col-0	DMSO	18.5364
Col-0	DMSO	20.3905
Col-0	DMSO	18.6023
Col-0	DMSO	19.7934
Col-0	DMSO	19.7135
Col-0	DMSO	15.9997
Col-0	DMSO	23.1636
Col-0	DMSO	15.3897
Col-0	DMSO	18.2028
Col-0	DMSO	18.1376
Col-0	DMSO	19.089
Col-0	DMSO	20.0709
Col-0	DMSO	15.0801
Col-0	DMSO	13.5525
Col-0	DMSO	13.3686
Col-0	DMSO	22.3215
Col-0	DMSO	12.3466
Col-0	DMSO	18.7495
Col-0	DMSO	11.5209
Col-0	DMSO	11.5468
Col-0	DMSO	16.0142
Col-0	DMSO	18.2938
Col-0	DMSO	19.3923
Col-0	DMSO	15.7836
Col-0	DMSO	9.29202
Col-0	DMSO	11.1934
Col-0	DMSO	14.2728
Col-0	DMSO	16.1983
Col-0	DMSO	17.0409
Col-0	DMSO	12.4436
Col-0	DMSO	13.4029
Col-0	DMSO	13.1556
Col-0	DMSO	22.2499
Col-0	DMSO	14.1803
Col-0	DMSO	17.9167
Col-0	DMSO	18.1764
Col-0	DMSO	23.1275
Col-0	DMSO	24.4358
Col-0	DMSO	17.4674
Col-0	DMSO	17.8351
Col-0	estradiol	12.9075
Col-0	estradiol	10.8394
Col-0	estradiol	13.0484
Col-0	estradiol	11.9896
Col-0	estradiol	9.54345
Col-0	estradiol	16.4875
Col-0	estradiol	16.2156
Col-0	estradiol	14.557
Col-0	estradiol	13.8029
Col-0	estradiol	11.4115
Col-0	estradiol	15.2996
Col-0	estradiol	16.0525
Col-0	estradiol	15.6235
Col-0	estradiol	17.1602
Col-0	estradiol	12.5423
Col-0	estradiol	11.6572
Col-0	estradiol	10.1391
Col-0	estradiol	15.2746
Col-0	estradiol	14.4281
Col-0	estradiol	11.8822
Col-0	estradiol	12.0491
Col-0	estradiol	11.9276
Col-0	estradiol	15.9883
Col-0	estradiol	12.3723
Col-0	estradiol	12.9432
Col-0	estradiol	14.1995
Col-0	estradiol	9.78797
Col-0	estradiol	11.5276
Col-0	estradiol	14.2907
Col-0	estradiol	12.2112
Col-0	estradiol	16.3541
Col-0	estradiol	17.1105
Col-0	estradiol	16.3721
Col-0	estradiol	15.9111
Col-0	estradiol	12.6439
Col-0	estradiol	10.3837
Col-0	estradiol	11.9475
Col-0	estradiol	12.6512
Col-0	estradiol	11.345
Col-0	estradiol	14.1957
PD-Plug	DMSO	17.2924
PD-Plug	DMSO	14.8966
PD-Plug	DMSO	16.0668
PD-Plug	DMSO	15.8958
PD-Plug	DMSO	14.8733
PD-Plug	DMSO	18.5935
PD-Plug	DMSO	19.3433
PD-Plug	DMSO	20.7045
PD-Plug	DMSO	17.6083
PD-Plug	DMSO	16.2447
PD-Plug	DMSO	19.2905
PD-Plug	DMSO	16.6399
PD-Plug	DMSO	19.9856
PD-Plug	DMSO	17.5138
PD-Plug	DMSO	19.124
PD-Plug	DMSO	20.6581
PD-Plug	DMSO	17.516
PD-Plug	DMSO	17.5236
PD-Plug	DMSO	14.3021
PD-Plug	DMSO	17.837
PD-Plug	DMSO	17.7959
PD-Plug	DMSO	17.4725
PD-Plug	DMSO	14.7363
PD-Plug	DMSO	13.8146
PD-Plug	DMSO	15.37
PD-Plug	DMSO	16.6487
PD-Plug	DMSO	16.6649
PD-Plug	DMSO	20.0909
PD-Plug	DMSO	16.8691
PD-Plug	DMSO	17.4611
PD-Plug	DMSO	18.1797
PD-Plug	DMSO	16.0352
PD-Plug	DMSO	15.1551
PD-Plug	DMSO	17.555
PD-Plug	DMSO	14.0989
PD-Plug	DMSO	17.3133
PD-Plug	DMSO	16.3343
PD-Plug	DMSO	14.2476
PD-Plug	DMSO	16.3093
PD-Plug	DMSO	13.8257
PD-Plug	estradiol	15.5536
PD-Plug	estradiol	15.1563
PD-Plug	estradiol	15.1077
PD-Plug	estradiol	10.1143
PD-Plug	estradiol	10.0484
PD-Plug	estradiol	14.8525
PD-Plug	estradiol	12.2619
PD-Plug	estradiol	11.5387
PD-Plug	estradiol	14.5907
PD-Plug	estradiol	11.1053
PD-Plug	estradiol	14.9663
PD-Plug	estradiol	11.8117
PD-Plug	estradiol	12.1894
PD-Plug	estradiol	12.7465
PD-Plug	estradiol	11.6724
PD-Plug	estradiol	12.1808
PD-Plug	estradiol	11.8324
PD-Plug	estradiol	13.7006
PD-Plug	estradiol	12.6767
PD-Plug	estradiol	13.9221
PD-Plug	estradiol	13.094
PD-Plug	estradiol	7.89319
PD-Plug	estradiol	8.08612
PD-Plug	estradiol	7.59034
PD-Plug	estradiol	20.9679
PD-Plug	estradiol	17.949
PD-Plug	estradiol	15.0523
PD-Plug	estradiol	14.3907
PD-Plug	estradiol	14.4419
PD-Plug	estradiol	9.65837
PD-Plug	estradiol	12.8277
PD-Plug	estradiol	14.3777
PD-Plug	estradiol	12.3829
PD-Plug	estradiol	15.1995
PD-Plug	estradiol	13.4448
PD-Plug	estradiol	14.274
PD-Plug	estradiol	12.5594
PD-Plug	estradiol	8.54808
PD-Plug	estradiol	11.2161
PD-Plug	estradiol	11.0427
icals3m	DMSO	19.466
icals3m	DMSO	19.2218
icals3m	DMSO	16.9969
icals3m	DMSO	14.265
icals3m	DMSO	15.9928
icals3m	DMSO	24.132
icals3m	DMSO	25.9423
icals3m	DMSO	16.5584
icals3m	DMSO	17.8739
icals3m	DMSO	21.0041
icals3m	DMSO	17.3688
icals3m	DMSO	19.0206
icals3m	DMSO	17.6006
icals3m	DMSO	19.4153
icals3m	DMSO	21.718
icals3m	DMSO	20.87
icals3m	DMSO	17.5523
icals3m	DMSO	16.9774
icals3m	DMSO	21.3879
icals3m	DMSO	17.6903
icals3m	DMSO	17.285
icals3m	DMSO	19.3414
icals3m	DMSO	16.6896
icals3m	DMSO	22.6673
icals3m	DMSO	20.7525
icals3m	DMSO	17.3761
icals3m	DMSO	17.858
icals3m	DMSO	18.9939
icals3m	DMSO	22.7695
icals3m	DMSO	12.0163
icals3m	DMSO	11.699
icals3m	DMSO	21.7829
icals3m	DMSO	12.276
icals3m	DMSO	11.6475
icals3m	DMSO	6.88523
icals3m	DMSO	13.7739
icals3m	DMSO	15.5339
icals3m	DMSO	13.2345
icals3m	DMSO	13.7133
icals3m	DMSO	14.0512
icals3m	estradiol	3.9088
icals3m	estradiol	4.00803
icals3m	estradiol	3.25271
icals3m	estradiol	3.0974
icals3m	estradiol	2.74985
icals3m	estradiol	2.96021
icals3m	estradiol	2.26735
icals3m	estradiol	3.18282
icals3m	estradiol	2.20971
icals3m	estradiol	2.10341
icals3m	estradiol	2.28478
icals3m	estradiol	2.53725
icals3m	estradiol	2.46753
icals3m	estradiol	2.13016
icals3m	estradiol	3.37247
icals3m	estradiol	3.4427
icals3m	estradiol	3.82528
icals3m	estradiol	2.29513
icals3m	estradiol	2.55623
icals3m	estradiol	3.03079
icals3m	estradiol	2.95952
icals3m	estradiol	3.72588
icals3m	estradiol	2.84976
icals3m	estradiol	2.47995
icals3m	estradiol	2.71464
icals3m	estradiol	3.19144
icals3m	estradiol	3.76109
icals3m	estradiol	2.60144
icals3m	estradiol	2.94571
icals3m	estradiol	3.29291
icals3m	estradiol	3.35918
icals3m	estradiol	3.32812
icals3m	estradiol	2.81887
icals3m	estradiol	3.78818
icals3m	estradiol	3.57955
icals3m	estradiol	3.67877
icals3m	estradiol	3.00197
icals3m	estradiol	3.05236
icals3m	estradiol	3.22113
icals3m	estradiol	2.43716

## Sheet: Figure_4A_description
Leaf area (mm2) for Genotypes Col-0, icals3m and PD-Plug with treatments DMSO and estradiol.
