# Supplementary material for: Plasmodesmal closure elicits stress responses
Source: EMBO Rep. 2026 May 2;27(12):3231–51. doi: 10.1038/s44319-026-00789-2 (PMC13303860; doi:10.1038/s44319-026-00789-2)
Supplement: Supplementary file 19 — Source data Fig. 4 [file 44319_2026_789_MOESM19_ESM.zip › 4B/Figure_4B.xlsx]

## Sheet: Figure_4B
Genotype	Treatment	Replicate	Starch	Glucose	Fructose	Sucrose
Col-0	DMSO	1	2.54196	0.0675025	0.0135005	0.346288
Col-0	DMSO	2	1.58582	0.191041	0.0365225	0.325612
Col-0	DMSO	3	2.40153	0.0347981	0.0323126	0.328221
Col-0	estradiol	1	2.15158	0.0665864	0.029594	0.267085
Col-0	estradiol	2	1.62725	0.0240914	0.0133841	0.292443
Col-0	estradiol	3	1.69295	0.0776889	0.0291333	0.253703
PD-Plug	DMSO	1	2.04796	0.0354097	0.0381335	0.331217
PD-Plug	DMSO	2	2.86858	0.14769	0.0837646	0.337153
PD-Plug	DMSO	3	0.936008	0.0190667	0.0108953	0.230299
PD-Plug	estradiol	1	2.10246	0.046039	0.0812453	0.355042
PD-Plug	estradiol	2	2.79257	0.0925817	0.0474778	0.466825
PD-Plug	estradiol	3	1.36868	0.0931738	0.0423517	0.246769
icals3m	DMSO	1	1.20745	0.0121416	0.0145699	0.290669
icals3m	DMSO	2	1.66792	0.0452281	0.0319257	0.303294
icals3m	DMSO	3	1.53475	0.0519221	0.0486769	0.351447
icals3m	estradiol	1	5.93785	1.79787	0.647746	1.29774
icals3m	estradiol	2	4.57917	1.25723	0.358525	0.86058
icals3m	estradiol	3	3.74474	1.61948	0.583548	1.29001

## Sheet: Figure_4B_description
Starch, glucose, fructose and sucrose content of Col-0, PD-Plug and icals3m treated with DMSO or estradiol.
