# Supplementary material for: Plasmodesmal closure elicits stress responses
Source: EMBO Rep. 2026 May 2;27(12):3231–51. doi: 10.1038/s44319-026-00789-2 (PMC13303860; doi:10.1038/s44319-026-00789-2)
Supplement: Supplementary file 19 — Source data Fig. 4 [file 44319_2026_789_MOESM19_ESM.zip › 4C/Figure_4C.xlsx]

## Sheet: Figure_4C
Cell	Plant	Treatment	Genotype	Relative	Shade	Cell_Tray
1	1	DMSO	Col-0	1.01862	Light	1_DMSO_14_Light
1	2	DMSO	Col-0	1.14376	Light	1_DMSO_14_Light
1	3	DMSO	Col-0	1.11132	Light	1_DMSO_14_Light
1	4	DMSO	Col-0	1.25196	Light	1_DMSO_14_Light
1	5	DMSO	Col-0	1.029	Light	1_DMSO_14_Light
2	6	DMSO	Col-0	1.20714	Light	2_DMSO_14_Light
2	7	DMSO	Col-0	0.881184	Light	2_DMSO_14_Light
2	8	DMSO	Col-0	1.03779	Light	2_DMSO_14_Light
2	9	DMSO	Col-0	1.08366	Light	2_DMSO_14_Light
2	10	DMSO	Col-0	1.31862	Light	2_DMSO_14_Light
3	11	DMSO	Col-0	1.13405	Light	3_DMSO_14_Light
3	12	DMSO	Col-0	1.14351	Light	3_DMSO_14_Light
3	13	DMSO	Col-0	1.2105	Light	3_DMSO_14_Light
3	14	DMSO	Col-0	0.916167	Light	3_DMSO_14_Light
3	15	DMSO	Col-0	0.597761	Light	3_DMSO_14_Light
4	16	DMSO	Col-0	0.860108	Light	4_DMSO_14_Light
4	17	DMSO	Col-0	1.18876	Light	4_DMSO_14_Light
4	18	DMSO	Col-0	1.00718	Light	4_DMSO_14_Light
4	19	DMSO	Col-0	1.01946	Light	4_DMSO_14_Light
4	20	DMSO	Col-0	0.968159	Light	4_DMSO_14_Light
5	21	DMSO	Col-0	0.715295	Light	5_DMSO_14_Light
5	22	DMSO	Col-0	1.13222	Light	5_DMSO_14_Light
5	23	DMSO	Col-0	1.07285	Light	5_DMSO_14_Light
5	24	DMSO	Col-0	0.859777	Light	5_DMSO_14_Light
5	25	DMSO	Col-0	0.614846	Light	5_DMSO_14_Light
6	26	DMSO	Col-0	1.00988	Light	6_DMSO_14_Light
6	27	DMSO	Col-0	0.826828	Light	6_DMSO_14_Light
6	28	DMSO	Col-0	1.04832	Light	6_DMSO_14_Light
6	29	DMSO	Col-0	0.761159	Light	6_DMSO_14_Light
6	30	DMSO	Col-0	0.830108	Light	6_DMSO_14_Light
1	1	estradiol	Col-0	0.946599	Light	1_estradiol_14_Light
1	2	estradiol	Col-0	0.884159	Light	1_estradiol_14_Light
1	3	estradiol	Col-0	0.887388	Light	1_estradiol_14_Light
1	4	estradiol	Col-0	0.698185	Light	1_estradiol_14_Light
1	5	estradiol	Col-0	0.670625	Light	1_estradiol_14_Light
2	6	estradiol	Col-0	1.30833	Light	2_estradiol_14_Light
2	7	estradiol	Col-0	0.971362	Light	2_estradiol_14_Light
2	8	estradiol	Col-0	1.19166	Light	2_estradiol_14_Light
2	9	estradiol	Col-0	1.17282	Light	2_estradiol_14_Light
2	10	estradiol	Col-0	1.06312	Light	2_estradiol_14_Light
3	11	estradiol	Col-0	1.08429	Light	3_estradiol_14_Light
3	12	estradiol	Col-0	1.02284	Light	3_estradiol_14_Light
3	13	estradiol	Col-0	1.39698	Light	3_estradiol_14_Light
3	14	estradiol	Col-0	1.16484	Light	3_estradiol_14_Light
3	15	estradiol	Col-0	0.999709	Light	3_estradiol_14_Light
4	16	estradiol	Col-0	0.950718	Light	4_estradiol_14_Light
4	17	estradiol	Col-0	0.853955	Light	4_estradiol_14_Light
4	18	estradiol	Col-0	1.09904	Light	4_estradiol_14_Light
4	19	estradiol	Col-0	1.14508	Light	4_estradiol_14_Light
4	20	estradiol	Col-0	1.23287	Light	4_estradiol_14_Light
5	21	estradiol	Col-0	0.808981	Light	5_estradiol_14_Light
5	22	estradiol	Col-0	0.987506	Light	5_estradiol_14_Light
5	23	estradiol	Col-0	0.980336	Light	5_estradiol_14_Light
5	24	estradiol	Col-0	1.07018	Light	5_estradiol_14_Light
5	25	estradiol	Col-0	1.05643	Light	5_estradiol_14_Light
6	26	estradiol	Col-0	0.924582	Light	6_estradiol_14_Light
6	27	estradiol	Col-0	0.796371	Light	6_estradiol_14_Light
6	28	estradiol	Col-0	0.974642	Light	6_estradiol_14_Light
6	29	estradiol	Col-0	0.854972	Light	6_estradiol_14_Light
6	30	estradiol	Col-0	0.917921	Light	6_estradiol_14_Light
6	31	estradiol	Col-0	0.616473	Light	6_estradiol_14_Light
1	1	DMSO	icals3m	1.25964	Light	1_DMSO_14_Light
1	2	DMSO	icals3m	1.08288	Light	1_DMSO_14_Light
1	3	DMSO	icals3m	1.19182	Light	1_DMSO_14_Light
1	4	DMSO	icals3m	0.584769	Light	1_DMSO_14_Light
1	5	DMSO	icals3m	1.26673	Light	1_DMSO_14_Light
2	6	DMSO	icals3m	1.12329	Light	2_DMSO_14_Light
2	7	DMSO	icals3m	0.890318	Light	2_DMSO_14_Light
2	8	DMSO	icals3m	1.16031	Light	2_DMSO_14_Light
2	9	DMSO	icals3m	1.25689	Light	2_DMSO_14_Light
2	10	DMSO	icals3m	1.00384	Light	2_DMSO_14_Light
3	11	DMSO	icals3m	0.99555	Light	3_DMSO_14_Light
3	12	DMSO	icals3m	1.13263	Light	3_DMSO_14_Light
3	13	DMSO	icals3m	0.815253	Light	3_DMSO_14_Light
3	14	DMSO	icals3m	0.92453	Light	3_DMSO_14_Light
3	15	DMSO	icals3m	1.33094	Light	3_DMSO_14_Light
4	16	DMSO	icals3m	0.740062	Light	4_DMSO_14_Light
4	17	DMSO	icals3m	1.06204	Light	4_DMSO_14_Light
4	18	DMSO	icals3m	1.04546	Light	4_DMSO_14_Light
4	19	DMSO	icals3m	0.613666	Light	4_DMSO_14_Light
4	20	DMSO	icals3m	0.991862	Light	4_DMSO_14_Light
5	21	DMSO	icals3m	1.1427	Light	5_DMSO_14_Light
5	22	DMSO	icals3m	0.856283	Light	5_DMSO_14_Light
5	23	DMSO	icals3m	1.16636	Light	5_DMSO_14_Light
5	24	DMSO	icals3m	0.929185	Light	5_DMSO_14_Light
5	25	DMSO	icals3m	0.722561	Light	5_DMSO_14_Light
6	26	DMSO	icals3m	0.872156	Light	6_DMSO_14_Light
6	27	DMSO	icals3m	1.06273	Light	6_DMSO_14_Light
6	28	DMSO	icals3m	0.965942	Light	6_DMSO_14_Light
6	29	DMSO	icals3m	0.861192	Light	6_DMSO_14_Light
6	30	DMSO	icals3m	0.948416	Light	6_DMSO_14_Light
1	1	estradiol	icals3m	0.238497	Light	1_estradiol_14_Light
2	6	estradiol	icals3m	0.245365	Light	2_estradiol_14_Light
2	7	estradiol	icals3m	0.265968	Light	2_estradiol_14_Light
2	8	estradiol	icals3m	0.276499	Light	2_estradiol_14_Light
2	9	estradiol	icals3m	0.263577	Light	2_estradiol_14_Light
2	10	estradiol	icals3m	0.280442	Light	2_estradiol_14_Light
3	11	estradiol	icals3m	0.196805	Light	3_estradiol_14_Light
3	12	estradiol	icals3m	0.255539	Light	3_estradiol_14_Light
3	13	estradiol	icals3m	0.330909	Light	3_estradiol_14_Light
3	14	estradiol	icals3m	0.251164	Light	3_estradiol_14_Light
3	15	estradiol	icals3m	0.2547	Light	3_estradiol_14_Light
1	2	estradiol	icals3m	0.320276	Light	1_estradiol_14_Light
1	3	estradiol	icals3m	0.246153	Light	1_estradiol_14_Light
1	4	estradiol	icals3m	0.239082	Light	1_estradiol_14_Light
1	5	estradiol	icals3m	0.281281	Light	1_estradiol_14_Light
4	16	estradiol	icals3m	0.296493	Light	4_estradiol_14_Light
5	21	estradiol	icals3m	0.276805	Light	5_estradiol_14_Light
5	22	estradiol	icals3m	0.330069	Light	5_estradiol_14_Light
5	23	estradiol	icals3m	0.311221	Light	5_estradiol_14_Light
5	24	estradiol	icals3m	0.287921	Light	5_estradiol_14_Light
5	25	estradiol	icals3m	0.311195	Light	5_estradiol_14_Light
6	26	estradiol	icals3m	0.196475	Light	6_estradiol_14_Light
6	27	estradiol	icals3m	0.16623	Light	6_estradiol_14_Light
6	28	estradiol	icals3m	0.195305	Light	6_estradiol_14_Light
6	29	estradiol	icals3m	0.156895	Light	6_estradiol_14_Light
6	30	estradiol	icals3m	0.232672	Light	6_estradiol_14_Light
4	17	estradiol	icals3m	0.199807	Light	4_estradiol_14_Light
6	31	estradiol	icals3m	0.178618	Light	6_estradiol_14_Light
4	18	estradiol	icals3m	0.273752	Light	4_estradiol_14_Light
4	19	estradiol	icals3m	0.251291	Light	4_estradiol_14_Light
4	20	estradiol	icals3m	0.282909	Light	4_estradiol_14_Light
1	1	DMSO	NahG	1.17704	Light	1_DMSO_14_Light
1	2	DMSO	NahG	0.943111	Light	1_DMSO_14_Light
1	3	DMSO	NahG	1.07282	Light	1_DMSO_14_Light
2	4	DMSO	NahG	0.903367	Light	2_DMSO_14_Light
2	5	DMSO	NahG	0.9281	Light	2_DMSO_14_Light
2	6	DMSO	NahG	1.28864	Light	2_DMSO_14_Light
2	7	DMSO	NahG	1.22334	Light	2_DMSO_14_Light
2	8	DMSO	NahG	0.942097	Light	2_DMSO_14_Light
3	9	DMSO	NahG	0.998023	Light	3_DMSO_14_Light
3	10	DMSO	NahG	1.22382	Light	3_DMSO_14_Light
3	11	DMSO	NahG	1.14563	Light	3_DMSO_14_Light
4	12	DMSO	NahG	1.06041	Light	4_DMSO_14_Light
4	13	DMSO	NahG	1.10769	Light	4_DMSO_14_Light
4	14	DMSO	NahG	1.10867	Light	4_DMSO_14_Light
4	15	DMSO	NahG	0.974209	Light	4_DMSO_14_Light
4	16	DMSO	NahG	0.508085	Light	4_DMSO_14_Light
5	17	DMSO	NahG	0.928163	Light	5_DMSO_14_Light
5	18	DMSO	NahG	0.844622	Light	5_DMSO_14_Light
5	19	DMSO	NahG	0.716778	Light	5_DMSO_14_Light
5	20	DMSO	NahG	0.984596	Light	5_DMSO_14_Light
5	21	DMSO	NahG	0.879204	Light	5_DMSO_14_Light
6	22	DMSO	NahG	0.747591	Light	6_DMSO_14_Light
6	23	DMSO	NahG	0.713294	Light	6_DMSO_14_Light
6	24	DMSO	NahG	1.02849	Light	6_DMSO_14_Light
6	25	DMSO	NahG	1.08049	Light	6_DMSO_14_Light
6	26	DMSO	NahG	1.47172	Light	6_DMSO_14_Light
1	1	estradiol	NahG	1.18955	Light	1_estradiol_14_Light
1	2	estradiol	NahG	1.04496	Light	1_estradiol_14_Light
1	3	estradiol	NahG	1.04945	Light	1_estradiol_14_Light
1	4	estradiol	NahG	0.869894	Light	1_estradiol_14_Light
1	5	estradiol	NahG	0.852539	Light	1_estradiol_14_Light
2	6	estradiol	NahG	0.921449	Light	2_estradiol_14_Light
2	7	estradiol	NahG	0.924078	Light	2_estradiol_14_Light
2	8	estradiol	NahG	1.05246	Light	2_estradiol_14_Light
2	9	estradiol	NahG	1.09553	Light	2_estradiol_14_Light
2	10	estradiol	NahG	1.20174	Light	2_estradiol_14_Light
3	11	estradiol	NahG	1.02839	Light	3_estradiol_14_Light
3	12	estradiol	NahG	0.947354	Light	3_estradiol_14_Light
3	13	estradiol	NahG	1.26426	Light	3_estradiol_14_Light
3	14	estradiol	NahG	1.49214	Light	3_estradiol_14_Light
3	15	estradiol	NahG	1.17042	Light	3_estradiol_14_Light
3	16	estradiol	NahG	0.690208	Light	3_estradiol_14_Light
4	17	estradiol	NahG	1.5716	Light	4_estradiol_14_Light
4	18	estradiol	NahG	0.622913	Light	4_estradiol_14_Light
4	19	estradiol	NahG	1.00141	Light	4_estradiol_14_Light
4	20	estradiol	NahG	1.12128	Light	4_estradiol_14_Light
4	21	estradiol	NahG	1.09195	Light	4_estradiol_14_Light
5	22	estradiol	NahG	0.594887	Light	5_estradiol_14_Light
5	23	estradiol	NahG	0.866125	Light	5_estradiol_14_Light
5	24	estradiol	NahG	0.950173	Light	5_estradiol_14_Light
5	25	estradiol	NahG	1.69045	Light	5_estradiol_14_Light
5	26	estradiol	NahG	1.15893	Light	5_estradiol_14_Light
6	27	estradiol	NahG	1.05379	Light	6_estradiol_14_Light
6	28	estradiol	NahG	1.093	Light	6_estradiol_14_Light
6	29	estradiol	NahG	0.819003	Light	6_estradiol_14_Light
6	30	estradiol	NahG	1.30549	Light	6_estradiol_14_Light
6	31	estradiol	NahG	0.965152	Light	6_estradiol_14_Light
1	1	DMSO	NahGxicals3m	0.982498	Light	1_DMSO_14_Light
1	2	DMSO	NahGxicals3m	1.02469	Light	1_DMSO_14_Light
1	3	DMSO	NahGxicals3m	0.59962	Light	1_DMSO_14_Light
1	4	DMSO	NahGxicals3m	1.21496	Light	1_DMSO_14_Light
1	5	DMSO	NahGxicals3m	1.43732	Light	1_DMSO_14_Light
2	6	DMSO	NahGxicals3m	1.01604	Light	2_DMSO_14_Light
2	7	DMSO	NahGxicals3m	1.01787	Light	2_DMSO_14_Light
2	8	DMSO	NahGxicals3m	1.0511	Light	2_DMSO_14_Light
2	9	DMSO	NahGxicals3m	0.893228	Light	2_DMSO_14_Light
2	10	DMSO	NahGxicals3m	1.40559	Light	2_DMSO_14_Light
3	11	DMSO	NahGxicals3m	0.817584	Light	3_DMSO_14_Light
3	12	DMSO	NahGxicals3m	0.963514	Light	3_DMSO_14_Light
3	13	DMSO	NahGxicals3m	1.01514	Light	3_DMSO_14_Light
3	14	DMSO	NahGxicals3m	1.03855	Light	3_DMSO_14_Light
4	15	DMSO	NahGxicals3m	1.0267	Light	4_DMSO_14_Light
4	16	DMSO	NahGxicals3m	0.864374	Light	4_DMSO_14_Light
4	17	DMSO	NahGxicals3m	0.884813	Light	4_DMSO_14_Light
4	18	DMSO	NahGxicals3m	0.831501	Light	4_DMSO_14_Light
4	19	DMSO	NahGxicals3m	0.968552	Light	4_DMSO_14_Light
5	20	DMSO	NahGxicals3m	0.618807	Light	5_DMSO_14_Light
5	21	DMSO	NahGxicals3m	0.679194	Light	5_DMSO_14_Light
5	22	DMSO	NahGxicals3m	1.16645	Light	5_DMSO_14_Light
5	23	DMSO	NahGxicals3m	1.49162	Light	5_DMSO_14_Light
5	24	DMSO	NahGxicals3m	0.846962	Light	5_DMSO_14_Light
6	25	DMSO	NahGxicals3m	1.00043	Light	6_DMSO_14_Light
6	26	DMSO	NahGxicals3m	1.2025	Light	6_DMSO_14_Light
6	27	DMSO	NahGxicals3m	1.05494	Light	6_DMSO_14_Light
6	28	DMSO	NahGxicals3m	0.819738	Light	6_DMSO_14_Light
6	29	DMSO	NahGxicals3m	1.30417	Light	6_DMSO_14_Light
6	30	DMSO	NahGxicals3m	0.761535	Light	6_DMSO_14_Light
1	1	estradiol	NahGxicals3m	0.51198	Light	1_estradiol_14_Light
2	6	estradiol	NahGxicals3m	0.44839	Light	2_estradiol_14_Light
2	7	estradiol	NahGxicals3m	0.505021	Light	2_estradiol_14_Light
2	8	estradiol	NahGxicals3m	0.273431	Light	2_estradiol_14_Light
2	9	estradiol	NahGxicals3m	0.271713	Light	2_estradiol_14_Light
3	10	estradiol	NahGxicals3m	0.327325	Light	3_estradiol_14_Light
3	11	estradiol	NahGxicals3m	0.364244	Light	3_estradiol_14_Light
3	12	estradiol	NahGxicals3m	0.335535	Light	3_estradiol_14_Light
3	13	estradiol	NahGxicals3m	0.229523	Light	3_estradiol_14_Light
3	14	estradiol	NahGxicals3m	0.316144	Light	3_estradiol_14_Light
3	15	estradiol	NahGxicals3m	0.396185	Light	3_estradiol_14_Light
1	2	estradiol	NahGxicals3m	0.295967	Light	1_estradiol_14_Light
1	3	estradiol	NahGxicals3m	0.39173	Light	1_estradiol_14_Light
1	4	estradiol	NahGxicals3m	0.368844	Light	1_estradiol_14_Light
1	5	estradiol	NahGxicals3m	0.428096	Light	1_estradiol_14_Light
4	16	estradiol	NahGxicals3m	0.278118	Light	4_estradiol_14_Light
5	21	estradiol	NahGxicals3m	0.23357	Light	5_estradiol_14_Light
5	22	estradiol	NahGxicals3m	0.28563	Light	5_estradiol_14_Light
5	23	estradiol	NahGxicals3m	0.241548	Light	5_estradiol_14_Light
5	24	estradiol	NahGxicals3m	0.342873	Light	5_estradiol_14_Light
5	25	estradiol	NahGxicals3m	0.373765	Light	5_estradiol_14_Light
6	26	estradiol	NahGxicals3m	0.357606	Light	6_estradiol_14_Light
6	27	estradiol	NahGxicals3m	0.307235	Light	6_estradiol_14_Light
6	28	estradiol	NahGxicals3m	0.272674	Light	6_estradiol_14_Light
6	29	estradiol	NahGxicals3m	0.375687	Light	6_estradiol_14_Light
6	30	estradiol	NahGxicals3m	0.367651	Light	6_estradiol_14_Light
4	17	estradiol	NahGxicals3m	0.260561	Light	4_estradiol_14_Light
4	18	estradiol	NahGxicals3m	0.246906	Light	4_estradiol_14_Light
4	19	estradiol	NahGxicals3m	0.300101	Light	4_estradiol_14_Light
4	20	estradiol	NahGxicals3m	0.329334	Light	4_estradiol_14_Light
1	1	DMSO	Col-0	0.590556	Shade	1_DMSO_14_Shade
2	6	DMSO	Col-0	0.847036	Shade	2_DMSO_14_Shade
2	7	DMSO	Col-0	1.61005	Shade	2_DMSO_14_Shade
2	8	DMSO	Col-0	1.46359	Shade	2_DMSO_14_Shade
2	9	DMSO	Col-0	1.10472	Shade	2_DMSO_14_Shade
3	10	DMSO	Col-0	1.35036	Shade	3_DMSO_14_Shade
3	11	DMSO	Col-0	0.92142	Shade	3_DMSO_14_Shade
3	12	DMSO	Col-0	1.35688	Shade	3_DMSO_14_Shade
3	13	DMSO	Col-0	1.09689	Shade	3_DMSO_14_Shade
3	14	DMSO	Col-0	1.14658	Shade	3_DMSO_14_Shade
3	15	DMSO	Col-0	1.07862	Shade	3_DMSO_14_Shade
1	2	DMSO	Col-0	0.885383	Shade	1_DMSO_14_Shade
1	3	DMSO	Col-0	0.374431	Shade	1_DMSO_14_Shade
1	4	DMSO	Col-0	0.477826	Shade	1_DMSO_14_Shade
1	5	DMSO	Col-0	0.306973	Shade	1_DMSO_14_Shade
4	16	DMSO	Col-0	1.38489	Shade	4_DMSO_14_Shade
5	21	DMSO	Col-0	0.694654	Shade	5_DMSO_14_Shade
5	22	DMSO	Col-0	1.14688	Shade	5_DMSO_14_Shade
5	23	DMSO	Col-0	0.618563	Shade	5_DMSO_14_Shade
5	24	DMSO	Col-0	1.2562	Shade	5_DMSO_14_Shade
6	25	DMSO	Col-0	0.816419	Shade	6_DMSO_14_Shade
6	26	DMSO	Col-0	1.07581	Shade	6_DMSO_14_Shade
6	27	DMSO	Col-0	0.935474	Shade	6_DMSO_14_Shade
6	28	DMSO	Col-0	0.909374	Shade	6_DMSO_14_Shade
6	29	DMSO	Col-0	0.582224	Shade	6_DMSO_14_Shade
4	17	DMSO	Col-0	1.3084	Shade	4_DMSO_14_Shade
4	18	DMSO	Col-0	1.41762	Shade	4_DMSO_14_Shade
4	19	DMSO	Col-0	1.02994	Shade	4_DMSO_14_Shade
4	20	DMSO	Col-0	1.21223	Shade	4_DMSO_14_Shade
1	1	estradiol	Col-0	0.512264	Shade	1_estradiol_14_Shade
2	6	estradiol	Col-0	0.521945	Shade	2_estradiol_14_Shade
3	7	estradiol	Col-0	0.961366	Shade	3_estradiol_14_Shade
3	8	estradiol	Col-0	0.329034	Shade	3_estradiol_14_Shade
3	9	estradiol	Col-0	0.91851	Shade	3_estradiol_14_Shade
3	10	estradiol	Col-0	0.431038	Shade	3_estradiol_14_Shade
1	2	estradiol	Col-0	0.457956	Shade	1_estradiol_14_Shade
1	3	estradiol	Col-0	0.315693	Shade	1_estradiol_14_Shade
2	4	estradiol	Col-0	0.553585	Shade	2_estradiol_14_Shade
2	5	estradiol	Col-0	0.477672	Shade	2_estradiol_14_Shade
4	11	estradiol	Col-0	0.697973	Shade	4_estradiol_14_Shade
5	16	estradiol	Col-0	1.57233	Shade	5_estradiol_14_Shade
5	17	estradiol	Col-0	0.897967	Shade	5_estradiol_14_Shade
5	18	estradiol	Col-0	1.42936	Shade	5_estradiol_14_Shade
5	19	estradiol	Col-0	0.873411	Shade	5_estradiol_14_Shade
5	20	estradiol	Col-0	0.92583	Shade	5_estradiol_14_Shade
6	21	estradiol	Col-0	0.842125	Shade	6_estradiol_14_Shade
6	22	estradiol	Col-0	0.983089	Shade	6_estradiol_14_Shade
6	23	estradiol	Col-0	0.672708	Shade	6_estradiol_14_Shade
6	24	estradiol	Col-0	0.823589	Shade	6_estradiol_14_Shade
6	25	estradiol	Col-0	1.11142	Shade	6_estradiol_14_Shade
4	12	estradiol	Col-0	0.907058	Shade	4_estradiol_14_Shade
6	26	estradiol	Col-0	0.636818	Shade	6_estradiol_14_Shade
6	27	estradiol	Col-0	0.476256	Shade	6_estradiol_14_Shade
6	28	estradiol	Col-0	0.408253	Shade	6_estradiol_14_Shade
6	29	estradiol	Col-0	0.583336	Shade	6_estradiol_14_Shade
4	13	estradiol	Col-0	0.930316	Shade	4_estradiol_14_Shade
4	14	estradiol	Col-0	0.439303	Shade	4_estradiol_14_Shade
4	15	estradiol	Col-0	0.209203	Shade	4_estradiol_14_Shade
1	1	DMSO	icals3m	0.70101	Shade	1_DMSO_14_Shade
2	6	DMSO	icals3m	0.667474	Shade	2_DMSO_14_Shade
2	7	DMSO	icals3m	1.10918	Shade	2_DMSO_14_Shade
2	8	DMSO	icals3m	1.03951	Shade	2_DMSO_14_Shade
2	9	DMSO	icals3m	1.22958	Shade	2_DMSO_14_Shade
3	10	DMSO	icals3m	0.831584	Shade	3_DMSO_14_Shade
3	11	DMSO	icals3m	0.936844	Shade	3_DMSO_14_Shade
3	12	DMSO	icals3m	1.04892	Shade	3_DMSO_14_Shade
3	13	DMSO	icals3m	1.3489	Shade	3_DMSO_14_Shade
3	14	DMSO	icals3m	1.28724	Shade	3_DMSO_14_Shade
1	2	DMSO	icals3m	0.369761	Shade	1_DMSO_14_Shade
1	3	DMSO	icals3m	0.528571	Shade	1_DMSO_14_Shade
1	4	DMSO	icals3m	0.906121	Shade	1_DMSO_14_Shade
2	5	DMSO	icals3m	0.48757	Shade	2_DMSO_14_Shade
4	15	DMSO	icals3m	0.922564	Shade	4_DMSO_14_Shade
5	20	DMSO	icals3m	0.868149	Shade	5_DMSO_14_Shade
5	21	DMSO	icals3m	1.56678	Shade	5_DMSO_14_Shade
5	22	DMSO	icals3m	1.49527	Shade	5_DMSO_14_Shade
5	23	DMSO	icals3m	1.11956	Shade	5_DMSO_14_Shade
5	24	DMSO	icals3m	0.616413	Shade	5_DMSO_14_Shade
6	25	DMSO	icals3m	1.37865	Shade	6_DMSO_14_Shade
6	26	DMSO	icals3m	0.833207	Shade	6_DMSO_14_Shade
6	27	DMSO	icals3m	1.13698	Shade	6_DMSO_14_Shade
6	28	DMSO	icals3m	0.737467	Shade	6_DMSO_14_Shade
6	29	DMSO	icals3m	1.21076	Shade	6_DMSO_14_Shade
4	16	DMSO	icals3m	1.28367	Shade	4_DMSO_14_Shade
6	30	DMSO	icals3m	1.15894	Shade	6_DMSO_14_Shade
4	17	DMSO	icals3m	0.986499	Shade	4_DMSO_14_Shade
4	18	DMSO	icals3m	1.00976	Shade	4_DMSO_14_Shade
4	19	DMSO	icals3m	1.18306	Shade	4_DMSO_14_Shade
2	1	estradiol	icals3m	0.227154	Shade	2_estradiol_14_Shade
2	6	estradiol	icals3m	0.135919	Shade	2_estradiol_14_Shade
3	7	estradiol	icals3m	0.371527	Shade	3_estradiol_14_Shade
3	8	estradiol	icals3m	0.565744	Shade	3_estradiol_14_Shade
3	9	estradiol	icals3m	0.496467	Shade	3_estradiol_14_Shade
3	10	estradiol	icals3m	0.566403	Shade	3_estradiol_14_Shade
3	11	estradiol	icals3m	0.659394	Shade	3_estradiol_14_Shade
2	2	estradiol	icals3m	0.373613	Shade	2_estradiol_14_Shade
2	3	estradiol	icals3m	0.382286	Shade	2_estradiol_14_Shade
2	4	estradiol	icals3m	0.279633	Shade	2_estradiol_14_Shade
2	5	estradiol	icals3m	0.217163	Shade	2_estradiol_14_Shade
4	12	estradiol	icals3m	0.580785	Shade	4_estradiol_14_Shade
5	17	estradiol	icals3m	0.45837	Shade	5_estradiol_14_Shade
5	18	estradiol	icals3m	0.637217	Shade	5_estradiol_14_Shade
5	19	estradiol	icals3m	0.429935	Shade	5_estradiol_14_Shade
5	20	estradiol	icals3m	0.41687	Shade	5_estradiol_14_Shade
5	21	estradiol	icals3m	0.433009	Shade	5_estradiol_14_Shade
6	22	estradiol	icals3m	0.683109	Shade	6_estradiol_14_Shade
6	23	estradiol	icals3m	0.43773	Shade	6_estradiol_14_Shade
6	24	estradiol	icals3m	0.457162	Shade	6_estradiol_14_Shade
6	25	estradiol	icals3m	0.423677	Shade	6_estradiol_14_Shade
6	26	estradiol	icals3m	0.824956	Shade	6_estradiol_14_Shade
4	13	estradiol	icals3m	0.38569	Shade	4_estradiol_14_Shade
4	14	estradiol	icals3m	0.264592	Shade	4_estradiol_14_Shade
4	15	estradiol	icals3m	0.553557	Shade	4_estradiol_14_Shade
4	16	estradiol	icals3m	0.340456	Shade	4_estradiol_14_Shade
1	1	DMSO	NahG	0.951121	Shade	1_DMSO_14_Shade
2	6	DMSO	NahG	0.751529	Shade	2_DMSO_14_Shade
2	7	DMSO	NahG	0.254893	Shade	2_DMSO_14_Shade
3	8	DMSO	NahG	0.964631	Shade	3_DMSO_14_Shade
3	9	DMSO	NahG	2.06436	Shade	3_DMSO_14_Shade
3	10	DMSO	NahG	1.04515	Shade	3_DMSO_14_Shade
1	2	DMSO	NahG	0.423321	Shade	1_DMSO_14_Shade
1	3	DMSO	NahG	0.398102	Shade	1_DMSO_14_Shade
2	4	DMSO	NahG	0.969495	Shade	2_DMSO_14_Shade
2	5	DMSO	NahG	0.836194	Shade	2_DMSO_14_Shade
4	12	DMSO	NahG	1.62663	Shade	4_DMSO_14_Shade
5	17	DMSO	NahG	1.51026	Shade	5_DMSO_14_Shade
5	18	DMSO	NahG	1.61096	Shade	5_DMSO_14_Shade
5	19	DMSO	NahG	0.644168	Shade	5_DMSO_14_Shade
5	20	DMSO	NahG	1.17413	Shade	5_DMSO_14_Shade
5	21	DMSO	NahG	0.859972	Shade	5_DMSO_14_Shade
6	22	DMSO	NahG	1.50576	Shade	6_DMSO_14_Shade
6	23	DMSO	NahG	0.96355	Shade	6_DMSO_14_Shade
6	24	DMSO	NahG	1.70895	Shade	6_DMSO_14_Shade
6	25	DMSO	NahG	1.57962	Shade	6_DMSO_14_Shade
6	26	DMSO	NahG	0.76504	Shade	6_DMSO_14_Shade
4	13	DMSO	NahG	0.908969	Shade	4_DMSO_14_Shade
6	27	DMSO	NahG	0.592649	Shade	6_DMSO_14_Shade
4	14	DMSO	NahG	0.59373	Shade	4_DMSO_14_Shade
4	15	DMSO	NahG	0.917435	Shade	4_DMSO_14_Shade
4	16	DMSO	NahG	0.379367	Shade	4_DMSO_14_Shade
1	1	estradiol	NahG	0.995975	Shade	1_estradiol_14_Shade
2	6	estradiol	NahG	1.80407	Shade	2_estradiol_14_Shade
2	7	estradiol	NahG	2.30701	Shade	2_estradiol_14_Shade
2	8	estradiol	NahG	0.62075	Shade	2_estradiol_14_Shade
3	9	estradiol	NahG	2.22234	Shade	3_estradiol_14_Shade
3	10	estradiol	NahG	1.91683	Shade	3_estradiol_14_Shade
3	11	estradiol	NahG	1.16116	Shade	3_estradiol_14_Shade
3	12	estradiol	NahG	3.20301	Shade	3_estradiol_14_Shade
3	13	estradiol	NahG	0.320103	Shade	3_estradiol_14_Shade
1	2	estradiol	NahG	0.662182	Shade	1_estradiol_14_Shade
1	3	estradiol	NahG	0.482766	Shade	1_estradiol_14_Shade
2	4	estradiol	NahG	1.15107	Shade	2_estradiol_14_Shade
2	5	estradiol	NahG	0.855288	Shade	2_estradiol_14_Shade
4	14	estradiol	NahG	2.64404	Shade	4_estradiol_14_Shade
5	19	estradiol	NahG	1.43317	Shade	5_estradiol_14_Shade
5	20	estradiol	NahG	2.16722	Shade	5_estradiol_14_Shade
5	21	estradiol	NahG	2.06364	Shade	5_estradiol_14_Shade
6	22	estradiol	NahG	0.717844	Shade	6_estradiol_14_Shade
6	23	estradiol	NahG	1.14351	Shade	6_estradiol_14_Shade
6	24	estradiol	NahG	0.780171	Shade	6_estradiol_14_Shade
6	25	estradiol	NahG	0.708297	Shade	6_estradiol_14_Shade
6	26	estradiol	NahG	1.71886	Shade	6_estradiol_14_Shade
4	15	estradiol	NahG	2.1629	Shade	4_estradiol_14_Shade
4	16	estradiol	NahG	1.44614	Shade	4_estradiol_14_Shade
4	17	estradiol	NahG	2.85606	Shade	4_estradiol_14_Shade
4	18	estradiol	NahG	0.794222	Shade	4_estradiol_14_Shade
1	1	DMSO	NahGxicals3m	1.02329	Shade	1_DMSO_14_Shade
2	6	DMSO	NahGxicals3m	0.989576	Shade	2_DMSO_14_Shade
2	7	DMSO	NahGxicals3m	0.631935	Shade	2_DMSO_14_Shade
2	8	DMSO	NahGxicals3m	0.423944	Shade	2_DMSO_14_Shade
2	9	DMSO	NahGxicals3m	0.45268	Shade	2_DMSO_14_Shade
3	10	DMSO	NahGxicals3m	1.03884	Shade	3_DMSO_14_Shade
3	12	DMSO	NahGxicals3m	0.731204	Shade	3_DMSO_14_Shade
3	13	DMSO	NahGxicals3m	0.413121	Shade	3_DMSO_14_Shade
3	14	DMSO	NahGxicals3m	0.836194	Shade	3_DMSO_14_Shade
3	15	DMSO	NahGxicals3m	0.956735	Shade	3_DMSO_14_Shade
1	2	DMSO	NahGxicals3m	1.20802	Shade	1_DMSO_14_Shade
1	3	DMSO	NahGxicals3m	0.567622	Shade	1_DMSO_14_Shade
1	4	DMSO	NahGxicals3m	0.637533	Shade	1_DMSO_14_Shade
1	5	DMSO	NahGxicals3m	0.732572	Shade	1_DMSO_14_Shade
4	16	DMSO	NahGxicals3m	0.652461	Shade	4_DMSO_14_Shade
5	21	DMSO	NahGxicals3m	2.71819	Shade	5_DMSO_14_Shade
5	23	DMSO	NahGxicals3m	1.46838	Shade	5_DMSO_14_Shade
5	24	DMSO	NahGxicals3m	1.29124	Shade	5_DMSO_14_Shade
5	25	DMSO	NahGxicals3m	0.564512	Shade	5_DMSO_14_Shade
5	26	DMSO	NahGxicals3m	1.2431	Shade	5_DMSO_14_Shade
5	27	DMSO	NahGxicals3m	1.03262	Shade	5_DMSO_14_Shade
6	28	DMSO	NahGxicals3m	1.07516	Shade	6_DMSO_14_Shade
6	29	DMSO	NahGxicals3m	0.891675	Shade	6_DMSO_14_Shade
6	30	DMSO	NahGxicals3m	0.938822	Shade	6_DMSO_14_Shade
6	31	DMSO	NahGxicals3m	1.45979	Shade	6_DMSO_14_Shade
4	17	DMSO	NahGxicals3m	0.869035	Shade	4_DMSO_14_Shade
6	32	DMSO	NahGxicals3m	1.03224	Shade	6_DMSO_14_Shade
4	18	DMSO	NahGxicals3m	1.40344	Shade	4_DMSO_14_Shade
4	19	DMSO	NahGxicals3m	1.41053	Shade	4_DMSO_14_Shade
4	20	DMSO	NahGxicals3m	1.30554	Shade	4_DMSO_14_Shade
1	1	estradiol	NahGxicals3m	0.337737	Shade	1_estradiol_14_Shade
2	6	estradiol	NahGxicals3m	0.240832	Shade	2_estradiol_14_Shade
2	7	estradiol	NahGxicals3m	0.334378	Shade	2_estradiol_14_Shade
2	8	estradiol	NahGxicals3m	0.196049	Shade	2_estradiol_14_Shade
2	9	estradiol	NahGxicals3m	0.458277	Shade	2_estradiol_14_Shade
3	10	estradiol	NahGxicals3m	0.453301	Shade	3_estradiol_14_Shade
3	11	estradiol	NahGxicals3m	0.454794	Shade	3_estradiol_14_Shade
3	12	estradiol	NahGxicals3m	0.240459	Shade	3_estradiol_14_Shade
1	2	estradiol	NahGxicals3m	0.409514	Shade	1_estradiol_14_Shade
1	3	estradiol	NahGxicals3m	0.40006	Shade	1_estradiol_14_Shade
1	4	estradiol	NahGxicals3m	0.180375	Shade	1_estradiol_14_Shade
2	5	estradiol	NahGxicals3m	0.522217	Shade	2_estradiol_14_Shade
4	13	estradiol	NahGxicals3m	0.355774	Shade	4_estradiol_14_Shade
5	18	estradiol	NahGxicals3m	0.408021	Shade	5_estradiol_14_Shade
5	19	estradiol	NahGxicals3m	0.358014	Shade	5_estradiol_14_Shade
5	20	estradiol	NahGxicals3m	0.735184	Shade	5_estradiol_14_Shade
6	21	estradiol	NahGxicals3m	1.05526	Shade	6_estradiol_14_Shade
6	22	estradiol	NahGxicals3m	0.790416	Shade	6_estradiol_14_Shade
6	23	estradiol	NahGxicals3m	0.878241	Shade	6_estradiol_14_Shade
6	24	estradiol	NahGxicals3m	0.538016	Shade	6_estradiol_14_Shade
4	14	estradiol	NahGxicals3m	0.215828	Shade	4_estradiol_14_Shade
4	15	estradiol	NahGxicals3m	0.30216	Shade	4_estradiol_14_Shade
5	16	estradiol	NahGxicals3m	0.369956	Shade	5_estradiol_14_Shade
5	17	estradiol	NahGxicals3m	0.56588	Shade	5_estradiol_14_Shade

## Sheet: Figure_4C_description
The average between two true leaves per plant was calculated and the relative size (column Relative) was calculated by dividing the average of the DMSO control in each shade condition/genotype. Cell_Tray column indicates the relative position in the tray as a random factor.
