# Supplementary material for: Plasmodesmal closure elicits stress responses
Source: EMBO Rep. 2026 May 2;27(12):3231–51. doi: 10.1038/s44319-026-00789-2 (PMC13303860; doi:10.1038/s44319-026-00789-2)
Supplement: Supplementary file 19 — Source data Fig. 4 [file 44319_2026_789_MOESM19_ESM.zip › 4D/Figure_4D.xlsx]

## Sheet: Figure_4D
Experiment	Genotype	Treatment	log10
1	icals3m	DMSO	6.76176
1	icals3m	DMSO	6.76176
1	icals3m	DMSO	6.77003
1	icals3m	DMSO	5.64782
1	icals3m	DMSO	6.46073
1	icals3m	estradiol	5.46073
1	icals3m	estradiol	5.46073
1	icals3m	estradiol	5.14267
1	icals3m	estradiol	5.56427
1	icals3m	estradiol	4.85194
1	NahGxicals3m	DMSO	7.74473
1	NahGxicals3m	DMSO	7.78612
1	NahGxicals3m	DMSO	7.79395
1	NahGxicals3m	DMSO	7.89702
1	NahGxicals3m	DMSO	7.87827
1	NahGxicals3m	estradiol	6.61396
1	NahGxicals3m	estradiol	6.80163
1	NahGxicals3m	estradiol	7.01424
1	NahGxicals3m	estradiol	7.03253
1	NahGxicals3m	estradiol	7.55091
2	icals3m	DMSO	6.32451
2	icals3m	DMSO	6.92082
2	icals3m	DMSO	6.34679
2	icals3m	DMSO	6.83109
2	icals3m	DMSO	6.94338
2	icals3m	estradiol	4.89086
2	icals3m	estradiol	5.49292
2	icals3m	estradiol	4.53712
2	icals3m	estradiol	5.27621
2	icals3m	estradiol	5.62554
2	NahGxicals3m	DMSO	7.46073
2	NahGxicals3m	DMSO	7.52288
2	NahGxicals3m	DMSO	7.60206
2	NahGxicals3m	DMSO	7.56427
2	NahGxicals3m	DMSO	7.46073
2	NahGxicals3m	estradiol	6.67923
2	NahGxicals3m	estradiol	6.75333
2	NahGxicals3m	estradiol	6.4437
2	NahGxicals3m	estradiol	6.27621
2	NahGxicals3m	estradiol	6.89086
3	icals3m	DMSO	6.77815
3	icals3m	DMSO	6.53712
3	icals3m	DMSO	6.89086
3	icals3m	DMSO	6.55091
3	icals3m	DMSO	6.74473
3	icals3m	estradiol	7.12494
3	icals3m	estradiol	6.24988
3	icals3m	estradiol	7.53712
3	icals3m	estradiol	5.46073
3	icals3m	estradiol	6.38818
3	NahGxicals3m	DMSO	7.52288
3	NahGxicals3m	DMSO	7.36798
3	NahGxicals3m	DMSO	7.27621
3	NahGxicals3m	DMSO	7.04576
3	NahGxicals3m	DMSO	7.42597
3	NahGxicals3m	estradiol	6.57724
3	NahGxicals3m	estradiol	7.30103
3	NahGxicals3m	estradiol	6.90908
3	NahGxicals3m	estradiol	7.22185
3	NahGxicals3m	estradiol	7.19189
4	icals3m	DMSO	6.79395
4	icals3m	DMSO	6.94885
4	icals3m	DMSO	6.24988
4	icals3m	DMSO	6.70852
4	icals3m	DMSO	6.8653
4	icals3m	estradiol	6.24988
4	icals3m	estradiol	6.68921
4	icals3m	estradiol	6.87827
4	icals3m	estradiol	5.80919
4	icals3m	estradiol	7.06695
4	NahGxicals3m	DMSO	7.1597
4	NahGxicals3m	DMSO	7.30103
4	NahGxicals3m	DMSO	7.60206
4	NahGxicals3m	DMSO	7.19189
4	NahGxicals3m	DMSO	7.24988
4	NahGxicals3m	estradiol	6.56427
4	NahGxicals3m	estradiol	6.89086
4	NahGxicals3m	estradiol	6.73595
4	NahGxicals3m	estradiol	7.08715
4	NahGxicals3m	estradiol	6.90309

## Sheet: Figure_4D_description
Bacterial growth (log10) for Genotypes icals3m and NahGxicals3m with treatments DMSO and estradiol, with Experiment grouping values from independent experiments.
