# Supplementary material for: Plasmodesmal closure elicits stress responses
Source: EMBO Rep. 2026 May 2;27(12):3231–51. doi: 10.1038/s44319-026-00789-2 (PMC13303860; doi:10.1038/s44319-026-00789-2)
Supplement: Supplementary file 20 — Expanded View Figures Source Data [file 44319_2026_789_MOESM20_ESM.zip]

Archive with 21 entries (17 files):
- Source Data for Expanded View and Appendix/
- __MACOSX/._Source Data for Expanded View and Appendix
- Source Data for Expanded View and Appendix/.DS_Store
- __MACOSX/Source Data for Expanded View and Appendix/._.DS_Store
- Source Data for Expanded View and Appendix/Figure EV4/
- Source Data for Expanded View and Appendix/Figure EV2/
- Source Data for Expanded View and Appendix/Figure EV5/
- Source Data for Expanded View and Appendix/Figure EV4/DMSO_treatment.JPG
- __MACOSX/Source Data for Expanded View and Appendix/Figure EV4/._DMSO_treatment.JPG
- Source Data for Expanded View and Appendix/Figure EV4/estradiol_treatment.JPG
- __MACOSX/Source Data for Expanded View and Appendix/Figure EV4/._estradiol_treatment.JPG
- Source Data for Expanded View and Appendix/Figure EV2/Figure_EV2.xlsx
- __MACOSX/Source Data for Expanded View and Appendix/Figure EV2/._Figure_EV2.xlsx
- Source Data for Expanded View and Appendix/Figure EV5/DMSO_shade.tif
- __MACOSX/Source Data for Expanded View and Appendix/Figure EV5/._DMSO_shade.tif
- Source Data for Expanded View and Appendix/Figure EV5/estradiol_shade.tif
- __MACOSX/Source Data for Expanded View and Appendix/Figure EV5/._estradiol_shade.tif
- Source Data for Expanded View and Appendix/Figure EV5/DMSO_light.tif
- __MACOSX/Source Data for Expanded View and Appendix/Figure EV5/._DMSO_light.tif
- Source Data for Expanded View and Appendix/Figure EV5/estradiol_light.tif
- __MACOSX/Source Data for Expanded View and Appendix/Figure EV5/._estradiol_light.tif
