# Supplementary material for: Plasmodesmal closure elicits stress responses
Source: EMBO Rep. 2026 May 2;27(12):3231–51. doi: 10.1038/s44319-026-00789-2 (PMC13303860; doi:10.1038/s44319-026-00789-2)
Supplement: Supplementary file 20 — Expanded View Figures Source Data [file 44319_2026_789_MOESM20_ESM.zip › Source Data for Expanded View and Appendix/Figure EV2/Figure_EV2.xlsx]

## Sheet: Figure_EV2
Genotype	Treatment	Number
icals3m	estradiol	1
icals3m	estradiol	1
icals3m	estradiol	5
icals3m	estradiol	1
icals3m	estradiol	1
icals3m	estradiol	3
icals3m	estradiol	1
icals3m	estradiol	1
icals3m	estradiol	1
icals3m	estradiol	1
icals3m	estradiol	1
icals3m	estradiol	2
icals3m	estradiol	1
icals3m	estradiol	1
icals3m	estradiol	1
icals3m	estradiol	2
icals3m	estradiol	4
icals3m	estradiol	1
icals3m	estradiol	1
icals3m	estradiol	1
icals3m	estradiol	1
icals3m	estradiol	1
icals3m	estradiol	1
icals3m	estradiol	1
icals3m	estradiol	1
icals3m	estradiol	1
icals3m	estradiol	1
icals3m	estradiol	2
icals3m	estradiol	1
icals3m	estradiol	1
icals3m	estradiol	1
icals3m	estradiol	1
icals3m	estradiol	1
icals3m	estradiol	1
icals3m	estradiol	1
icals3m	estradiol	1
icals3m	estradiol	1
icals3m	estradiol	1
icals3m	estradiol	1
icals3m	estradiol	1
icals3m	estradiol	1
icals3m	estradiol	1
icals3m	estradiol	1
icals3m	estradiol	1
icals3m	estradiol	1
icals3m	estradiol	1
icals3m	estradiol	14
icals3m	estradiol	1
icals3m	estradiol	5
icals3m	estradiol	2
icals3m	estradiol	1
icals3m	estradiol	1
icals3m	estradiol	1
icals3m	estradiol	1
icals3m	estradiol	2
icals3m	estradiol	1
icals3m	estradiol	1
icals3m	estradiol	1
icals3m	estradiol	1
icals3m	estradiol	1
icals3m	estradiol	1
icals3m	estradiol	1
icals3m	estradiol	1
icals3m	estradiol	1
icals3m	estradiol	1
icals3m	estradiol	2
icals3m	estradiol	1
icals3m	estradiol	1
icals3m	estradiol	1
icals3m	estradiol	8
icals3m	estradiol	1
icals3m	estradiol	1
icals3m	estradiol	1
icals3m	estradiol	1
icals3m	estradiol	1
icals3m	estradiol	1
icals3m	estradiol	1
icals3m	estradiol	1
icals3m	estradiol	2
icals3m	estradiol	5
icals3m	estradiol	1
icals3m	estradiol	5
icals3m	estradiol	1
icals3m	estradiol	3
icals3m	estradiol	1
icals3m	estradiol	3
icals3m	estradiol	1
icals3m	estradiol	2
icals3m	estradiol	1
icals3m	estradiol	1
icals3m	estradiol	1
icals3m	estradiol	1
icals3m	estradiol	3
icals3m	estradiol	1
icals3m	estradiol	1
icals3m	estradiol	1
icals3m	estradiol	1
icals3m	estradiol	1
icals3m	estradiol	1
icals3m	estradiol	1
icals3m	estradiol	1
icals3m	estradiol	1
icals3m	estradiol	1
icals3m	estradiol	1
icals3m	estradiol	7
icals3m	estradiol	1
icals3m	estradiol	1
icals3m	estradiol	1
icals3m	estradiol	1
icals3m	estradiol	1
icals3m	estradiol	7
icals3m	estradiol	1
icals3m	estradiol	1
icals3m	estradiol	6
icals3m	estradiol	2
icals3m	estradiol	1
icals3m	estradiol	6
icals3m	estradiol	2
icals3m	estradiol	1
icals3m	estradiol	5
PD-Plug	estradiol	1
PD-Plug	estradiol	1
PD-Plug	estradiol	1
PD-Plug	estradiol	10
PD-Plug	estradiol	1
PD-Plug	estradiol	4
PD-Plug	estradiol	2
PD-Plug	estradiol	3
PD-Plug	estradiol	10
PD-Plug	estradiol	13
PD-Plug	estradiol	4
PD-Plug	estradiol	1
PD-Plug	estradiol	1
PD-Plug	estradiol	10
PD-Plug	estradiol	9
PD-Plug	estradiol	11
PD-Plug	estradiol	1
PD-Plug	estradiol	1
PD-Plug	estradiol	6
PD-Plug	estradiol	4
PD-Plug	estradiol	8
PD-Plug	estradiol	1
PD-Plug	estradiol	7
PD-Plug	estradiol	1
PD-Plug	estradiol	5
PD-Plug	estradiol	7
PD-Plug	estradiol	3
PD-Plug	estradiol	3
PD-Plug	estradiol	2
PD-Plug	estradiol	1
PD-Plug	estradiol	2
PD-Plug	estradiol	1
PD-Plug	estradiol	3
PD-Plug	estradiol	3
PD-Plug	estradiol	6
PD-Plug	estradiol	8
PD-Plug	estradiol	4
PD-Plug	estradiol	2
PD-Plug	estradiol	1
PD-Plug	estradiol	3
PD-Plug	estradiol	5
PD-Plug	estradiol	9
PD-Plug	estradiol	3
PD-Plug	estradiol	4
PD-Plug	estradiol	7
PD-Plug	estradiol	1
PD-Plug	estradiol	20
PD-Plug	estradiol	1
PD-Plug	estradiol	4
PD-Plug	estradiol	1
PD-Plug	estradiol	1
PD-Plug	estradiol	7
PD-Plug	estradiol	10
PD-Plug	estradiol	5
PD-Plug	estradiol	4
PD-Plug	estradiol	13
PD-Plug	estradiol	1
PD-Plug	estradiol	4
PD-Plug	estradiol	1
PD-Plug	estradiol	1
PD-Plug	estradiol	5
PD-Plug	estradiol	1
PD-Plug	estradiol	1
PD-Plug	estradiol	11
PD-Plug	estradiol	1
PD-Plug	estradiol	2
PD-Plug	estradiol	3
PD-Plug	estradiol	8
PD-Plug	estradiol	2
PD-Plug	estradiol	1
PD-Plug	estradiol	6
PD-Plug	estradiol	1
PD-Plug	estradiol	5
PD-Plug	estradiol	20
PD-Plug	estradiol	6
PD-Plug	estradiol	12
PD-Plug	estradiol	20
PD-Plug	estradiol	13
PD-Plug	estradiol	30
PD-Plug	estradiol	19
PD-Plug	estradiol	6
PD-Plug	estradiol	11
PD-Plug	estradiol	6
PD-Plug	estradiol	21
PD-Plug	estradiol	6
PD-Plug	estradiol	10
PD-Plug	estradiol	18
PD-Plug	estradiol	2
PD-Plug	estradiol	10
PD-Plug	estradiol	15
PD-Plug	estradiol	5
PD-Plug	estradiol	12
PD-Plug	estradiol	28
PD-Plug	estradiol	1
PD-Plug	estradiol	23
PD-Plug	estradiol	9
PD-Plug	estradiol	23
PD-Plug	estradiol	11
PD-Plug	estradiol	14
PD-Plug	estradiol	11
PD-Plug	estradiol	11
PD-Plug	estradiol	11
PD-Plug	estradiol	5
PD-Plug	estradiol	24
PD-Plug	estradiol	24
PD-Plug	estradiol	3
PD-Plug	estradiol	21
PD-Plug	estradiol	18
PD-Plug	estradiol	18
PD-Plug	estradiol	19
PD-Plug	estradiol	18
PD-Plug	estradiol	15
PD-Plug	estradiol	18
PD-Plug	estradiol	10
PD-Plug	estradiol	9
PD-Plug	estradiol	15
PD-Plug	estradiol	10
PD-Plug	estradiol	3
PD-Plug	estradiol	6
PD-Plug	estradiol	13
PD-Plug	estradiol	3
PD-Plug	estradiol	34
PD-Plug	estradiol	3
PD-Plug	estradiol	4
PD-Plug	estradiol	23
PD-Plug	estradiol	1
PD-Plug	estradiol	16
PD-Plug	estradiol	1
PD-Plug	estradiol	5
PD-Plug	estradiol	28
PD-Plug	estradiol	5
PD-Plug	estradiol	1
PD-Plug	estradiol	1
PD-Plug	estradiol	1
PD-Plug	estradiol	1
PD-Plug	estradiol	7
PD-Plug	estradiol	15
PD-Plug	estradiol	3
PD-Plug	estradiol	1
PD-Plug	estradiol	1
PD-Plug	estradiol	2
PD-Plug	estradiol	1
PD-Plug	estradiol	3
PD-Plug	estradiol	7
PD-Plug	estradiol	8
PD-Plug	estradiol	6
PD-Plug	estradiol	2
PD-Plug	estradiol	5
PD-Plug	estradiol	7
PD-Plug	estradiol	1
PD-Plug	estradiol	6
PD-Plug	estradiol	19
PDLP1OE	mock	2
PDLP1OE	mock	1
PDLP1OE	mock	1
PDLP1OE	mock	1
PDLP1OE	mock	2
PDLP1OE	mock	1
PDLP1OE	mock	2
PDLP1OE	mock	1
PDLP1OE	mock	1
PDLP1OE	mock	1
PDLP1OE	mock	2
PDLP1OE	mock	1
PDLP1OE	mock	1
PDLP1OE	mock	2
PDLP1OE	mock	2
PDLP1OE	mock	1
PDLP1OE	mock	3
PDLP1OE	mock	4
PDLP1OE	mock	1
PDLP1OE	mock	2
PDLP1OE	mock	1
PDLP1OE	mock	2
PDLP1OE	mock	1
PDLP1OE	mock	1
PDLP1OE	mock	1
PDLP1OE	mock	1
PDLP1OE	mock	1
PDLP1OE	mock	1
PDLP1OE	mock	2
PDLP1OE	mock	2
PDLP1OE	mock	2
PDLP1OE	mock	2
PDLP1OE	mock	1
PDLP1OE	mock	1
PDLP1OE	mock	1
PDLP1OE	mock	1
PDLP1OE	mock	1
PDLP1OE	mock	3
PDLP1OE	mock	1
PDLP1OE	mock	1
PDLP1OE	mock	1
PDLP1OE	mock	1
PDLP1OE	mock	2
PDLP1OE	mock	1
Col-0 mock	mock	13
Col-0 mock	mock	10
Col-0 mock	mock	3
Col-0 mock	mock	12
Col-0 mock	mock	12
Col-0 mock	mock	4
Col-0 mock	mock	19
Col-0 mock	mock	1
Col-0 mock	mock	1
Col-0 mock	mock	16
Col-0 mock	mock	8
Col-0 mock	mock	1
Col-0 mock	mock	13
Col-0 mock	mock	8
Col-0 mock	mock	5
Col-0 mock	mock	31
Col-0 mock	mock	23
Col-0 mock	mock	11
Col-0 mock	mock	1
Col-0 mock	mock	11
Col-0 mock	mock	1
Col-0 mock	mock	26
Col-0 mock	mock	4
Col-0 mock	mock	17
Col-0 mock	mock	21
Col-0 mock	mock	20
Col-0 mock	mock	2
Col-0 mock	mock	1
Col-0 mock	mock	6
Col-0 mock	mock	10
Col-0 mock	mock	9
Col-0 mock	mock	12
Col-0 mock	mock	12
Col-0 mock	mock	22
Col-0 mock	mock	17
Col-0 mock	mock	20
Col-0 mock	mock	20
Col-0 mock	mock	33
Col-0 mock	mock	5
Col-0 mock	mock	15
Col-0 mock	mock	21
Col-0 mock	mock	15
Col-0 mock	mock	16
Col-0 mock	mock	4
Col-0 mock	mock	15
Col-0 mock	mock	32
Col-0 mock	mock	4
Col-0 mock	mock	1
Col-0 mock	mock	4
Col-0 mock	mock	7
Col-0 mock	mock	8
Col-0 mock	mock	15
Col-0 mock	mock	16
Col-0 mock	mock	24
Col-0 mock	mock	14
Col-0 mock	mock	6
Col-0 mock	mock	9
Col-0 mock	mock	16
Col-0 mock	mock	2
Col-0 mock	mock	13
Col-0 mock	mock	6
Col-0 mock	mock	7
Col-0 mock	mock	6
Col-0 mock	mock	43
Col-0 mock	mock	13
Col-0 mock	mock	8
Col-0 mock	mock	1
Col-0 mock	mock	19
Col-0 mock	mock	8
Col-0 mock	mock	16
Col-0 mock	mock	12
Col-0 mock	mock	2
Col-0 mock	mock	4
Col-0 chitin	chitin	1
Col-0 chitin	chitin	4
Col-0 chitin	chitin	14
Col-0 chitin	chitin	8
Col-0 chitin	chitin	6
Col-0 chitin	chitin	9
Col-0 chitin	chitin	5
Col-0 chitin	chitin	2
Col-0 chitin	chitin	5
Col-0 chitin	chitin	12
Col-0 chitin	chitin	21
Col-0 chitin	chitin	14
Col-0 chitin	chitin	1
Col-0 chitin	chitin	17
Col-0 chitin	chitin	1
Col-0 chitin	chitin	6
Col-0 chitin	chitin	7
Col-0 chitin	chitin	12
Col-0 chitin	chitin	13
Col-0 chitin	chitin	7
Col-0 chitin	chitin	1
Col-0 chitin	chitin	7
Col-0 chitin	chitin	1
Col-0 chitin	chitin	7
Col-0 chitin	chitin	10
Col-0 chitin	chitin	12
Col-0 chitin	chitin	8
Col-0 chitin	chitin	1
Col-0 chitin	chitin	15
Col-0 chitin	chitin	9
Col-0 chitin	chitin	1
Col-0 chitin	chitin	2
Col-0 chitin	chitin	13
Col-0 chitin	chitin	23
Col-0 chitin	chitin	7
Col-0 chitin	chitin	1
Col-0 chitin	chitin	7
Col-0 chitin	chitin	8
Col-0 chitin	chitin	4
Col-0 chitin	chitin	5
Col-0 chitin	chitin	1
Col-0 chitin	chitin	6
Col-0 chitin	chitin	18
Col-0 chitin	chitin	4
Col-0 chitin	chitin	1
Col-0 chitin	chitin	15
Col-0 chitin	chitin	5
Col-0 chitin	chitin	1
Col-0 chitin	chitin	12
Col-0 chitin	chitin	15
Col-0 chitin	chitin	4
Col-0 chitin	chitin	5
Col-0 chitin	chitin	28
Col-0 chitin	chitin	1
Col-0 chitin	chitin	1
Col-0 chitin	chitin	10
Col-0 chitin	chitin	9
Col-0 chitin	chitin	9
		2750

## Sheet: Figure_EV2_description
Data for number of cells showing GFP within a genotype and/or treatment.
